# Supplementary material for: Mitochondrial transplantation ameliorates hippocampal damage following status epilepticus
Source: Animal Model Exp Med. 2023 Feb 3;6(1):41–50. doi: 10.1002/ame2.12310 (PMC9986225; doi:10.1002/ame2.12310)
Supplement: Supplementary file 1 — Table S1. [file AME2-6-41-s001.xlsx]

## Sheet: Mito_vs_SE
ID	adduct	Name	VIP	Fold change	p-value	m/z	rt(s)	HMDB	KEGG	SuperClass	Class	SubClass	Control1	Control2	Control3	Control4	Control5	Control6	SE1	SE2	SE3	SE4	SE5	SE6	DeMito1	DeMito2	DeMito3	DeMito4	DeMito5	DeMito6	Mito1	Mito2	Mito3	Mito4	Mito5	Mito6	QC-1	QC-2	QC-3
M730T183	[M+H]+	N-oleoyl-d-erythro-sphingosylphosphorylcholine	5.12804	0.508731	1.80958e-05	729.589	182.887	HMDB0012101		Lipids and lipid-like molecules	Sphingolipids	Phosphosphingolipids	1.78843e+06	1.78153e+06	1.94748e+06	2.41152e+06	2.35381e+06	2.78509e+06	2.7588e+06	2.76335e+06	3.05548e+06	3.28707e+06	2.92395e+06	3.06989e+06	4.18275e+06	512206	2.27826e+06	830233	481400	1.03554e+06	1.93503e+06	1.48443e+06	1.18915e+06	1.4343e+06	2.07301e+06	969277	804179	846873	902330
M453T165	[M+H-2H2O]+	Asiatic acid	1.86832	26.0394	0.000294627	453.341	164.924	HMDB0035782	C08617	Lipids and lipid-like molecules	Prenol lipids	Triterpenoids	2837.32	23151.6	16146.1	14600.4	9556.82	11300.8	2100.76	8890.64	3654.09	1638.39	2160.02	9587.5	19872.2	673.51	5381.37	66280.9	34211.7	9884.62	119459	157099	129665	43603.9	194068	86026.4	67582.9	62422.8	68117.6
M204T309_2	[M+H]+	Acetylcarnitine	2.02395	0.546559	0.000431707	204.123	308.739		C02571	Lipids and lipid-like molecules	Fatty Acyls	Fatty acid esters	588902	835216	850882	519673	604632	809749	856211	644260	878327	601641	879364	868219	553388	483405	935544	901664	498830	1.08793e+06	633245	374662	435051	432275	301358	407550	846700	873749	881716
M287T33	[M+H-C7H9NO]+	5,8,11,14-eicosatetraenamide, n-(4-hydroxy-2-methylphenyl)-, (5z,8z,11z,14z)-	1.1616	0.619737	0.00116358	287.236	33.318			Benzenoids	Benzene and substituted derivatives	Anilides	224211	134131	174349	156219	273145	233755	177333	181029	241577	242743	223702	203210	190090	93701.6	118866	122309	81720.1	95573.8	106119	119764	135902	152455	181901	90674.5	69908.8	70162.3	69425.7
M732T218	(M+H)+	Sphingomyelin (d18:1/18:0)	3.60218	0.532713	0.00179461	731.605	218.493	HMDB0001348/HMDB0010168/HMDB0010169/HMDB0011698/HMDB0011699/HMDB0012084/HMDB0012085/HMDB0012087/HMDB0012088/HMDB0012089/HMDB0012090/HMDB0012091/HMDB0012092/HMDB0012093/HMDB0012094/HMDB0012095/HMDB0012096/HMDB0012100/HMDB0012101/HMDB0012102/HMDB0012103/HMDB0012104/HMDB0012105/HMDB0012107/HMDB0013461/HMDB0013462/HMDB0013463/HMDB0013464/HMDB0013465/HMDB0013466/HMDB0013467/HMDB0013468/HMDB0013469	C00550	Lipids and lipid-like molecules	Sphingolipids	Phosphosphingolipids	695762	384356	1.1803e+06	631259	909816	1.77982e+06	1.63836e+06	1.45549e+06	1.13421e+06	1.1987e+06	883370	1.17027e+06	2.03522e+06	417786	1.04109e+06	538272	43048.6	704055	455810	417229	644767	769363	990466	707275	79706.2	79768.5	86525.7
M227T79	[2M+H]+	.epsilon.-caprolactam	1.9867	12.4463	0.00266362	227.174	79.392	HMDB0062769	C06593	Organoheterocyclic compounds	Lactams	Caprolactams	7826.1	41406.8	28639.7	21402.5	40303.8	6239.64	7284.35	7697.36	10492.2	7869.27	9412.29	19693.3	18850.6	7361.83	6731	39311.3	31414.4	7627.25	141016	237827	111527	41226.6	181555	64102.2	82869.4	82882.8	74898.8
M262T308_2	[M+H]+	(2r)-3-hydroxyisovaleroylcarnitine	1.44123	1.43085	0.0048221	262.165	308.389			Lipids and lipid-like molecules	Fatty Acyls	Fatty acid esters	95475.8	208324	123391	162051	167741	181141	111648	125481	128800	120347	185677	157494	125266	100880	174488	214346	119098	287889	226867	145830	207739	212662	211517	182198	198221	201503	206965
M104T259	(M+H)+	Dimethylglycine	1.83445	0.113254	0.00531402	104.069	258.51	HMDB0000092	C01026	Organic acids and derivatives	Carboxylic acids and derivatives	"Amino acids, peptides, and analogues"	195953	37277.8	331184	2458.08	314150	2380.44	205952	1559	97377.5	251555	210581	159152	2369.61	57218.8	1808.92	2761.86	265885	171252	1968.27	2224.36	2155.76	2040.47	46801.9	49702.9	2656.82	2741.91	2904.5
M704T185	[M+H]+	Palmitoyl sphingomyelin	1.42913	0.691665	0.00580298	703.572	185.418	HMDB0061712		Lipids and lipid-like molecules	Sphingolipids	Phosphosphingolipids	413312	294244	396808	381159	480251	718337	532466	492194	602385	482289	600482	632896	972768	99964.8	566594	316806	174907	458167	364904	324388	356421	526326	486582	253418	199577	197950	197966
M769T599	[M+H]+	2-arachidonoyl-1-stearoyl-sn-glycero-3-phosphoethanolamine	2.95508	0.291802	0.0171404	768.551	599.019	HMDB0009003		Lipids and lipid-like molecules	Glycerophospholipids	Glycerophosphoethanolamines	1.40234e+06	152371	290511	429585	726681	281783	302229	254151	463764	918553	347602	532499	209559	20362.2	156399	49816.1	44276.8	150481	20517.4	20569.2	177702	57139	415794	130808	22237.4	21332.3	21253.6
M663T33_1	(M+NH4)+	1-Stearoyl-2-arachidonoyl-sn-glycerol	2.5704	0.618877	0.0196996	662.571	33.318	HMDB0007098/HMDB0007099/HMDB0007100/HMDB0007101/HMDB0007103/HMDB0007108/HMDB0007112/HMDB0007131/HMDB0007132/HMDB0007156/HMDB0007166/HMDB0007170/HMDB0007223/HMDB0007224/HMDB0007248/HMDB0007257/HMDB0007398	C00165	Lipids and lipid-like molecules	Glycerolipids/Fatty Acyls	Diradylglycerols/Lineolic acids and derivatives	1.14464e+06	1.03148e+06	966805	695078	1.61253e+06	1.45223e+06	1.03106e+06	1.07133e+06	1.53109e+06	1.16773e+06	962812	1.32788e+06	1.12625e+06	557252	597020	581435	304038	741169	505354	412504	1.04572e+06	970212	1.08601e+06	369221	215379	215592	210807
M475T435	[M+H]+	Methylprednisolone succinate	1.02286	1.87163	0.0204078	475.249	435.1			Lipids and lipid-like molecules	Steroids and steroid derivatives	Pregnane steroids	28816.8	41101.1	20595.3	33369.9	34500.4	23024.9	10738.1	8803.6	43510.6	31769.1	32250	55466.2	48238.3	9949.14	33232.3	57879.4	93342.2	60957.2	64640.8	74747.7	33277.3	47640.7	66845.3	54491.3	49793	49628	49628
M759T174	(M+Na)+	Thioetheramide-PC	2.74528	0.250723	0.023747	758.567	173.987						1.49483e+06	160028	274174	161454	687789	123190	225371	193886	362100	928666	1.05317e+06	455071	221000	37812.2	124612	97623.7	56289.1	122668	181168	122191	85333.2	78430.3	153293	186477	61146	61033.8	61146
M626T228	[M+H]+	2-dhahma [dmed-fahfa]	1.08276	0.41894	0.0238354	625.516	227.651						95662	185941	44167.7	43551	178682	76670.5	51821.4	53364.1	81921.1	165462	154337	83642.4	143677	7795.68	22653	38397.1	5903.12	30286.7	35294.3	28894.8	18325.7	42308.9	58116.2	64464.5	6711.15	6788.97	6790.36
M789T604	[M+H]+	1-Stearoyl-2-oleoyl-sn-glycerol 3-phosphocholine (SOPC)	5.73593	0.335889	0.0254467	788.614	603.609			Lipids and lipid-like molecules	Glycerophospholipids	Glycerophosphocholines	8.72885e+06	1.09247e+06	1.78519e+06	2.60596e+06	4.35309e+06	1.54226e+06	1.3368e+06	1.05537e+06	3.86717e+06	3.69889e+06	1.65265e+06	2.41844e+06	1.24005e+06	171450	795072	279720	343258	700094	182755	244218	923532	253813	2.28108e+06	826895	240739	231996	232070
M793T598	[M+H]+	2-docosahexaenoyl-1-stearoyl-sn-glycero-3-phosphoethanolamine	2.76331	0.345596	0.026358	792.552	598.092	HMDB0009012		Lipids and lipid-like molecules	Glycerophospholipids	Glycerophosphoethanolamines	1.48662e+06	194406	375908	568712	840506	342471	382113	260566	565593	848102	289125	527089	210065	25433.9	171423	44738.6	52647.6	151392	27261.6	27547.4	213994	40177	538120	145656	26398.1	25312.4	25259.4
M178T197	[M+H]+	4-benzofuranethanamine, 2,3-dihydro-.alpha.-methyl-	1.27239	2.11708	0.0290699	178.133	197.127						37913.2	190276	117564	74360	120888	80633.1	26565.1	55647.1	25560.6	36771.1	22997.1	81248.8	157036	26073.3	35757	41394	42016.8	34184.4	103172	135427	93035.9	19756.4	96226.5	79089.7	117226	117223	120426
M719T598	[M+H]+	1-palmitoyl-2-oleoyl-sn-glycero-3-phosphoethanolamine	1.01185	0.21259	0.0312231	718.535	598.255	HMDB0008927		Lipids and lipid-like molecules	Glycerophospholipids	Glycerophosphoethanolamines	140768	7013.4	22585.2	33323.7	78090.9	16254.4	26091.1	10052.7	36261.6	105168	42140.3	91770.9	21217.4	1593.79	13859.7	6366.77	2927.44	18409.6	2553.02	2885.5	8479.89	7250.91	36427.1	8622.07	1009.88	1011.21	939.588
M513T35	[M+H]+	N-myristoylsphinganine	1.64859	0.549997	0.0332412	512.502	34.722	HMDB0011759		Lipids and lipid-like molecules	Sphingolipids	Ceramides	350610	130992	208287	246481	286150	356399	186862	231615	351619	585094	377841	539905	411332	78697.6	167374	140583	79404.1	168660	185291	203274	184427	277121	268641	131353	68302.8	71155.3	68357.3
M769T260	[M+Na]+	1-stearoyl-2-oleoyl-sn-glycero-3-phosphoethanolamine	2.2979	0.17552	0.0382965	768.552	259.73	HMDB0008993		Lipids and lipid-like molecules	Glycerophospholipids	Glycerophosphoethanolamines	933300	55790.4	83304.2	88088.6	1.19874e+06	109301	93422.4	137979	216427	301158	843712	799154	103092	9923.27	45553.8	58287.4	9001.12	77133.1	83315.2	23440.4	33539.7	62656.8	128848	88018.3	8225.88	7904.89	8112.98
M787T197	M+	N-Docosanoyl-4-sphingenyl-1-O-phosphorylcholine	1.21061	0.22118	0.0392999	786.655	197.444						239175	1405.38	79156	34541.2	189253	22285	43087.8	1628.32	65944.1	201359	156504	103400	3166.49	22266.6	3979.54	2695.79	1725.4	28813.3	36853.8	1775.51	16654	15836.7	2533.7	52844.4	1607.63	3363.37	1553.26
M807T40_1	[M+H]+	1-palmitoyl-2-docosahexaenoyl-sn-glycero-3-phosphocholine	5.18401	0.729479	0.0397923	806.569	40.035	HMDB0007991		Lipids and lipid-like molecules	Glycerophospholipids	Glycerophosphocholines	593668	6.08543e+06	7.80451e+06	1.09569e+07	5.22134e+06	8.60629e+06	1.04414e+07	8.02803e+06	4.79073e+06	7.01454e+06	7.03335e+06	5.78708e+06	5.18693e+06	102336	9.38844e+06	5.96917e+06	6.55624e+06	739408	4.37815e+06	5.75195e+06	5.12134e+06	5.70406e+06	5.2986e+06	5.18291e+06	5.98891e+06	5.88949e+06	5.88924e+06
M811T144	[M+Na]+	1-octadecanoyl-2-octadecenoyl-sn-glycero-3-phosphocholine	4.20313	0.884706	0.0505269	810.599	143.533			Lipids and lipid-like molecules	Glycerophospholipids	Glycerophosphocholines	1.11357e+07	1.05316e+07	1.06492e+07	1.08946e+07	1.30641e+07	1.03647e+07	1.13591e+07	1.20577e+07	1.27368e+07	1.56371e+07	1.3595e+07	1.30259e+07	1.42614e+07	1.66488e+06	1.43511e+07	8.99868e+06	8.95965e+06	9.42871e+06	1.20843e+07	1.2871e+07	1.10012e+07	1.11005e+07	1.12634e+07	1.10508e+07	8.59959e+06	8.49329e+06	8.60019e+06
M119T38	[M+H-C6H12O]+	Zerumbone	1.69727	1.18233	0.0568851	119.085	37.834		C20262	Lipids and lipid-like molecules	Prenol lipids	Sesquiterpenoids	350258	231688	303946	257455	230934	293949	323951	279627	258081	247436	310912	227429	235605	211538	291549	297300	291033	265425	344572	365587	312213	367673	300760	257018	274347	278311	274383
M559T217	[2M+Na]+	Formononetin	3.50994	2.62764	0.0606537	559.149	217.291	HMDB0005808	C00858	Phenylpropanoids and polyketides	Isoflavonoids	O-methylated isoflavonoids	81901	954586	177001	563943	124974	135871	190861	186605	236813	131915	173176	190425	318198	49977.2	548967	768349	2.83098e+06	464827	867334	978040	356837	205465	175160	333305	2.12064e+06	2.15759e+06	2.14952e+06
M313T33	[M+H-H2O]+	1-palmitoylglycerol	1.80512	0.730372	0.0786273	313.274	33.323			Lipids and lipid-like molecules	Glycerolipids	Monoradylglycerols	1.25834e+06	722228	881036	777756	1.47472e+06	1.48341e+06	1.03765e+06	982145	1.37886e+06	1.42037e+06	1.14156e+06	1.38417e+06	1.3975e+06	715371	779755	829947	473193	717553	701151	682017	939331	1.49691e+06	1.07794e+06	467059	385349	385358	391902
M568T191	[M-H+2Na]+	1-stearoyl-2-hydroxy-sn-glycero-3-phosphocholine	4.73096	1.3856	0.0798315	568.338	191.47	HMDB0010384	C04230	Lipids and lipid-like molecules	Glycerophospholipids	Glycerophosphocholines	956730	2.06292e+06	1.00193e+06	1.98331e+06	983606	1.34616e+06	1.25464e+06	1.16689e+06	1.50068e+06	716540	1.02264e+06	1.37878e+06	1.47956e+06	403212	1.17682e+06	1.67995e+06	2.4158e+06	1.30956e+06	2.34847e+06	2.09939e+06	1.16619e+06	1.20394e+06	1.32113e+06	1.61571e+06	2.26924e+06	2.27434e+06	2.28027e+06
M733T151	[M+H]+	1-oleoyl-2-myristoyl-sn-glycero-3-phosphocholine	1.38207	0.753946	0.0807035	732.552	150.819	HMDB0008097		Lipids and lipid-like molecules	Glycerophospholipids	Glycerophosphocholines	2.81124e+06	2.40426e+06	2.20307e+06	2.12552e+06	2.24452e+06	1.89014e+06	2.01022e+06	2.48186e+06	2.33581e+06	3.86739e+06	3.96564e+06	2.33281e+06	2.36367e+06	401171	2.26e+06	2.46016e+06	2.38806e+06	2.19922e+06	2.31342e+06	2.37163e+06	1.79321e+06	2.13787e+06	2.13126e+06	2.06495e+06	2.54118e+06	2.52742e+06	2.52743e+06
M763T603	[M+H]+	1,2-diheptadecanoyl-sn-glycero-3-phosphocholine	4.92984	0.532524	0.0854504	762.596	602.854			Lipids and lipid-like molecules	Glycerophospholipids	Glycerophosphocholines	7.14308e+06	1.49389e+06	2.24674e+06	3.38951e+06	5.43988e+06	2.57068e+06	2.43405e+06	2.20425e+06	3.21849e+06	3.58296e+06	1.32557e+06	4.16533e+06	1.3708e+06	331456	1.3235e+06	826353	290581	1.14867e+06	307045	328695	1.81863e+06	665607	3.73445e+06	2.16154e+06	484095	484055	473297
M304T120	[M]+	Benzalkonium chloride (c12)	1.25732	1.56745	0.0858466	304.298	120.111		C06523	Benzenoids	Benzene and substituted derivatives	Phenylmethylamines	50182.5	42861.2	51807.7	60621	50322.6	63381.3	35586.7	59013.7	63915.2	85422.3	104601	71090.7	54922.6	117.175	37227.2	52273.7	73862.5	42135.2	183429	119649	82092.3	62834.9	133990	75753.7	77117.6	77124.4	78672.7
M413T394	[M+Na]+	.alpha.-d-mannose pentaacetate	0.184666	1.11582	0.180704	413.082	394.483			Organic acids and derivatives	Carboxylic acids and derivatives	Pentacarboxylic acids and derivatives	2741.1	5051.33	3209.21	4010.59	3104.2	4006.96	3521.59	4135.56	3964.15	3637.08	3995.33	4742.47	5268.98	1323.49	4402.91	4592.98	5702.16	4878.29	5053.33	4777.43	4003.23	4234.91	3504.14	5202.25	4742.02	4537.69	4536.26
M729T40	[M+H]+	.alpha.-galactosyl-n-stearoylsphingosine	0.358545	0.978224	0.942571	728.596	39.6365			Lipids and lipid-like molecules	Sphingolipids	Glycosphingolipids	49653.3	6551.12	37196.1	13823.4	23643	49606.5	23287.2	36126.6	25982.4	13701.3	18684.4	7846.28	7956.36	19592.5	28009.5	27964.7	28484.4	29995.2	7942.7	22106.8	28190.4	37270.1	19128.6	8253.96	20787.8	20522	11504.8
M262T465	[M+H]+	.alpha.-L-Asp-L-Lys	0.0392083	0.757121	0.0658788	262.138	464.683	HMDB0004987		Organic acids and derivatives	Carboxylic acids and derivatives	Amino acids, peptides, and analogues	5586.05	5291.6	4894.85	5664.17	3594.54	4998.94	4696.47	4122.21	6524.39	3873.36	6600.1	7335.43	5202.39	3460.95	4058.07	3247.32	6005.64	4488.66	4292.01	4655.98	3170.78	3893.53	4901.71	4186.03	6778.87	5971.28	6809.42
M263T468	[M+H]+	.alpha.-L-Glu-L-Asp	0.316607	0.822406	0.268744	263.086	467.9	HMDB0028815		Organic acids and derivatives	Peptidomimetics	Hybrid peptides	46066.7	62009.5	35494.4	39963.4	45635.2	36822.7	34751.1	31850.2	55049	68008.1	79509.8	59687	49727.9	8751.16	47504	58082.1	90423	48990.6	54106.4	53420	33975.2	38287.6	42627.9	48035.3	66679.1	67542.5	67535.6
M115T442	[M+H]+	.beta.-cyano-l-alanine	0.138617	1.3258	0.00971184	115.038	442.024	HMDB0060245	C02512	Organic acids and derivatives	Carboxylic acids and derivatives	Amino acids, peptides, and analogues	1057.12	2117.28	1235.95	2004.94	2591.64	1495.29	1693.53	1578.55	1535.74	1778.84	1321.12	2180.36	3461.6	1098.36	2861.61	1851.74	2586.36	943.34	2274.5	2127.94	1716.67	2225.45	2633.15	2397.2	2298.53	2356.26	2369.83
M357T539	[M+H]+	.beta.-estradiol 17-valerate	0.159336	0.903753	0.525935	357.247	538.525		C12859	Lipids and lipid-like molecules	Steroids and steroid derivatives	Steroid esters	7702.38	6955.69	3828.49	4286.66	6260.72	5652.78	4777.57	5832.29	9401.49	8519.42	11655.9	8353.12	8325.17	653.959	5197.32	7132.5	10318.1	6337.31	7514.87	10065.4	6806.11	5816.47	6205.07	7460	7408.99	7466	7447.1
M130T311	(M+H)+	.beta.-Homoproline	0.0459863	0.701071	0.168123	130.085	311.251						4328.23	3866.73	4192.28	4185.15	4469.15	4983.55	3573.14	3872.24	3719.95	3055.35	8327.72	3056.06	3933.96	4932.7	4026.26	4158.65	3319.55	4328.87	2937.64	3508.64	2330.62	2241.57	3586.86	3345.22	4318.89	4318.87	4485.01
M744T494	[M+H]+	.beta.-nicotinamide adenine dinucleotide phosphate	0.100398	0.67842	0.0338932	744.08	494.106	HMDB0000221	C00006				3914.86	4847.81	2829.63	3371.43	3760.85	2873.07	3604.53	3272.49	6802.75	6480.68	5809.45	4451.07	3957.79	1131.85	3083.45	4163.6	5658.46	3229.94	3911.2	4211	2579.88	2907.56	3330.99	3697.58	4467.07	4170.13	4173.11
M261T37	[M+H-C2H7NO]+	.gamma.-linolenoyl ethanolamide	0.587138	1.05847	0.670185	261.22	37.26			Organic nitrogen compounds	Organonitrogen compounds	Amines	73031.7	70648.9	72541.4	90250.6	44695.3	72977.3	70234.1	83036.6	72439.6	84725.9	56119	74506.6	63299.8	65573.6	72861.8	93954.9	94024.7	49683.9	93627.2	85089.9	50348.2	107866	59668.4	70248.8	72312.5	73116	72310.5
M399T215	[M+Na]+	(-)-riboflavin	0.198452	2.78918	0.0721884	399.125	215.431	HMDB0000244	C00255	Organoheterocyclic compounds	Pteridines and derivatives	Alloxazines and isoalloxazines	1218.6	2373.06	475.517	1737.6	1099.51	697.016	769.087	747.522	1531.23	121.305	270.61	53.5594	452.286	523.579	952.193	2511.24	7022.94	2054.68	2527.88	3228.93	1861.28	898.84	1107.54	119.01	2075.94	2114.55	2113.97
M327T218	[M+H-2H2O]+	(-)-secoisolariciresinol	0.673762	1.17231	0.318148	327.14	218.202	HMDB0013692	C18167	Lignans, neolignans and related compounds	Dibenzylbutane lignans	Dibenzylbutanediol lignans	15348.3	40341.9	31039.2	60382.3	36004.1	32388.1	42837.7	44673.1	46863	31042.9	35721.2	37183.8	53703.8	13261.6	73870.8	64208	130343	51260.9	63824.6	67098.8	34085.9	38660.9	38495.6	37222.1	99353.5	97456.8	99344.4
M430T34_3	[M]+	(+)-.alpha.-tocopherol	0.775554	0.755471	0.0906837	430.378	33.951	HMDB0001893	C02477	Lipids and lipid-like molecules	Prenol lipids	Quinone and hydroquinone lipids	424020	198660	246541	230383	484165	383362	293847	287637	376406	511168	497740	294432	361680	120354	254286	196489	207574	196216	270355	285895	234936	311673	387373	218062	154800	156007	154781
M295T38_1	[M+H]+	(1e,4e)-1,5-bis(4-methoxyphenyl)penta-1,4-dien-3-one	0.633059	1.06866	0.184594	295.116	37.883			Benzenoids	Phenol ethers	Anisoles	61403.9	50402.3	55533.6	48534.8	51510.8	55545.3	60556.1	58372.6	56277.2	50644.7	62898.6	51838.8	45536.5	33206.2	58986.8	57816.5	56687.5	55647.3	64326.9	64076	57760.1	63381.9	61861.1	52567.3	55425.1	55418	56401.4
M362T132	[M+H]+	(1s,2r-d-erythro-2-n-myristoylamino)-1-phenyl-1-propanol	0.17304	1.05292	0.849323	362.325	132.265			Benzenoids	Benzene and substituted derivatives	Phenylpropanes	1153.08	3721.23	3026.25	4811.02	4090.94	1735.98	1646.3	2912.16	4448.16	6514.79	3691.24	3854.97	1458.33	1259.61	5241.99	3247.03	7270.62	3523.19	4432.67	6805.81	2463.96	1901.65	2858.37	5825.81	7685.14	7683.11	8119.36
M485T291	[M+Na]+	(2r,3r,4s,5s,6r)-2-[1,7-bis(4-hydroxyphenyl)heptan-3-yloxy]-6-(hydroxymethyl)oxane-3,4,5-triol	0.0328022	0.916094	0.424452	485.215	290.76			Phenylpropanoids and polyketides	Diarylheptanoids	Linear diarylheptanoids	48.5115	508.061	444.883	455.738	487.934	517.828	436.938	436.46	664.659	523.485	711.749	656.429	429.695	312.065	419.846	430.675	418.824	658.082	572.319	517.591	462.718	473.872	642.577	472.869	498.264	509.997	497.121
M617T438	[M+Na]+	(2r,3s,4s,5r,6r)-6-[1,7-bis(4-hydroxyphenyl)heptan-3-yloxy]-5-[(2s,3r,4r)-3,4-dihydroxy-4-(hydroxymethyl)oxolan-2-yl]oxy-2-(hydroxymethyl)oxane-3,4-diol	0.0662975	0.883622	0.367072	617.25	438.005			Phenylpropanoids and polyketides	Diarylheptanoids	Linear diarylheptanoids	1535.11	2330.16	1307.84	1724.84	2034.86	884.552	1295.98	1213.8	2111.76	2171.8	2085.45	2166.17	1957.47	695.34	1271.96	1588.64	2344.11	1545.53	1950.39	1558.75	1296.13	1235.87	1969.94	1748.5	1732.71	1769.4	1771.2
M842T416	[M+NH4]+	(2s,3s,4s,5r,6r)-6-[[(2s,3r,4r,6ar,6bs,8as,12as,14br)-4-formyl-2-hydroxy-4,6a,6b,11,11,14b-hexamethyl-8a-[(2s,3r,4s,5s,6r)-3,4,5-trihydroxy-6-(hydroxymethyl)oxan-2-yl]oxycarbonyl-1,2,3,4a,5,6,7,8,9,10,12,12a,14,14a-tetradecahydropicen-3-yl]oxy]-3,4,5-trihydroxyoxane-2-carboxylic acid	0.0499135	0.73119	0.0826819	842.433	415.723			Lipids and lipid-like molecules	Prenol lipids	Terpene glycosides	2189.94	1018.5	1440.74	1346.25	2171.38	950.289	1347.21	1334.83	2199.49	1765.35	1588.33	2561.13	1619.28	519.031	1784.84	2069.22	1773.12	2211.01	975.247	1479.2	901.2	1104.3	1709.93	1724.31	1761.73	1884.38	1770.91
M1142T497	[M+Na]+	(2s,3s,4s,5r,6r)-6-[[(3s,6ar,6bs,8as,14br)-4,4,6a,6b,11,11,14b-heptamethyl-8a-[(2s,3r,4s,5s,6r)-3,4,5-trihydroxy-6-(hydroxymethyl)oxan-2-yl]oxycarbonyl-1,2,3,4a,5,6,7,8,9,10,12,12a,14,14a-tetradecahydropicen-3-yl]oxy]-4-hydroxy-3,5-bis[[(2s,3r,4s,5s,6r)-3,4,5-trihydroxy-6-(hydroxymethyl)oxan-2-yl]oxy]oxane-2-carboxylic acid	0.0663558	0.893778	0.609632	1141.53	497.33			Lipids and lipid-like molecules	Prenol lipids	Terpene glycosides	1278.23	1591.8	1042.94	1218.15	1777.29	1018.44	965.116	757.22	2682.32	2156.05	1612.63	1351.87	1272.61	583.588	1366.58	1279.94	1444	1104.97	1797.61	1313.12	1026.06	1366.5	1716.55	1293.58	1490.45	1492.98	1440.37
M335T439	[M+H]+	(2s,3s)-3,5,7-trihydroxy-6-methyl-2-(3,4,5-trihydroxyphenyl)-2,3-dihydrochromen-4-one	0.231827	0.761998	0.146445	335.072	438.543			Phenylpropanoids and polyketides	Flavonoids	Flavans	26286.8	36860.3	18482.5	27837.9	25604.9	22954.1	20427.2	20606.4	32658.9	42271	40362.2	32935.5	28631	5135.63	22027.2	25444.6	43275.1	23146.7	32967.7	30630.6	17234.8	15983.5	21672.1	25728	33133.1	33142.1	33498.2
M237T390	[M+H]+	(2s*, 3r*)-2-methyl-3-[3,4-(methylenedioxy)phenyl]glycidic acid methyl ester	0.00895929	0.786049	0.0490643	237.053	389.942						1053.42	1053.96	788.158	1143.68	859.775	774.022	837.579	1243.2	1172.06	1136.05	1193.74	1142.06	1049.79	839.701	900.584	1212.92	1662.69	1225.55	1108.07	1124.35	587.633	684.991	841.742	939.152	1233.48	1211.61	1232.86
M475T161	[M+Na]+	(3r,7r,9s,10s,12s,13r,14s,17r)-17-((2r)-6,7-dihydroxy-6-methylheptan-2-yl)-10,13-dimethylhexadecahydro-1h-cyclopenta[a]phenanthrene-3,7,12-triol	0.30965	6.27452	0.00719337	475.32	160.87	HMDB0002180		Lipids and lipid-like molecules	Steroids and steroid derivatives	Bile acids, alcohols and derivatives	718.607	2261.62	448.358	1464.36	2510.8	434.828	442.387	464.601	544.233	1985.84	659.49	593.281	2489.75	244.287	732.838	2499.18	477.331	1401.66	2321.3	6520.99	9273.99	3267.75	6330.87	1711.6	3257.89	3109.89	3553.14
M273T213	[M+H]+	(3s)-vestitol	0.186447	1.63426	0.0448467	273.127	213.224	HMDB0133781		Phenylpropanoids and polyketides	Isoflavonoids	O-methylated isoflavonoids	964.483	1893.79	2337.68	1345.71	817.733	2737.07	2224.68	2365.74	1464.34	836.221	1465.66	2233.96	1677.06	2737.21	1636.67	1092.14	5115.71	3587.65	3898.18	2475.64	3737.91	3278.69	2833.07	1084.32	2243.04	2563.01	2259.6
M149T36_2	[M+H-C4H10O]+	(cis+trans)-nerodilol	0.717258	1.04172	0.589366	149.131	36.004		C09704	Lipids and lipid-like molecules	Prenol lipids	Sesquiterpenoids	119997	93343.1	100021	104694	66219.9	110654	102456	120393	97994.4	98737.5	89477.1	93478.3	95752	87807.5	112824	114029	100816	64123.1	110111	105383	84863.8	129282	95693.5	102344	106597	104730	103981
M362T42	[M+H]+	(r)-(+)-arachidonyl-1'-hydroxy-2'-propylamide	0.246399	1.00451	0.985677	362.325	41.6195			Lipids and lipid-like molecules	Fatty Acyls	Fatty amides	60699	22978.3	68937.9	16900	37037	39828.2	35214.3	33029.2	38827	25016.4	11675.1	19202.5	37229.6	47959.3	25344.4	38895.1	19659.2	33190.1	22382.6	8850.23	39722.6	33488.5	40083.4	19172.4	24742.6	24733.5	23951.9
M232T262	[M+H]+	(r)-butyrylcarnitine	0.989023	1.34655	0.118935	232.153	262.107	HMDB0002013		Lipids and lipid-like molecules	Fatty Acyls	Fatty acid esters	33938.7	94031	45763.2	62339.3	45071.7	39437.8	34297.4	36257.8	67507.1	55741.4	55206.8	69220.2	121185	17161.9	70959.6	69516.9	111021	51317.2	78802.5	102081	71580	35215.2	64873.5	75962.3	94702.9	95469.1	95462
M188T50	(M+NH4)+	(S)-(-)-Citronellic acid	0.202412	1.34898	0.184788	188.163	49.776	HMDB0035837	C16462	Lipids and lipid-like molecules	Prenol lipids	Monoterpenoids	6117.09	4099.73	6837.68	3894.05	2229.09	3558.76	2532.36	2827.39	2004.39	1337.96	3054.51	5277.13	4375.26	4898.75	4475.73	5089.92	6719.62	5142.01	4666.01	4870.49	3283.41	3680.51	2081.71	4396.09	5835.97	5502.05	5405.17
M611T455	[M+Na]+	[(2r,3s,4s,5r,6s)-6-[3,5-dihydroxy-4-[3-(4-hydroxyphenyl)propanoyl]phenoxy]-3,4,5-trihydroxyoxan-2-yl]methyl 3,4,5-trihydroxybenzoate	0.158189	1.15463	0.209721	611.127	454.584			Phenylpropanoids and polyketides	Flavonoids	Flavonoid glycosides	2613.74	2889.95	1731.83	2659.68	2875.84	2283.51	2102.42	2364.49	2210.13	2528.82	2555.92	2462.71	3433.89	686.958	2277.44	2593.03	3323.7	2373.8	3775.14	3262.27	2115.95	2586.81	2298.7	2385.16	2854.65	2854.61	2872.3
M935T396	[M+Na]+	[(2s,3r,4s,5r,6r)-6-[[(2r,3s,4s,5r,6r)-3,4-dihydroxy-6-[(2e,6e,10e)-3,7,11,15-tetramethylhexadeca-2,6,10,14-tetraenoxy]-5-[(2s,3r,4r,5s,6s)-3,4,5-triacetyloxy-6-methyloxan-2-yl]oxyoxan-2-yl]methoxy]-4,5-dihydroxy-2-methyloxan-3-yl] acetate	0.0314531	0.746229	0.0485561	935.47	395.998			Lipids and lipid-like molecules	Prenol lipids	Terpene glycosides	1335	749.509	1468.5	764.809	1232.76	660.717	659.918	755.926	1076.33	1282.64	1199.5	792.786	781.328	525.247	690.326	1464.77	1335.94	874.605	620.21	744.54	751.453	784.218	740.776	662.381	951.213	971.337	950.812
M387T26	[M+Na]+	[(3ar,4s,6r,11ar)-6,9-dihydroxy-6,10-dimethyl-3-methylidene-2,7-dioxo-3a,4,5,8,9,11a-hexahydrocyclodeca[b]furan-4-yl] 2-methylprop-2-enoate	0.0635657	1.26222	0.221439	387.155	26.058			Lipids and lipid-like molecules	Prenol lipids	Terpene lactones	316.884	490.636	414.775	454.894	497.963	404.515	467.812	336.839	479.124	398.304	506.992	511.9	466.944	361.608	469.761	451.401	611.743	559.412	579.899	467.77	931.066	668.556	381.988	379.93	457.91	430.57	514.197
M693T601	[M+NH4]+	[1-hexadecanoyloxy-3-phosphonooxypropan-2-yl]octadec-9-enoate	0.184932	0.665186	0.182118	692.518	600.747			Lipids and lipid-like molecules	Glycerophospholipids	Glycerophosphates	6282.57	6548.34	6148.3	5693.04	17675.1	6698.05	6179.95	5168.7	8359.09	8500.06	4789.24	9199.47	2411.93	829.271	4696.75	1961.35	1025.55	4953.32	1175.51	1302.88	5951.19	2857.99	10247.6	6533.32	1183.88	1663.33	1367.77
M547T399	[M+Na]+	[4a,7-dihydroxy-7-methyl-1-[3,4,5-trihydroxy-6-(hydroxymethyl)oxan-2-yl]oxy-1,5,6,7a-tetrahydrocyclopenta[c]pyran-5-yl] (e)-3-(4-methoxyphenyl)prop-2-enoate	0.0975615	1.22213	0.295745	547.171	398.978			Lipids and lipid-like molecules	Prenol lipids	Terpene glycosides	1750.79	1543.41	1744.19	1897.68	2300.62	1921.24	1900.15	2394.99	2282.12	1080.06	995.016	2441.92	3453.9	1569.1	3089.04	1554.52	2084.36	1895.81	2612.16	1596.49	1606.41	1993.99	3173.99	2575.55	1908.25	1908.76	1964.78
M480T187	[M+H]+	1-(1z-hexadecenyl)-sn-glycero-3-phosphocholine	0.656811	1.06862	0.591148	480.342	187.01	HMDB0010407		Lipids and lipid-like molecules	Glycerophospholipids	Glycerophosphocholines	53931.1	67985.2	43770.1	62455.1	56943.1	46704	42594.2	43086.7	68900.2	41217.2	62455.6	63772.5	57291.6	13307	54851.9	72277	106870	59032.6	66706.3	68127.1	42943.4	47556.4	57796.9	60995.1	86480.4	88763.8	88734.9
M777T119	[M+H]+	1-(1z-octadecenyl)-2-(4z,7z,10z,13z,16z,19z-docosahexaenoyl)-sn-glycero-3-phosphoethanolamine	1.04623	0.876731	0.387798	776.557	118.53						484568	321606	532109	427196	487085	885507	648801	556892	600071	735885	531915	600083	661763	2.00602e+06	540939	622243	158947	671880	429885	383541	772601	744152	573607	317016	141207	147430	141166
M795T41	[M+H]+	1-(1z-octadecenyl)-2-(5z,8z,11z,14z-eicosatetraenoyl)-sn-glycero-3-phosphocholine	0.501328	1.04724	0.809465	794.6	41.225	HMDB0011253		Lipids and lipid-like molecules	Glycerophospholipids	Glycerophosphocholines	27153.9	51579.1	22468.7	62702	13582.6	37230.5	36330.1	30723.3	51972.9	40574.9	45860	20245.4	47163.3	5421.95	37961.4	24746.1	44661.4	12555.1	49701.9	56106.8	21991.9	26619.6	35731.1	46216.8	21987.6	27354.8	22306.7
M753T160	[M+H]+	1-(1z-octadecenyl)-2-(5z,8z,11z,14z-eicosatetraenoyl)-sn-glycero-3-phosphoethanolamine	0.905508	0.969024	0.896805	752.556	160.111	HMDB0005779		Lipids and lipid-like molecules	Glycerophospholipids	Glycerophosphoethanolamines	225254	295882	192653	478024	284897	581122	551321	534380	461806	344583	323292	77844.9	414944	145138	516333	304869	135287	338842	266280	229648	429561	411058	576398	309246	109442	110296	106774
M773T64	[M+H]+	1-(1z-octadecenyl)-2-(9z-octadecenoyl)-sn-glycero-3-phosphocholine	0.436498	0.563565	0.16569	772.62	63.811	HMDB0011243		Lipids and lipid-like molecules	Glycerophospholipids	Glycerophosphocholines	12615.3	32461.4	9424.11	31553.2	31020.5	8416.24	13464.4	2415.86	44206.9	41940.6	35519.4	43024	39795	3561	16726.1	3840.77	29394.8	10901	22808.6	26334.4	6865.49	7229.01	33518.6	5007.48	14549.8	15916.5	14322.1
M134T63	[M+H-CH2O2]+	1-(3-pyridyl)-1-butanone-4-carboxylic acid	0.322368	0.990674	0.953389	134.08	63.3355	HMDB0000992	C19569	Organic acids and derivatives	Keto acids and derivatives	Gamma-keto acids and derivatives	13130.9	16598	10648	20809.2	21930	15914.6	13293.8	12709.2	18428.3	23083.2	25774.6	22403.7	16705.4	3178.94	20501.5	20467.6	41634.5	14543.4	21662.3	25784.5	12696.4	14734.6	17476.9	22259.2	25365.3	28988.9	28918.3
M516T418	[M-H+2Na]+	1-[(4-chlorophenyl)methyl]-3-[(1,1-dimethylethyl)thio]-.alpha.,.alpha.- dimethyl-5-(1-methylethyl)-1h-indole-2-propanoic acid	0.0531628	1.0104	0.941196	516.189	418.093			Organoheterocyclic compounds	Indoles and derivatives	N-alkylindoles	894.854	1318.7	890.558	1746.96	1264.16	820.35	923.993	1055.85	917.779	1347.92	1646.67	1526.02	1171.37	697.474	954.339	1474.59	1624.32	1624.76	1267.06	1317.5	780.828	1629.58	1222.63	1277.8	1226.89	1223.49	1272.44
M102T470	[M+H]+	1-amino-Cyclopropanecarboxylic acid	0.133852	0.752675	0.610948	102.054	470.253	HMDB0036458	C01234	Organic acids and derivatives	Carboxylic acids and derivatives	Amino acids, peptides, and analogues	419.537	3511.29	14574.2	5588.73	3512.3	2602.33	4903.23	21793.9	2893.19	2798.15	3638.54	13039.5	2421.95	2454.3	4730.9	5370.71	4785.82	3944.22	16923.1	3334.63	2576.95	6446.57	3525.19	4124.67	6988.32	9213.09	6460.57
M84T402_2	(M+H-H2O)+	1-Aminocyclopropanecarboxylic acid	2.03491	0.928797	0.231382	84.0442	401.519	HMDB0036458	C01234	Organic acids and derivatives	Carboxylic acids and derivatives	"Amino acids, peptides, and analogues"	1.07988e+06	1.38119e+06	1.15416e+06	1.29814e+06	1.24014e+06	1.24561e+06	1.25907e+06	1.24471e+06	1.55054e+06	1.53844e+06	1.52899e+06	1.54784e+06	1.40003e+06	685453	1.38189e+06	1.5358e+06	1.72566e+06	1.36721e+06	1.55835e+06	1.3562e+06	1.18689e+06	1.37156e+06	1.23508e+06	1.3442e+06	1.52708e+06	1.5398e+06	1.53979e+06
M879T138	[M-H+2Na]+	1-docosahexaenoyl-2-stearoyl-sn-glycero-3-phosphocholine	0.726315	0.788959	0.19263	878.567	137.659	HMDB0008727		Lipids and lipid-like molecules	Glycerophospholipids	Glycerophosphocholines	205607	229263	211718	304567	245075	134801	199972	185456	288078	362147	379388	309540	211202	1397.76	255661	353126	489672	220342	282632	287821	139073	148706	218347	284044	375266	372487	375264
M510T196_2	[M+H]+	1-heptadecanoyl-sn-glycero-3-phosphocholine	0.923733	1.0475	0.656847	510.353	195.696	HMDB0012108		Lipids and lipid-like molecules	Glycerophospholipids	Glycerophosphocholines	87920.8	139247	86726.1	127384	117468	98303.7	100735	92824.6	137181	95773.8	126490	115896	135285	38284.7	116412	105626	131048	112176	135859	146431	93466.3	92669.5	119891	112354	129232	129245	126833
M759T149	[M+H]+	1-hexadecanoyl-2-octadecadienoyl-sn-glycero-3-phosphocholine	1.73013	0.91986	0.318708	758.568	148.992			Lipids and lipid-like molecules	Glycerophospholipids	Glycerophosphocholines	1.943e+06	1.51891e+06	1.33319e+06	1.28363e+06	1.24876e+06	1.09889e+06	1.27891e+06	1.26223e+06	1.27761e+06	1.64512e+06	1.72213e+06	1.25213e+06	1.41018e+06	281427	1.39209e+06	1.52745e+06	1.51286e+06	2.00079e+06	1.39168e+06	1.52703e+06	1.10683e+06	1.18232e+06	1.27221e+06	1.28184e+06	1.52628e+06	1.53359e+06	1.53358e+06
M793T64_1	[M+Na]+	1-hexadecyl-2-(8z,11z,14z-eicosatrienoyl)-sn-glycero-3-phosphocholine	1.94324	0.911347	0.783602	792.585	64.144			Lipids and lipid-like molecules	Glycerophospholipids	Glycerophosphocholines	369764	764423	42381.3	796647	1.01939e+06	149907	261757	281326	895424	683275	843915	986609	1.13405e+06	2962.56	379440	61128.1	394438	95864.7	735574	605766	107449	278311	1.24946e+06	625365	337335	334506	363684
M747T154	[M+H]+	1-hexadecyl-2-(9z-octadecenoyl)-sn-glycero-3-phosphocholine	0.730103	0.771395	0.340741	746.601	153.848			Lipids and lipid-like molecules	Glycerophospholipids	Glycerophosphocholines	2.07208e+06	1.13303e+06	1.2436e+06	1.41071e+06	910230	955114	860681	794090	1.68525e+06	847064	930832	2.13813e+06	1.82575e+06	322002	741900	1.26763e+06	708075	742435	510010	1.17904e+06	786213	962910	1.52375e+06	635362	401308	411099	401349
M413T211	[M+H]+	1-hydroxy vitamin d2	0.0498661	1.18296	0.476176	413.349	210.509		C08211	Lipids and lipid-like molecules	Steroids and steroid derivatives	Vitamin D and derivatives	529.663	612.621	801.09	839.901	330.664	647.633	504.075	607.936	932.054	232.551	952.868	608.772	975.525	649.427	1036.99	1013.09	967.342	974.185	770.663	405.332	459.394	835.661	973.68	1095.79	878.686	860.576	1047.26
M136T91	[M+H]+	1-hydroxybenzotriazole	0.390246	0.885547	0.666598	136.038	90.842						17096.9	31417.4	17583.4	28122.4	37875.4	23171.1	20339.3	28422.3	49241.1	47983.3	42503.4	32682.4	45321	23089.1	37545.6	53725.3	127233	27848.2	32491.7	62973.8	11295.4	12358.5	28690.7	48047.8	79728.8	81302.4	80664.4
M620T611	[M+H]+	1-linoleoyl-2-oleoyl-rac-glycerol	0.227067	1.01674	0.946686	619.524	610.832			Lipids and lipid-like molecules	Fatty Acyls	Lineolic acids and derivatives	21468.6	56381.6	47664.7	52187.8	32846.1	49443.4	41960	57747	50053	31605.3	19630.9	88158.5	40196.8	34793.5	68297	45896.1	19392.7	51705.2	29168	31101.1	57458.4	49907.6	54745.7	71614	41821.3	41057.6	41012.1
M170T427	[M+H]+	1-methyl-l-histidine	0.483451	0.98925	0.935927	170.091	427.358	HMDB0000001	C01152	Organic acids and derivatives	Carboxylic acids and derivatives	Amino acids, peptides, and analogues	34101.5	50016	31626.8	43201.8	40534.5	49937	38473	35224.6	50232.2	59637.7	54695.1	45548.7	54858.5	14121.5	56520	70875.7	72462.5	52693.3	58956.8	57065.7	53647.4	29887.8	36342.7	44859.9	58164.2	59361.1	59366.5
M282T340	[M+H]+	1-methyladenosine	0.426562	1.11279	0.429471	282.118	339.562	HMDB0003331	C02494	Nucleosides nucleotides and analogues	Purine nucleosides		28471.9	40740.6	13422	40692	28802.8	30206.9	27784.9	14317.2	37731	32091.9	38665.8	33125.8	38605.7	13558.9	12160	39433.9	43321.1	39830.4	24773.1	38025	34744.3	34541.7	33131.8	39222.1	27476.1	26732	29934
M126T344	[M+H]+	1-methylhistamine	0.173361	0.704237	0.129024	126.101	343.978	HMDB0000898	C05127	Organic nitrogen compounds	Organonitrogen compounds	Amines	9461.21	15707.3	12351.6	22117.7	14108.8	14882.9	9533.29	10496.3	26257.5	24858	17368	20076.3	16987.4	3336.55	19162.2	12402.7	25345	26326.7	18169.4	8303.85	14542.7	9353.35	12033.6	14069.7	20918.2	20885.9	21629
M170T407	(M+H)+	1-Methylhistidine	0.467248	0.670239	0.131287	170.091	407.067	HMDB0000001/HMDB0000479	C01152	Organic acids and derivatives	Carboxylic acids and derivatives	"Amino acids, peptides, and analogues"	95925.4	229820	132319	176759	111169	106801	157195	246089	83613.5	197087	236735	104704	108519	34459.9	408867	219017	337412	94985.5	150149	157782	42780.8	114768	156155	65644.2	221532	192967	221669
M468T202	[M+H]+	1-myristoyl-sn-glycero-3-phosphocholine	0.714798	1.03738	0.730173	468.307	201.906	HMDB0010379		Lipids and lipid-like molecules	Glycerophospholipids	Glycerophosphocholines	47150.2	94949	43210	73009.3	56716.6	70540.1	54419.4	62689.3	85626.1	70028.5	77476.8	87614.3	81320.6	17279.1	69823.3	90876.4	110301	73799.7	95790.9	84376.2	65242.4	58626	79574.2	70611.1	90263.1	89939.1	89939.8
M184T481_2	[M+H-C21H40SO2]+	1-o-hexadecyl-2-deoxy-2-thio-s-acetyl-sn-glyceryl-3-phosphorylcholine	15.2603	1.08275	0.291366	184.073	481.229			Organic nitrogen compounds	Organonitrogen compounds	Quaternary ammonium salts	2.71026e+07	3.34767e+07	2.0894e+07	2.47295e+07	2.60905e+07	2.39032e+07	2.27406e+07	2.295e+07	2.86774e+07	3.27214e+07	3.31673e+07	3.11728e+07	2.97673e+07	1.03005e+07	2.53309e+07	3.14775e+07	3.82757e+07	2.86703e+07	3.27193e+07	3.26011e+07	2.95457e+07	2.7637e+07	2.99938e+07	3.31178e+07	3.42619e+07	3.49372e+07	3.42643e+07
M550T192_2	[M+H]+	1-o-hexadecyl-2-o-(2e-butenoyl)-sn-glyceryl-3-phosphocholine	1.59909	1.13806	0.271738	550.384	192.047			Lipids and lipid-like molecules	Glycerophospholipids	Glycerophosphocholines	217821	335721	170701	265650	228285	221211	165605	184064	283201	204224	263814	276946	264500	62371.1	227125	342436	387271	224690	307563	309236	204936	238545	232165	275634	330685	336832	336831
M184T300	[M+H-C23H44O3]+	1-o-hexadecyl-2-o-butanoyl-sn-glyceryl-3-phosphocholine	0.300776	0.623864	0.00609586	184.072	299.749			Lipids and lipid-like molecules	Glycerophospholipids	Glycerophosphocholines	30197.3	9854.36	13144.4	9781.07	36171.5	17653.8	16627.3	14197.3	13979.1	13135.9	19515.1	22227.3	12309.8	5614.08	12433.2	9480.01	8667.33	10605.1	7640.31	7200.49	13014.4	9683.05	12710.3	11939.6	8663.52	8658.62	8274.78
M618T33	[M+Na]+	1-oleoyl-2-palmitoyl-rac-glycerol	0.894475	0.670375	0.00742914	617.512	33.312			Lipids and lipid-like molecules	Glycerolipids	Diradylglycerols	209749	154910	144359	103813	232056	213838	177207	166922	215899	226045	230544	184693	193936	86732.4	103581	106387	75649.9	119679	117572	107954	175144	167288	161983	75388.2	63748.7	64394.8	64398.7
M522T194	[M+H]+	1-oleoyl-sn-glycero-3-phosphocholine	9.59995	1.16421	0.218552	522.354	194.432	HMDB0002815		Lipids and lipid-like molecules	Glycerophospholipids	Glycerophosphocholines	6.45883e+06	1.08096e+07	5.79604e+06	8.77061e+06	6.20439e+06	6.81694e+06	6.35999e+06	6.89278e+06	9.47823e+06	5.48628e+06	8.80817e+06	8.07265e+06	8.66153e+06	2.51946e+06	6.9667e+06	8.34092e+06	1.14116e+07	7.57802e+06	1.09668e+07	1.05075e+07	7.71597e+06	6.51199e+06	7.8925e+06	8.90913e+06	1.04634e+07	1.05706e+07	1.0571e+07
M480T201	[M+H]+	1-oleoyl-sn-glycero-3-phosphoethanolamine	1.50421	1.06219	0.512731	480.307	200.631	HMDB0011506		Lipids and lipid-like molecules	Glycerophospholipids	Glycerophosphoethanolamines	270602	371705	259350	317170	266880	303104	256282	293800	322654	240410	352500	305616	342700	109947	257678	371453	391669	264904	376777	354143	271594	256580	274919	347412	374880	379621	379688
M666T240	[M+H]+	1-palmitoyl-2-azelaoylphosphatidylcholine	0.164677	1.67557	0.400102	666.43	240.429			Lipids and lipid-like molecules	Glycerophospholipids	Glycerophosphocholines	853.318	2902.1	664.655	1951.46	5541.83	913.116	879.99	4474.49	758.593	715.56	960.393	1411.27	1357.52	1562.18	713.59	787.358	720.996	869.72	1144.29	764.778	4792.72	6594.53	1062.84	1056.62	1036.11	1022.95	1023.19
M610T168	[M+H]+	1-palmitoyl-2-glutaryl phosphatidylcholine	0.10526	1.12903	0.654271	610.347	168.078			Lipids and lipid-like molecules	Glycerophospholipids	Glycerophosphocholines	770.379	1739.98	3507.16	2192.62	782.691	1919.41	1036.33	1061.78	2936.06	281.839	2749.97	2377.88	922.52	58.6858	2115.77	4250.23	6449.64	6911.24	1836.91	1846.69	2519.19	2560.42	1331.97	1696.31	3059.46	2810.13	3057.94
M454T203	[M+H]+	1-palmitoyl-2-hydroxy-sn-glycero-3-phosphoethanolamine	1.04659	0.983018	0.865738	454.291	203.26	HMDB0011503		Lipids and lipid-like molecules	Glycerophospholipids	Glycerophosphoethanolamines	186201	286862	202461	262940	207203	242474	194833	213186	226835	227133	257565	204044	269788	59294.3	168356	183813	254956	165155	290145	260195	186159	165994	190532	208094	279426	280833	281468
M679T43	[M+H]+	1-palmitoyl-2-lauroyl-sn-glycero-3-phosphorylcholine	0.169304	0.490549	0.289024	678.504	42.59			Lipids and lipid-like molecules	Glycerophospholipids	Glycerophosphocholines	7384.97	8379.66	3748.75	5321.89	7059.33	5466.12	1711.11	914.384	6738.46	8395.76	20674.2	4864.05	8039.97	4359.47	2315.15	5760.19	7156.32	4367.65	10176	3812.6	321.452	769.18	1947.29	4213.21	6351.4	7231.93	6354.23
M707T597	[M+H]+	1-palmitoyl-2-myristoyl-sn-glycero-3-phosphocholine	1.07305	0.440895	0.104265	706.535	596.555	HMDB0007965		Lipids and lipid-like molecules	Glycerophospholipids	Glycerophosphocholines	395786	59849.3	74023.1	111205	145443	110203	72853.4	76013.1	99591.5	157035	46187.3	250139	41533	11585.7	45862	18062.9	7576.77	46774.9	8141.86	7820.22	68983.3	11637.3	116355	96490.5	12552.4	12717.2	12681.6
M602T231	[M+H-C16H32O2]+	1-palmitoyl-2-oleoyl-3-linoleoyl-rac-glycerol	0.397684	0.476674	0.0245475	601.512	230.62			Lipids and lipid-like molecules	Glycerolipids	Triradylcglycerols	32136.3	5468.32	15551.7	6373.62	14018.4	8256.21	10352.1	7992	11948.2	24545.7	21795.3	14117.8	9927.23	1867.94	5440.61	5356.28	1732.73	4862.15	5518.49	5484.51	3838.66	6486.03	9409.68	12521.4	2028.27	2053.69	2054.56
M578T38	[M+H-H2O]+	1-palmitoyl-2-oleoyl-sn-glycerol	1.56182	1.00244	0.991296	577.517	38.054	HMDB0007102		Lipids and lipid-like molecules	Glycerolipids	Diradylglycerols	1.04805e+06	299404	1.24331e+06	550400	908847	1.12643e+06	567628	648878	384170	397127	343067	604973	1.37925e+06	702065	538541	573989	171122	776367	320032	309003	791079	758025	469097	305797	289511	284767	280308
M496T198_2	[M+H]+	1-palmitoyl-sn-glycero-3-phosphocholine	15.0537	1.08514	0.443153	496.339	197.574	HMDB0010382		Lipids and lipid-like molecules	Glycerophospholipids	Glycerophosphocholines	1.806e+07	3.15277e+07	1.72994e+07	2.4676e+07	2.21454e+07	2.11749e+07	1.9844e+07	2.00175e+07	3.04695e+07	2.13623e+07	2.96393e+07	2.63474e+07	2.5996e+07	7.36686e+06	2.28625e+07	2.16492e+07	2.76198e+07	2.09202e+07	3.06788e+07	3.14729e+07	2.13407e+07	2.22215e+07	2.63714e+07	2.81685e+07	2.6441e+07	2.71798e+07	2.64487e+07
M888T595	[M+H]+	1-stearoyl-2-arachidonoyl-sn-glycero-3-phospho-(1'-myo-inositol)	0.567313	0.286567	0.0175795	887.561	594.602	HMDB0009815		Lipids and lipid-like molecules	Glycerophospholipids	Glycerophosphoinositols	56254.5	6826.18	10311.1	15589.4	30063.7	9997.18	9885.24	9917.49	17635.6	31435.4	11786.2	28822.9	6965.06	1200.53	5939.95	2522.89	2107.18	6533.5	1421.28	1450.16	5537.09	2711.48	16467.9	3786.26	1399.55	1370.17	1366.99
M835T113	[M+H]+	1-stearoyl-2-docosahexaenoyl-sn-glycero-3-phosphocholine	0.342297	0.942137	0.829888	834.599	113.303	HMDB0008057		Lipids and lipid-like molecules	Glycerophospholipids	Glycerophosphocholines	2.15378e+06	608031	993271	857278	658137	2.57942e+06	612914	414349	779262	1.44748e+06	1.39211e+06	976312	1.02816e+06	4.17164e+06	1.20093e+06	942830	776734	2.62675e+06	330873	879967	1.03849e+06	1.62303e+06	656966	767780	662158	612019	610770
M652T194	[M+H-H2O]+	1-stearoyl-2-docosahexaenoyl-sn-glycerol	1.72131	0.800848	0.326506	651.533	194.442	HMDB0007179		Lipids and lipid-like molecules	Glycerolipids	Diradylglycerols	1.42006e+06	2.23738e+06	1.98319e+06	3.45953e+06	1.22099e+06	2.94115e+06	2.41038e+06	2.10631e+06	4.9323e+06	5.98192e+06	3.86421e+06	2.03094e+06	7.82575e+06	1.86893e+06	2.05674e+06	1.14671e+06	1.01708e+06	1.55954e+06	3.10473e+06	2.97976e+06	2.94859e+06	2.82842e+06	2.99531e+06	2.22212e+06	1.37799e+06	1.39059e+06	1.36602e+06
M341T613	[M+H-H2O]+	1-stearoyl-rac-glycerol	0.678395	0.635025	0.274242	341.303	613.085			Lipids and lipid-like molecules	Glycerolipids	Monoradylglycerols	120121	79341.2	86353.7	104903	148676	103383	74573.2	87338.3	134928	109426	29068.1	224958	46554.8	17705.8	70924.7	38590.1	12450.6	60871.4	18750.7	20981.7	87149.6	40348.9	153676	98394.1	27093	27090.6	26643.7
M524T259	(M+H)+	1-Stearoyl-sn-glycerol 3-phosphocholine	0.621605	0.172352	0.0451581	524.368	258.856						86046	4574.25	4735.58	4990.04	17626.5	4146.67	4234.37	8154.36	8692.46	53402.9	32979.5	21179.9	4282.7	1105.14	2559.55	2232.26	2338.85	2832.16	2814.33	2304.87	3562.6	2132.48	4827.95	6529.81	2571.88	2583.89	2592.81
M524T592	[M+H]+	1-Stearoyl-sn-glycerol 3-phosphocholine(LPC(18:0))	0.0987023	0.559788	0.032158	524.369	592.138	HMDB0010384	C04230	Lipids and lipid-like molecules	Glycerophospholipids	Glycerophosphocholines	1113.78	1059.26	1151.17	1944.48	1771.33	2613	1240.35	1421.33	1988.32	1785.07	936.067	2107.43	876.027	413.639	837.626	561.332	504.391	694.78	589.358	522.42	1324.63	498.426	1715.39	655.763	588.876	622.657	622.339
M72T305	[M+H-NH3]+	1,2-diamino-2-methylpropane	0.538574	0.921221	0.695588	72.0801	305.487			Organic nitrogen compounds	Organonitrogen compounds	Amines	32598.9	54166.1	25655.9	41305.4	52118	33879.2	26049.7	25609.5	76178.6	74689.3	71949.1	66677.9	43614.4	7134.48	37220.5	54856.6	79602.6	70525.7	64664.9	54782.4	35976.4	37848.5	60064.9	60941.1	66943.4	66999.7	69396
M831T141	[M+H]+	1,2-diarachidonoyl-sn-glycero-3-phosphocholine	0.445583	0.82897	0.155164	830.566	140.983	HMDB0008443		Lipids and lipid-like molecules	Glycerophospholipids	Glycerophosphocholines	291642	270901	247115	280369	245802	166149	229985	229124	264436	337531	388906	269347	196603	8086.05	265920	298916	466940	231951	276689	264099	168619	197899	241075	276892	376231	376232	379028
M879T111	[M+H]+	1,2-didocosahexaenoyl-sn-glycero-3-phosphocholine	0.384928	0.595531	0.0156226	878.565	110.913	HMDB0008748		Lipids and lipid-like molecules	Glycerophospholipids	Glycerophosphocholines	52059.4	3189.76	28347	21337.6	17105.2	21721.4	29086.1	26061.1	28077.2	45203.3	48331.7	21445.7	15372.3	1.0736e+06	30719.1	36311.4	28815.6	47660.7	21962.6	19790.4	20705.9	21399.2	18759.1	15420.1	25443.7	24892.3	25444.2
M843T608	[M+H]+	1,2-dieicosenoyl-sn-glycero-3-phosphocholine	0.591233	0.397015	0.0557953	842.659	607.591	HMDB0008308		Lipids and lipid-like molecules	Glycerophospholipids	Glycerophosphocholines	112632	15457.2	17149.1	28029	43988.7	12708.2	9039.34	10992.1	30787.9	43240.2	24309.2	34356	11410.2	2375.62	12982	5059.14	5779.32	7501.62	3193.04	3265.65	10757.5	4210.82	31769	7437.97	4149.69	3592.58	4162.85
M757T393	[M+Na]+	1,2-dihexadecanoyl-sn-glycero-3-phosphocholine	1.19675	0.632487	0.147499	756.55	393.274	HMDB0000564	C00157	Lipids and lipid-like molecules	Glycerophospholipids	Glycerophosphocholines	475202	366866	304832	493988	455423	400955	407768	322727	519880	356649	230335	632950	240987	50103.1	164253	87901	94596.5	132285	118090	79776.9	307447	133571	357180	566375	183971	166945	166436
M552T606	[M+H-H2O]+	1,2-dihexadecanoyl-sn-glycerol	0.442474	0.650651	0.311575	551.5	606.413			Lipids and lipid-like molecules	Glycerolipids	Diradylglycerols	45461.3	39992.8	52666.8	64269.6	63467	74734.5	49728.3	48411.1	89556.5	41925.6	19891.4	122594	24679.3	11815	45705.8	22851.5	6049.48	33031.2	8177.63	10145.6	50841.4	17520.3	84206.6	71220.3	15720.9	15721.6	15317.6
M327T36	[M+H]+	1,2-dihydroxyheptadec-16-yn-4-yl acetate	0.423903	0.497463	0.236061	327.251	36.4235	HMDB0031049		Lipids and lipid-like molecules	Fatty Acyls	Fatty alcohols	7361.94	48288.1	45513.1	45061.2	4209.4	3680.64	4273.77	29553.9	67696.6	61841.1	4718.75	56911.7	12631.2	23335	8922.16	62952.1	66386.2	5419.84	4285.54	47577.9	2504.53	2381.82	48237.4	6939.97	40884.1	40913.9	19717.2
M633T254	[M+Na]+	1,2-dilauroyl-sn-glycero-3-phospho-sn-glycerol	0.118962	1.05326	0.766874	633.353	254.348			Lipids and lipid-like molecules	Glycerophospholipids	Glycerophosphoglycerols	2250.83	2282.95	1669.75	1907.85	2001.59	1605.73	1298.01	937.888	2467.59	2314.21	2791.34	1621.23	2710.29	517.392	1475	1680.59	4481.68	1812.16	2536.47	2132.72	1465.25	1739.93	2104.5	2060.14	2703.59	2781.9	2780.07
M741T151	[M+H]+	1,2-dilinoleoyl-sn-glycero-3-phosphoethanolamine	1.01969	0.610023	0.226882	740.519	150.809	HMDB0009093		Lipids and lipid-like molecules	Glycerophospholipids	Glycerophosphoethanolamines	374150	286479	186365	169008	745026	936308	571142	203680	644865	338462	691656	199080	208503	51093.2	264102	155765	160086	243222	197909	106434	755370	203533	167123	185511	155504	156657	159777
M600T38	[M+H-H2O]+	1,2-dilinoleoylglycerol	0.724629	0.729287	0.169843	599.5	37.8895			Lipids and lipid-like molecules	Fatty Acyls	Lineolic acids and derivatives	484200	163160	419265	217062	309200	329766	240259	263315	147153	167574	142104	210956	351605	572932	195646	218418	103761	187883	159874	143066	18717.6	238334	164861	129406	168810	168770	166741
M615T289	[M+Na]+	1,2-dimyristoyl-sn-glycero-3-phosphate	0.0621049	0.628967	0.0794224	615.38	288.708			Lipids and lipid-like molecules	Glycerophospholipids	Glycerophosphates	451.061	387.663	426.775	517.428	907.597	413.371	363.488	419.755	981.695	1186.53	643.465	733.312	408.473	113.287	450.185	431.323	493.897	519.618	344.062	461.036	358.476	449.053	634.638	475.06	455.426	428.01	455.375
M680T260	[M+H]+	1,2-dimyristoyl-sn-glycero-3-phospho-l-serine	0.0504881	0.799282	0.229693	680.431	260.276	HMDB0012330		Lipids and lipid-like molecules	Glycerophospholipids	Glycerophosphoserines	184.505	964.946	670.376	776.501	992.995	945.114	584.289	847.354	1362.39	1732.8	1387.49	1073	582.066	300.051	684.01	870.953	1326.26	822.602	1031.54	923.665	688.437	779.894	1019.28	1142.03	978.375	1009.89	978.77
M608T615	[M+H-H2O]+	1,2-dioctadecanoyl-sn-glycerol	0.535121	0.624874	0.192317	607.563	614.664	HMDB0007158		Lipids and lipid-like molecules	Glycerolipids	Diradylglycerols	65833.1	42729.6	51831.9	53181.5	76241.5	56697.9	43301.1	53456.6	69375.7	64275.8	21354.9	104292	24014.8	10036.2	43205.7	18862.5	7364.43	31247.7	10581	11031.3	51368.6	23033.1	80185.1	46290.6	14862.2	14498	14489.3
M809T143	[M+Na]+	1,2-dioleoyl-sn-glycero-3-phosphatidylcholine	2.79035	0.877122	0.258676	808.583	142.71	HMDB0062690		Lipids and lipid-like molecules	Glycerophospholipids	Glycerophosphocholines	7.29294e+06	6.71186e+06	5.57214e+06	6.33206e+06	6.38538e+06	4.38327e+06	5.53997e+06	6.17687e+06	6.34578e+06	8.98094e+06	9.09887e+06	6.51593e+06	6.07732e+06	371796	6.08412e+06	6.32154e+06	7.70411e+06	8.95787e+06	7.09619e+06	6.81884e+06	4.92065e+06	5.34184e+06	6.21251e+06	7.02655e+06	7.64804e+06	7.61931e+06	7.61952e+06
M604T36_1	[M+H-H2O]+	1,2-dioleoyl-sn-glycerol	0.559512	0.865085	0.291918	603.532	36.002	HMDB0007218		Lipids and lipid-like molecules	Glycerolipids	Diradylglycerols	379705	118900	246737	170679	303439	288102	162771	182067	174438	160091	151683	239070	397142	298590	165409	182236	72241.4	193734	128790	112878	196215	210359	164049	113453	94627	95401.6	94623.8
M731T149	[M+H]+	1,2-dipalmitoleoyl-sn-glycero-3-phosphocholine	0.213319	0.664377	0.0507899	730.537	149.41	HMDB0008002		Lipids and lipid-like molecules	Glycerophospholipids	Glycerophosphocholines	49269.8	23741.5	34778.1	26601.6	22816.9	18416	40510.6	34392.7	25530.8	46310.5	60421.1	28220.7	24133.2	414.859	19858	36563.9	57071.5	33601	30063.3	36700	18805.1	20599.8	22898.9	27318.1	65032	62245.2	64983.3
M707T300	[M+H]+	1,2-dipalmitoyl-sn-glycero-3-phosphoethanolamine-n-methyl	0.644484	0.364833	0.0235726	706.534	299.971	HMDB0010567		Lipids and lipid-like molecules	Glycerophospholipids	Glycerophosphoethanolamines	91859.5	12087	14429.6	12297.1	42811.1	20924.8	16096.5	17892.6	18546	54559.7	29026.4	53279.5	12715.1	4948.42	9411.49	7317.85	3081.03	17308.5	6609.75	8481.78	14105.9	8155.81	14734.1	17012.2	6689.05	6688.94	6646.14
M707T154	[M+H]+	1,2-dipentadecanoyl-sn-glycero-3-phosphocholine	0.384886	0.829462	0.0808844	706.535	154.305	HMDB0007934		Lipids and lipid-like molecules	Glycerophospholipids	Glycerophosphocholines	845964	559066	342338	410560	538927	459024	387532	434698	550255	616860	589152	641649	577719	120218	398549	432896	329551	427361	428372	517674	374169	468832	476100	405841	385825	385706	351604
M473T36	[M+Na]+	1,2-dithiolane-3-pentanamide, n,n'-1,3-propanediylbis-	0.774224	0.690286	0.601406	473.142	35.991			Organoheterocyclic compounds	Dithiolanes	Lipoamides	30727.4	33502.2	104638	195126	7974.95	64054.5	94046.4	62291	19659.1	34145.3	2792.61	1962.27	5131.82	98907.9	88787.8	77641.8	2610.27	68390.8	2353.08	2908.57	63364.6	75661.7	1607.26	2444.84	14216.5	15801.1	14862.2
M390T397	[M+H]+	1,3-benzenediol, 4-chloro-6-[5-[[2-(4-morpholinyl)ethyl]amino]-1,2-benzisoxazol-3-yl]-	0.12611	0.970964	0.767569	390.103	396.626						3554.14	4751.01	3358.92	4809.58	4367.68	4170.36	3837.21	4119.77	4653.71	4687.16	5084.5	5465.87	4934.61	1562.81	4830.31	4895.09	5817.37	4779.82	5047.93	5130.99	3442.2	4692.02	3310.1	5416.37	4763.52	5085.91	4746.01
M419T439	[M+H]+	1,4-bis(p-tolylamino)anthraquinone	0.119943	1.24719	0.180276	419.183	439.247			Benzenoids	Anthracenes	Anthraquinones	1937.58	1692.81	1673.82	2847.37	2167.27	1844.72	1262.96	1593.15	560.952	1744.38	1493.49	2202.09	2105.32	1017.63	1819.53	1109.08	1848.05	1804.82	2147.88	2212.14	1604.9	1629.27	1538.98	1913.27	2122.98	2103.94	2103.95
M375T115	[M+Na]+	11.beta.-prostaglandin e2	0.20952	1.47118	0.39701	375.212	114.534	HMDB0060041		Lipids and lipid-like molecules	Fatty Acyls	Eicosanoids	680.385	1208.24	1256.5	2578.89	3590.11	1487.76	849.193	1754.9	2273.54	2555.35	2965.24	5544.58	4314.01	283.131	848.931	3505.37	13444.1	728.062	7873.38	4743.09	242.182	1849.49	1837.93	6908.7	14993.7	14158	15002.6
M517T436	[M+H]+	13(r),14(r)-epoxyfluprostenol isopropyl ester	0.0416882	0.84946	0.334568	517.26	436.459			Lipids and lipid-like molecules	Fatty Acyls	Eicosanoids	798.325	1264.4	858.505	1166.01	1162.61	966.078	1013.4	685.803	1612.89	1605.18	1057.44	1176.37	908.072	357.985	1200.82	1112.49	1933.49	972.516	1132.26	1257.06	939.804	740.923	1259	745.5	1446.75	1454.24	1488.66
M317T114	(M+H)+	15-Deoxy-delta-12,14-PGJ2	0.663622	1.30659	0.397288	317.21	114.305						17818.4	48456.3	28471.4	33460.7	45903	21831.6	26553.7	25393.4	29346.9	32587.2	27519.6	33032.3	51662.9	729.857	20865.2	28927	86416.3	17196.9	69704.2	64417.7	11141.8	16379.1	27746	38523.5	65864.2	65182.1	65183.6
M414T423	[M+H]+	15-ketobimatoprost	0.0601184	0.767121	0.223995	414.269	422.725			Lipids and lipid-like molecules	Fatty Acyls	Eicosanoids	1405.65	1435.06	1386.08	3310.94	2677.82	1489.81	629.913	1143.4	2321.31	2107.43	2068.81	1957.36	1436.19	807.045	1962.4	762.422	1344.94	2543.29	1477.6	1380.31	845.051	1388.13	1790.08	965.115	1334.64	1336.97	1579.41
M457T463	[M+H]+	15-ketofluprostenol	0.090313	0.954632	0.850671	457.191	463.271			Lipids and lipid-like molecules	Fatty Acyls	Eicosanoids	577.763	1436.52	1383.54	1756.89	1523.17	2307.61	625.408	1569.49	1867.17	3866.65	3173.21	3287.41	2125.77	7508.55	2329.19	1831.21	4450.88	2258.91	2249.4	2452.91	2246.53	1452.21	2020.47	3315	3615.43	3118.75	3617.22
M272T102	[M+H]+	16-Hydroxypalmitic acid	0.333438	1.35285	0.234035	272.221	102.353	HMDB0006294	C18218	Lipids and lipid-like molecules	Fatty Acyls	Fatty acids and conjugates	1522.03	9512.3	8281.48	7537.36	13550.6	3644.06	8633.98	5735.4	5997.33	6787.96	7837.11	10156	7199.48	2129.57	5593.72	6436.62	8934.38	4612.9	13399.7	16546.8	4440.4	4606.71	10294.4	11790.1	10642.5	10511.1	10641.2
M485T40	[M+H]+	18.beta.-glycyrrhetic acid methyl ester	1.63858	0.375155	0.375638	485.356	40.4205			Lipids and lipid-like molecules	Prenol lipids	Triterpenoids	26761.4	12142.3	44006	7137.84	13749.4	34585.7	23965.5	15531.1	102639	722369	6175.93	1.28251e+06	6797.98	14781	20566.2	33944.5	21471.3	30571.5	40081.6	37218.2	26450	20038.7	10442.1	673548	15478.4	19929.3	19746.4
M383T28	[M+Na]+	1h-indazole-1-pentanoic acid, 3-[[[1-(aminocarbonyl)-2-methylpropyl]amino]carbonyl]-	0.137444	1.34927	0.164356	383.182	28.308			Organic acids and derivatives	Carboxylic acids and derivatives	Amino acids, peptides, and analogues	1368.97	1380.62	1234.11	1178.93	1185.72	1507.47	778.563	852.569	1043.64	973.886	1498.68	1213.78	1471.8	807.105	844.05	647.65	1771.08	825.559	2022.66	1908.45	1119.16	539.246	1468.31	1525.03	1553.46	1575.88	1577.76
M383T543	[M+Na]+	1h-indazole-3-carboxamide, n-[1-(aminocarbonyl)-2,2-dimethylpropyl]-1-(4-hydroxypentyl)-	0.184359	1.38963	0.265468	383.227	543.145			Organic acids and derivatives	Carboxylic acids and derivatives	Amino acids, peptides, and analogues	4761.9	5324.04	4418.39	5634.59	3784.47	3477.1	4792.67	4721.47	4804.37	4577.84	4399.06	4423.92	4307.86	1249.46	4655.67	1481.88	6751.94	2081.01	4253.11	6133.84	4610.93	5085.22	4516.9	13919.5	4387.05	4409.85	4195.68
M568T441	[M+H]+	1h-indole-5-sulfonamide, n-(3-chlorophenyl)-3-[[3,5-dimethyl-4-[(4-methyl-1-piperazinyl)carbonyl]-1h-pyrrol-2-yl]methylene]-2,3-dihydro-n-methyl-2-oxo-, (3z)-	0.172813	1.01425	0.858036	568.182	441.024			Benzenoids	Benzene and substituted derivatives	Sulfanilides	8233.68	8522.14	5784.53	6340.2	8487.81	7919.37	6167.28	6411.91	7915.69	8144.71	7072.95	8202.28	8530.39	3225.28	6131.13	5608.86	10531.7	7286.88	6272.71	8407.7	7588.92	6360.32	8861.83	7049.16	8123.58	7733.98	7707.91
M209T426	[M+Na]+	2-(1-hydroxyethyl)-4-(2-hydroxypropyl)-2h-furan-5-one	0.302052	1.01676	0.890026	209.102	426.122			Organoheterocyclic compounds	Dihydrofurans	Furanones	13172.3	14972	11337.5	13600.1	11554.8	9454.59	9708.96	10669	17131.5	14340.8	16632.3	13958.8	16432.6	7948.87	11897.3	18672.4	25256	12805.2	16626.8	15736.3	10456.4	11640.2	16125.2	13238.3	16075.7	16466.1	16074.4
M119T174	[M+H-2H2O]+	2-(2-hydroxyethoxy)phenol	1.56424	1.10171	0.538965	119.034	173.513						235928	416089	220534	333442	181254	231008	204784	215053	374577	194167	361356	306642	307296	40050.4	271722	437753	287160	347257	397135	330788	227066	217848	300440	351785	519036	518782	488644
M594T175	[M+H]+	2-(5-oxovaleryl)phosphatidylcholine	0.143353	1.05634	0.758315	594.373	175.308			Lipids and lipid-like molecules	Glycerophospholipids	Glycerophosphocholines	7239.01	2460.75	4337.13	3781.27	2761.76	3838.95	5720.61	3368.22	4127.73	2306.73	5245.07	3839.55	5745.28	1937.66	6145.87	3174.82	2589.45	2330.17	6224.07	3346.51	5299.75	4740.62	3146.97	3236.45	6969.3	6970.86	7403.49
M120T276	[M+H-H2O]+	2-amino-1-phenylethanol	0.745197	0.798789	0.523003	120.08	275.725	HMDB0001065	C02735	Organic nitrogen compounds	Organonitrogen compounds	Amines	151210	433074	122031	170509	172024	158831	117379	123739	196230	526099	140334	179938	160673	44680.1	188536	200495	537604	209428	194973	177888	113566	154227	193291	191475	210708	270737	211617
M70T339	(M+H-2H2O)+	2-Amino-2-methyl-1,3-propanediol	0.571573	1.37988	0.0647334	70.0644	339.416						24377.5	23098.2	62463	37213.4	22859.3	36141.5	37022.7	36476.2	25493.9	17630.6	19816.8	22974.2	25814.1	54246.2	33752.5	38001.6	20238.3	45469.6	26497.1	30047.2	44587.2	48532.2	33226.5	37083	26766.8	26561	26425
M162T413	[M+H]+	2-aminoadipic acid	0.0619154	0.801466	0.0725915	162.075	413.141	HMDB0000510	C00956	Organic acids and derivatives	Carboxylic acids and derivatives	Amino acids, peptides, and analogues	17884.1	22622.5	18944.9	16726.1	26195.7	16718.4	11628.9	16949.5	24049.6	19541.1	20828.3	18136	12129.6	5669.61	13008.5	23152.4	28514.4	18331.4	12941.9	14612.1	13403.9	14468.4	16830.5	16812.6	20411.3	20410.9	20579.7
M361T192	[M+H-H2O]+	2-arachidonoylglycerol	0.249967	0.845614	0.281196	361.272	191.757	HMDB0004666	C13856				36162.5	93614.2	26512.8	40729.6	51545.1	44644.1	31506.8	52999.3	64407.5	37832.9	43617.4	57331	44328.8	23330.3	31591.6	37669.1	42219.7	29474	43260.9	59120.1	35415.2	37399.2	31055.5	37028	43655.1	45466.3	43607.8
M486T420	[M+H]+	2-butenamide, n-[4-[(3-chloro-4-fluorophenyl)amino]-7-[[(3s)-tetrahydro-3-furanyl]oxy]-6-quinazolinyl]-4-(dimethylamino)-	0.103485	0.965762	0.713517	486.178	419.903			Organoheterocyclic compounds	Diazanaphthalenes	Benzodiazines	2680.09	4139.08	2638.29	2966.07	3157.32	3131.83	2729.8	2841.56	3419.59	4380.94	3472.27	3830.61	3817.53	1351.22	3520.96	3540.91	4610.9	3013.67	3626.23	3358.85	3127.6	2576.28	3378.12	3899.83	3817.91	3847.48	3847.4
M654T34	[M+H]+	2-dhahpa [dmed-fahfa]	0.222199	0.710759	0.230541	653.563	34.0535						31068.5	21838.9	26356.9	21635.5	59017.4	97470.1	31224.2	24244.8	42425.4	41515.2	34993.2	68867.6	55489.9	13605.9	25801	30169.5	12115.1	26800.8	21344.6	34733.3	18273	57795.8	29236.6	11523.2	13354.7	13594.8	12975.1
M765T115	[M+H]+	2-docosahexaenoyl-1-palmitoyl-sn-glycero-3-phosphoethanolamine	2.38742	1.9199	0.418426	764.52	114.516	HMDB0008946		Lipids and lipid-like molecules	Glycerophospholipids	Glycerophosphoethanolamines	818033	188268	497683	451651	117298	528575	389123	575058	340158	458175	356069	282789	402726	565540	230208	1.02131e+06	187692	662325	285212	286318	2.92167e+06	590731	338808	187650	162052	162012	157928
M837T194	[M+H]+	2-docosahexaenoyl-1-stearoyl-sn-glycero-3-phosphoserine	2.4617	0.840207	0.466915	836.543	194.387	HMDB0010167		Lipids and lipid-like molecules	Glycerophospholipids	Glycerophosphoserines	4.30778e+06	6.34288e+06	5.08623e+06	5.61258e+06	1.10082e+07	8.22352e+06	6.69814e+06	5.97126e+06	6.9633e+06	1.71868e+07	1.14326e+07	5.69843e+06	8.85392e+06	5.45988e+06	9.43716e+06	5.59146e+06	3.15862e+06	4.62326e+06	7.49217e+06	9.12455e+06	7.49365e+06	7.38605e+06	8.03529e+06	5.7979e+06	3.99166e+06	4.02679e+06	3.99169e+06
M636T618	[M+H]+	2-eahpa [dmed-fahfa]	0.0947891	0.767799	0.393909	635.596	617.87						3908.14	2568.18	1803.37	4116.19	6677.63	3806.02	2762.62	2874.07	2412.91	4690.33	1230.54	4026.94	1438.24	876.818	2682.27	1176.59	598.11	2008.97	957.56	990.906	2599.93	1678.93	4893.58	2697.49	1181.79	1065.07	1173.27
M606T597	[M+H]+	2-edahma [dmed-fahfa]	0.648374	0.381109	0.032735	605.547	596.638						78552.7	13017.1	20207.7	23294.8	43689	22315.6	16631.3	13169.2	31427.6	45474.4	24067.5	57315.9	15190.9	2543.21	11477.1	9694.96	2423.94	11899	3973.71	3547.76	14198.4	10640.9	26981.6	12338.9	2532.5	2533.24	2625.8
M634T599	[M+H]+	2-edahpa [dmed-fahfa]	0.223279	0.494471	0.162631	633.577	599.142						13149.7	2763.76	4232.16	5015.32	9944.57	2676.34	1726.01	1889.04	2582.83	8895.61	4692.02	8217.64	3140.08	868.004	3228.3	2260.29	539.276	2588.65	982.79	842.753	2618.28	2236.08	6325.67	841.169	799.749	799.444	753.357
M628T196	[M+H]+	2-epahpa [dmed-fahfa]	2.41257	0.825572	0.602064	627.533	195.985						775534	1.00947e+06	2.0096e+06	992275	1.40713e+06	1.46336e+06	1.08709e+06	1.14962e+06	3.57745e+06	4.66984e+06	2.93576e+06	1.26735e+06	4.74203e+06	994973	1.15001e+06	802427	529423	966742	1.10142e+06	1.2431e+06	2.69739e+06	1.62263e+06	4.21539e+06	1.24533e+06	626701	637744	637891
M656T600	[M+H]+	2-epahsa [dmed-fahfa]	0.309409	0.569413	0.174824	655.562	600.052						25197.1	7877.35	14395.4	8225.17	17793.1	6478.32	12436.6	10336.6	5257.21	15142.1	7588.01	16443.9	7023.88	1274.53	7445.54	2661.9	1949.35	7688.09	1702.72	2162.3	5967.4	3893.91	19952	4588.68	1062.55	1237.14	1150.12
M632T201	[M+H]+	2-erahpa [dmed-fahfa]	0.217397	0.845419	0.398861	631.559	200.579						23984.6	26426.3	24526	23615.1	19462.1	46842.6	27017.4	21804.9	51588.3	63897.8	32454.4	41444	98051.9	20497.4	27043.7	24889.6	7235.59	27636.1	33513.9	36288.5	32633.7	34006.2	41971.5	22970.7	9300.63	10448.1	10173.4
M113T426	[M+H]+	2-furancarboxylic acid	0.228966	0.757574	0.158957	112.999	425.66	HMDB0000617	C01546	Organoheterocyclic compounds	Furans	Furoic acid and derivatives	25443.5	35132.9	19864.1	27362.5	28436.9	21377.7	22062.9	23871.7	47724.7	42060.4	56426.2	35375.1	29849.8	7932.75	26773.8	34639.3	53561.5	29144.1	35955.2	36007.3	22159.2	23709.8	28913.5	25619	36044.2	36331.5	36331.1
M315T256	[M+H]+	2-hydroxy-2',4',6'-trimethoxychalcone	0.0842386	1.0278	0.867302	315.132	256.299			Phenylpropanoids and polyketides	Linear 1,3-diarylpropanoids	Cinnamylphenols	900.958	1610.65	2213.5	2024.02	1848.25	1481.03	1494.66	2766.79	2296.64	1381.72	989.622	2765.65	4887.01	1780.81	1746.23	2188.74	2521.24	2032.43	1976.56	2003.68	2185.75	1777.79	1991.79	2084.62	2441.59	2569.42	2442.06
M606T202	[M+H]+	2-lahpa [dmed-fahfa]	0.542048	0.997212	0.986942	605.547	202.475						113552	195782	244445	220509	90836.3	264603	173050	170349	270495	389782	215871	320637	818982	170969	185434	143531	68568	127228	180709	251144	299993	278043	327234	198767	78787	75512.8	75493.2
M263T37	[M+H-C3H8O3]+	2-linoleoylglycerol	3.02128	1.12034	0.249659	263.236	36.628	HMDB0011538		Lipids and lipid-like molecules	Fatty Acyls	Lineolic acids and derivatives	1.11691e+06	1.1293e+06	1.1433e+06	1.28361e+06	703138	1.24352e+06	1.11003e+06	1.29851e+06	1.15101e+06	1.2292e+06	934150	1.09888e+06	982784	1.06534e+06	1.26006e+06	1.48107e+06	1.38131e+06	612392	1.4305e+06	1.39557e+06	1.02337e+06	1.58022e+06	955037	1.25801e+06	1.31743e+06	1.31746e+06	1.33604e+06
M119T218	[M+H-C2H5O2N]+	2-methylhippuric acid	0.797948	1.52168	0.332295	119.034	217.916	HMDB0011723		Benzenoids	Benzene and substituted derivatives	Benzoic acids and derivatives	18630.2	34673.5	24461.5	33522.1	21743.2	26980.9	21973.7	21691.4	41283.9	31200.5	32468.7	28946.8	44358	13328.8	34020.7	32618.5	53349.3	33580.5	36790.8	118844	25212.7	32608.7	29256.8	27483.5	40502.9	40031.8	40504.8
M86T282_2	[M+H]+	2-methylpyrrolidine	1.26908	1.1117	0.497188	86.0957	281.968		C10820				194182	158926	150029	250496	193432	187482	148050	158009	254451	299222	201170	195983	201316	41372.4	155632	235776	262589	300977	295993	223822	153168	180127	266389	277776	225533	228799	228732
M580T610	[M+H]+	2-mohsa [dmed-fahfa]	0.636619	0.669282	0.315554	579.531	610.466						119196	81706.6	103939	125211	149010	120715	87759.4	105466	143298	108673	34714.9	230149	59482.9	20340.3	89140	41818.1	11349.2	60339.1	18022.7	18703.7	108224	39360	170345	120576	27769.5	27773.6	27160.5
M761T151	[M+H]+	2-oleoyl-1-palmitoyl-sn-glycero-3-phosphocholine	10.9018	0.900129	0.386571	760.585	150.65	HMDB0007972		Lipids and lipid-like molecules	Glycerophospholipids	Glycerophosphocholines	8.59694e+07	5.80078e+07	6.47599e+07	7.63905e+07	9.31588e+07	6.51679e+07	5.14452e+07	6.99848e+07	8.94447e+07	7.23488e+07	8.88354e+07	8.64757e+07	6.45195e+07	1.65469e+07	5.95904e+07	5.49527e+07	4.13424e+07	5.70418e+07	6.00432e+07	9.16839e+07	6.18315e+07	6.75426e+07	7.91834e+07	5.24559e+07	3.81625e+07	3.81476e+07	3.72669e+07
M359T261	[M+H]+	2-phenylaminoadenosine	0.648136	2.14807	0.0063951	359.123	260.776						6129.08	23554.5	24403.6	24156.7	9022.51	21526.3	23167.7	22930.7	8227.63	2155.29	5709.11	6257.29	23488.8	18143	27192.1	27111.5	22570.7	23199.6	24544	26135.2	24387.2	26109	22503.3	23351.9	22975.3	22849.2	20006.9
M100T56	[M+H]+	2-piperidone	0.284534	0.969517	0.782098	100.075	56.481	HMDB0011749	C10482	Organoheterocyclic compounds	Piperidines	Piperidinones	28520.3	19131.8	44128.3	27702.6	28564	25155	19620.2	36306.8	27179.5	30748.8	27409.3	32068.5	23255.7	15810.4	25926.6	24260.9	35813	25149.9	32381.3	33655.9	23028.7	25103.2	31522.5	22357.8	39405.3	37777.1	41398.4
M210T232	(M+CH3CN+Na)+	2,2-Dimethyl Succinic acid	0.0221412	1.17679	0.692541	210.075	231.964						909.546	1170.81	4069.26	5445.36	1828.29	3091.39	3246.87	610.4	1133.6	1336.94	1431.28	2238.07	1735.15	5042.12	918.789	1054.33	1815.99	1070.91	1224.68	613.068	1143.16	1057.32	3516.06	4210.23	6379.23	3359.23	6475.97
M221T23	[M+H]+	2,6-di-tert-butylbenzoquinone	0.345491	0.937843	0.340163	221.153	22.582	HMDB0013817		Lipids and lipid-like molecules	Prenol lipids	Monoterpenoids	81656.7	83686.2	86571.1	96993.9	76260.9	89826.2	87189.9	86830.6	88485.7	82466.3	81993.8	83151	86765.9	77237.1	92364.5	94567.4	110806	74086.7	85185.8	58066.9	71770.1	91967.3	83230.4	88189.4	85250.5	84942.4	84941.8
M525T457	[M-H+2Na]+	2.alpha.-methyl-5.alpha.-androstan-3.alpha.-ol-17-one glucuronide	0.549621	1.5464	0.151194	525.264	456.586			Lipids and lipid-like molecules	Steroids and steroid derivatives	Steroidal glycosides	21238	24071.5	20599.1	22214.4	34201.8	12426.9	3906.36	6265.18	32234.3	15193.7	22989.3	41278.1	16635.6	4947.18	16308	26895.6	45187.8	56427.2	24925.7	28911.2	21449.3	31268	48650.7	33249.7	29830	29298.2	29317.3
M135T224	[M+H]+	2'-Deoxy-D-ribose	0.24626	1.56908	0.107574	135.079	224.178	HMDB0003224	C01801	Organic oxygen compounds	Organooxygen compounds	Carbonyl compounds	1956.44	6596.81	2522.71	3792.67	2374.89	3177.79	3301.54	2329.54	3977.5	1921.8	3070.25	2766.62	5387.79	1801.96	3593.19	6239.13	3285.59	3434.6	5095.66	7428.11	2761.01	6369.47	3840.38	1755.92	5560.35	5163.81	5561.34
M455T209	[2M+H]+	2'-deoxycytidine	0.131157	1.03998	0.858778	455.186	208.819	HMDB0000014	C00881	Nucleosides, nucleotides, and analogues	Pyrimidine nucleosides	Pyrimidine 2'-deoxyribonucleosides	3228.35	5459.67	2066.33	3441.43	2503.97	1453.97	1582.55	1993.78	4570.37	1487.98	2874.05	2653.25	3073.07	590.021	2468.63	2006.29	11190.8	2480.39	3415.92	3144.85	1532.81	1995.46	2696.48	2982.62	8953.12	8952.97	9005.23
M96T64	[M+H]+	2(1h)-pyridinone	0.459869	0.946447	0.71637	96.0433	64.13	HMDB0013751	C02502	Organoheterocyclic compounds	Pyridines and derivatives	Hydropyridines	50619.4	54334.9	40233.6	49743.1	53401.1	38115.9	36419.6	37664.8	59150.2	56037.6	64855.1	63348.7	53061.7	21681.9	42690.4	54519.4	104621	52495.6	58489.3	64477.8	33165.8	39254.5	41913	63173.8	74422.8	76071.7	76031
M362T35	(M+CH3CN+H)+	20-Hydroxyarachidonic acid	0.646657	0.678984	0.00297187	362.275	34.64						124378	52638.4	80430.9	69180.6	106809	99669.3	78306.8	84020.8	92930.9	102940	97845.2	83878.5	77183.9	8133.07	71124.5	81864.6	61479	49806.8	55433	54724.9	47883.8	83438.5	77552.2	47565.9	43954.8	41209.3	43922.9
M144T22	(M+H-H2O)+	3-(2-Hydroxyethyl)indole	0.257812	1.03185	0.814095	144.079	21.8165						19526.9	11553.9	19783.4	20052.7	26741.1	27850.5	20321	20012	19883.1	10606.5	13325.1	20509.2	19459.5	20751.6	20421.3	19309.8	21370.6	11547.4	18056.1	21590	11177.5	19394.4	19885.8	17886.7	20123.4	19749.3	19749.6
M448T173_2	[M+H-C5H13SO3N]+	3-[(cholamidopropyl)dimethylammonio]-1-propanesulfonate	1.52064	1.2299	0.261259	448.34	172.797		C11321	Lipids and lipid-like molecules	Steroids and steroid derivatives	Bile acids, alcohols and derivatives	237747	231631	189330	313515	170865	262523	239596	230391	217636	98703.2	193716	222741	233388	1867.49	382499	411216	516722	333203	393827	247907	223543	192489	168241	253294	363425	362493	363416
M154T351_2	[M+H]+	3-hydroxyanthranilic acid	2.14811	0.728115	0.137438	154.058	351.186	HMDB0001476	C00632	Benzenoids	Benzene and substituted derivatives	Benzoic acids and derivatives	1.23258e+06	1.74626e+06	984839	1.31257e+06	1.46236e+06	1.04987e+06	1.07723e+06	1.08228e+06	1.9518e+06	2.71558e+06	2.46145e+06	2.02793e+06	1.63091e+06	399244	1.22096e+06	1.33025e+06	3.06899e+06	1.25553e+06	1.81165e+06	1.77683e+06	942703	999272	1.33893e+06	1.37015e+06	1.81367e+06	1.81435e+06	1.83436e+06
M248T328	[M+H]+	3-hydroxybutyrylcarnitine	0.565156	1.48551	0.191156	248.148	327.593	HMDB0062735		Lipids and lipid-like molecules	Fatty Acyls	Fatty acid esters	25353.7	25777.9	55076.2	43403.9	23258.6	37876.4	39166.3	43226.3	10626.4	19400.2	6795.22	8609.93	36496.6	34556.3	47723.2	31528.6	8762.34	34742.3	28536.1	31119.2	46166.9	27262.9	21972.7	34826.6	30090.1	29184.9	29121.8
M416T201	[M+H]+	3-hydroxyhexadecanoylcarnitine	0.813761	1.27756	0.146077	416.335	200.646			Lipids and lipid-like molecules	Fatty Acyls	Fatty acid esters	47822	42752.5	29742.3	56273.6	40012.7	47312.9	46174.6	43095.9	50611.6	41484.2	64772.7	58233.5	54783.1	19870.4	69546.4	105347	123203	65429.6	103381	61959	52674.4	47491.5	59078.5	64269.5	80063.4	80067.2	80866.5
M105T38	[M+H-H2O]+	3-methylbenzyl alcohol	1.46039	1.15984	0.605016	105.069	38.087		C07216	Benzenoids	Benzene and substituted derivatives	Benzyl alcohols	377914	107050	388312	241325	118910	340870	331045	351444	134378	111519	139215	119650	111986	191231	353984	355110	172136	286190	166259	187601	329890	365327	162439	165500	166563	171567	171606
M258T259	[M+H]+	3-methylcytidine	0.410546	1.28744	0.170255	258.107	258.942						6118.34	19714.5	8593.19	14496.7	5271.12	12858.8	10805.9	11819.3	14121.1	7954.1	15450.4	4918.68	20113.3	2722.3	10860.3	17312.6	21209.7	12834.3	16563.1	18565.6	11184.3	11555.7	10343.1	15561.5	20486.6	20485	19717.4
M210T386	(M+CH3CN+Na)+	3-Methylglutaric acid	0.161577	1.12217	0.564643	210.072	385.764						1397.01	4020.68	3107.95	5839.84	3463.02	3964.42	1753.03	3232.41	2924.65	4833.71	3733.66	3314.66	4616.72	3738.63	2657.87	1372.54	4778.49	1994.86	3651.22	5142.49	3589.89	1572.29	3214.51	5039.7	3107.67	3112.96	2500.76
M290T395	[M+H]+	3-methylglutarylcarnitine	0.111605	0.84577	0.187228	290.158	394.873	HMDB0000552		Lipids and lipid-like molecules	Fatty Acyls	Fatty acid esters	5761.92	7878.51	4945.14	5042.49	8330.39	4896.09	5813.3	5471.51	7895.04	8653.25	9336.79	8287	9195.4	3372.7	5947.09	12198.3	8412.61	5939.88	7564.35	7642.84	5224.01	4550.82	6964.5	6499.54	8344.35	8074.34	8074.02
M169T35	M+	3-Methylhistidine	0.361707	1.74972	0.180269	169.084	35.336	HMDB0000001/HMDB0000479	C01152	Organic acids and derivatives	Carboxylic acids and derivatives	"Amino acids, peptides, and analogues"	6389.49	10852.4	20801.9	18729	3092.93	4280.61	4636.27	20552.7	3476.98	10116.7	9804.81	6002.09	2605.34	2889.29	9814.22	23040.5	16267.2	7741.69	16920.9	9588.47	14241.5	34593.2	13095.3	7077.15	16234	16134.1	16134.2
M322T281	[M+H-C8H7N3+2i]+	3-pyridinecarbonitrile, 6-[[2-[[4-(2,4-dichlorophenyl)-5-(5-methyl-1h-imidazol-2-yl)-2-pyrimidinyl]amino]ethyl]amino]-	0.368385	0.837746	0.420818	322.053	280.851			Organoheterocyclic compounds	Diazines	Pyrimidines and pyrimidine derivatives	33883.3	50530.3	134935	225334	120098	138635	166031	138745	174426	113215	140582	138536	226137	22544.5	238737	205695	158476	211792	205902	45706.1	139161	151609	146859	40888.7	176109	115789	176622
M100T262	M+	3,3-Dimethylacrylic acid	0.354051	1.69498	0.000835258	100.049	261.76						3043.02	8464.42	8451.45	10478.4	6542.29	7694.76	6410.34	6875.72	5965.79	3654.76	4177.64	3279.94	7097.93	8833.94	8203.4	7243.34	7281.95	7997.22	10072.1	7608.42	8735.23	7526.42	9277.02	8247.34	10157.3	9091.23	9306.88
M135T38	[M+H]+	3,4-dimethylbenzaldehyde	0.908768	1.14602	0.158593	135.079	37.785			Benzenoids	Benzene and substituted derivatives	Benzoyl derivatives	110775	82946.3	103657	88897.1	85445.6	85314.4	112094	109604	97585.5	75281.4	108497	70457.6	82671.2	63619.7	109524	103162	104219	97229.2	118157	116510	100291	119302	115666	87336.9	89537.2	89639.4	92151.8
M184T44	[M+H-C21H38O5]+	3,5,9-trioxa-4-phosphatetracosan-1-aminium, 7-(acetyloxy)-24-carboxy-4-hydroxy-n,n,n-trimethyl-, inner salt, 4-oxide, (r)-	1.04656	0.902914	0.797457	184.072	44.1445			Lipids and lipid-like molecules	Glycerophospholipids	Glycerophosphocholines	73735.1	124387	119107	210942	177559	132926	172139	134510	475959	217732	344460	199511	416135	9165.42	139654	104056	169495	23640.1	400772	200206	1871.54	97947.9	520317	173266	141447	155018	154826
M363T30	[M+H]+	3,6,9,12-tetraoxatetracosan-1-ol	0.245621	0.788524	0.637762	363.309	30.257			Organic oxygen compounds	Organooxygen compounds	Ethers	24297.3	22256.7	27383.1	5862.13	8400.35	6181.8	4177.63	4947.49	9447.19	35986.2	9791.43	34974.2	31375.5	11960.6	22117.7	4100.36	18739.7	16132.5	17661.5	30379.5	7337.89	4611.88	10383.7	7944.96	16415.7	17421.3	16354.5
M657T387	[M+H-H2O]+	3'-.alpha.-sialyl-n-acetyllactosamine	0.437718	0.660818	0.0486062	657.233	387.355			Organic oxygen compounds	Organooxygen compounds	Carbohydrates and carbohydrate conjugates	33416.2	21864.3	31195.7	21015.8	37681	34803.3	30375.6	33232.9	29244.3	53837.8	27122.6	39414	41434.8	12421.5	17963.4	15343.9	6393.1	15737.9	13333.1	13760.6	34601.1	24330.2	30562.6	24316.8	16154.4	16726.8	16154.9
M159T264	[M+H-C2H5N]+	4-(1-piperazinyl)-1h-indole	0.101159	0.603568	0.0414134	159.09	263.899			Organoheterocyclic compounds	Diazinanes	Piperazines	1381.77	2871.69	1677.55	1537.61	1223.28	1953.21	1799.66	2093.82	3342.18	3830.52	3446.69	2352.39	2096.02	1698.95	853.547	2088.03	4644.37	1918.54	2286.04	2502.9	924.828	625.473	2417.91	1422.17	2351.89	2313.07	2353.91
M631T447	[2M+Na]+	4-(2,3-dihydroxy-3-methylbutoxy)furo(3,2-g)chromen-7-one	0.304125	0.835572	0.13995	631.17	447.391			Phenylpropanoids and polyketides	Coumarins and derivatives	Furanocoumarins	202812	282868	206651	239014	176827	343926	279102	243577	374666	330436	371368	348743	385804	58919.5	394204	499784	425855	379882	380090	243821	234265	269389	202908	297133	390462	390975	401097
M146T289	(M+H)+	4-acetamidobutanoate	0.0965963	1.02595	0.717537	146.08	289.207						761.591	1571.04	1773.57	1654.57	1653.84	1720.57	1944.34	1825.66	1600.98	1769.6	1514.32	1817.24	1870.36	1119.72	2079.67	1643.71	1809.77	892.156	2017.4	1832.44	1758.27	2106.66	1438.01	1591.1	1590.59	1557.58	1699.93
M104T471	(M+H)+	4-Aminobutyric acid	0.114921	0.86765	0.534247	104.069	471.335	HMDB0000112	C00334	Organic acids and derivatives	Carboxylic acids and derivatives	"Amino acids, peptides, and analogues"	22789.5	7654.56	14744.6	18093.2	19006.4	16027.8	14270.4	14284.4	21711.7	12860.5	8673.73	24542.7	21200.4	9632.33	17330.3	22224.7	10109.4	21216.8	10524.4	8189.08	20556.9	17274.1	18620.9	8427.01	15545.2	12269.7	15713.7
M104T376_2	[M+H]+	4-Aminobutyric acid(GABA)	2.15569	0.985147	0.379264	104.071	376.154	HMDB0000112	C00334	Organic acids and derivatives	Carboxylic acids and derivatives	Amino acids, peptides, and analogues	874449	938666	981215	965348	934148	1.09276e+06	1.03581e+06	1.0486e+06	1.10462e+06	1.03616e+06	1.06559e+06	1.03404e+06	1.01311e+06	788647	1.01851e+06	1.24321e+06	1.22571e+06	1.13339e+06	1.04179e+06	1.05791e+06	975413	1.05351e+06	1.04949e+06	1.05275e+06	1.10189e+06	1.10378e+06	1.10378e+06
M95T441	[M+H]+	4-aminopyridine	0.467102	1.41166	0.379991	95.0592	440.959		C13728	Organoheterocyclic compounds	Pyridines and derivatives	Aminopyridines and derivatives	11075.1	7855.16	4778.28	7592.88	4955.94	4802.36	3892.7	5147.2	10403.8	24482.2	28953.1	13901.9	45990.2	3003.14	5449.7	25841.9	22067.6	7391.32	22909.6	21696	5462.26	6742.15	30910.4	34784.5	19344.2	17033.3	21139.2
M109T367	[M+H-CO]+	4-anisaldehyde	0.0513122	0.774059	0.199825	109.075	367.09	HMDB0029686	C10761	Benzenoids	Benzene and substituted derivatives	Benzoyl derivatives	10794.2	19977	14120.9	21035.5	13899.7	19976.1	13694.5	13980.7	31680.3	20656.2	20024.7	23612.2	19435	7865.27	22231.5	15837.3	17155.2	26912.7	18975.2	8638.48	22999.8	12984.3	15649.3	16464.1	17083.3	18101	16583.4
M112T458	[M+H]+	4-fluoraniline	0.169681	0.465771	0.248727	112.02	457.75	HMDB0015096	C07528	Benzenoids	Benzene and substituted derivatives	Aniline and substituted anilines	881.049	2066.16	1106.02	929.366	1795.77	15258.1	12090	926.436	2160.57	3005.69	2380.96	2549.64	967.522	4431.65	1537.25	1216.27	2975.23	1430.37	1770.61	1737.69	1180.88	1709.84	2456.85	1909.64	1858.74	1890.29	1857.27
M142T224	(M+CH3CN+H)+	4-Hexen-1-ol, (E)-	0.402266	1.59123	0.0753707	142.121	223.773						4048.38	13490.7	6760.99	7354.62	5979.07	5481.24	3848.28	4946.7	6639.55	6757.8	7096.46	8044.1	13280.5	2831.35	6250.47	6850.73	10071.1	6901.02	12557.1	16467.1	6133.33	6392.72	11454.1	6400.88	9898.79	10136.4	10132.2
M155T41	[M+H-H2O]+	4-hydroperoxy-2-nonenal	0.771915	1.38971	0.16482	155.105	41.168	HMDB0060287		Organic oxygen compounds	Organooxygen compounds	Carbonyl compounds	64661.9	22593	53003.9	20347.9	20125.7	31810.2	48740.2	46118.5	40549	23441	24287.1	40300.1	61315	51539.1	56098.2	47915.2	60162.8	53177.2	69166.5	67601.4	30426.3	58713.1	20088.8	64513.8	40344.6	36869.5	36286.9
M202T90	[M+H]+	4-hydroxy-1-(2-hydroxyethyl)-2,2,6,6-tetramethylpiperidine	0.263738	0.896353	0.841257	202.179	89.526						5673.1	5982.78	15674.5	16018.9	26821	13625.1	23988.5	10827.6	7991.92	6174.56	61319.6	40354.1	31970.4	15638.8	11101.6	12649.8	24641.5	11995.6	63335.1	28630.6	12048.5	926.41	12093.5	18007.2	27594.2	27606.9	26777.8
M102T293	[M+H-CH2O2]+	4-hydroxy-l-isoleucine	0.836564	1.0814	0.664884	102.091	292.8			Organic acids and derivatives	Carboxylic acids and derivatives	Amino acids, peptides, and analogues	63248.6	127303	75222.8	65873.5	72176.1	54261.2	72639.6	82551.5	138192	122211	110867	87924.3	78690.4	51626.8	51538.2	135058	285266	136810	169212	124236	71966.7	132714	90818	75450.5	121477	117688	121477
M121T39	[M+H-H2O]+	4-hydroxyphenethyl alcohol	0.662149	1.08234	0.745891	121.063	38.503	HMDB0004284	C06044	Benzenoids	Phenols	Tyrosols and derivatives	119193	68792.3	125382	74375.1	32903	113391	95106.3	120642	76692.2	61292.6	41126.6	36354	59429.4	54772.6	100326	116560	59330.3	79160.4	44337	48785.6	99349.4	119805	79842.5	74600.2	42523.4	54528.5	54608.5
M129T369	[M+H-CH2O2]+	4-ketopimelic acid	1.0241	1.07519	0.414784	129.065	368.606			Organic acids and derivatives	Keto acids and derivatives	Medium-chain keto acids and derivatives	108547	162091	129926	150755	138921	131301	159954	163037	137824	115938	144748	179340	148981	130497	179696	219599	152555	171971	187435	191701	130916	158483	146612	153430	174792	168468	175214
M313T220	[M+H]+	4-methyl-2',4',6'-trimethoxychalcone	0.214169	1.20199	0.467622	313.124	220.07						1489.33	4200.26	5270.74	5641.27	2116.18	523.406	4989.95	4002.22	6237.28	2623.98	3587.51	3545.85	5723.84	2148.82	4247.84	3915.78	5899.44	4541.48	4407.84	9822.59	3151.51	4325.75	3803.35	4522.74	5831	5665.97	5662.88
M182T438	[M+H]+	4-methyl-3-nitrobenzoic acid	0.0457878	0.740211	0.171109	182.055	438.009			Benzenoids	Benzene and substituted derivatives	Benzoic acids and derivatives	4084	3606.84	1952.1	2399.59	1062.76	2602.98	2105.1	2240.97	2450.03	4228.89	5198.23	4091.85	4268.09	11970.5	1633.59	3346.99	6413.15	3071.56	3495.4	1997.64	2308.33	2556.55	1625.46	3054.05	3306.05	3414.85	3418.84
M154T228	[M+H]+	4-nitroanisole	0.128739	0.79852	0.350219	154.034	228.477		C07555	Benzenoids	Benzene and substituted derivatives	Nitrobenzenes	8554.85	19782.2	8797.02	18040.2	4588.59	8580.95	13614.2	7412.99	17622	19805.2	12828.2	9355.98	18917.5	780.443	11440.2	7161.45	32107.6	7890.7	10637.3	19117.9	7184.78	5321.65	9446.1	12683.8	11523.8	11428.4	11428.5
M442T197	[M+NH4]+	4,4'-methylenebis(2,6-di-tert-butylphenol)	0.60097	1.10682	0.577883	442.351	196.956		C14287	Benzenoids	Benzene and substituted derivatives	Diphenylmethanes	44674.7	38866.1	24468.8	48239.5	37286	40215.5	41212.1	42406.9	46709.3	29686.5	63706.9	53741.3	50745.7	23194.4	49778.7	86483.8	95124.8	52587	82620.4	56354.6	39309.8	32129.6	49326.9	47359.9	65084.1	65084.4	65756.3
M159T284_2	[M+H]+	4,6-dioxoheptanoic acid	0.21356	1.23406	0.0803326	159.064	284.454	HMDB0000635		Organic acids and derivatives	Keto acids and derivatives	Medium-chain keto acids and derivatives	2621.68	4325.98	3604.24	4903.57	4102.64	4533.92	2844.37	2806.27	3640.37	4191.32	5167.57	4730.24	5077.46	2274.17	3016.94	4574.24	4509.59	5311.44	5091.78	4853.59	4559.95	3810.92	4899.32	5636.97	4683.69	4946.49	4685.02
M453T343	[M+H]+	4'-o-.beta.-d-glucosyl-5-o-methylvisamminol	0.0139869	0.870682	0.261574	453.175	343.087			Organoheterocyclic compounds	Benzopyrans	1-benzopyrans	1144.62	597.974	651.114	770.376	976	861.567	726.018	580.159	699.948	1176.14	732.917	909.584	704.828	574.408	767.091	640.493	766.846	561.808	690.066	710.186	666.7	654.194	719.356	760.338	564.9	564.068	555.53
M160T390_2	[M+H]+	5-aminovaleric acid betaine	4.02088	0.960687	0.857954	160.133	389.88			Lipids and lipid-like molecules	Fatty Acyls	Fatty acids and conjugates	1.15751e+06	1.62912e+06	2.50279e+06	2.45648e+06	2.25944e+06	1.5884e+06	1.52107e+06	1.56636e+06	3.95336e+06	2.82328e+06	4.67624e+06	2.54581e+06	2.44462e+06	643106	2.38259e+06	3.42883e+06	4.99411e+06	2.59004e+06	3.51151e+06	3.31395e+06	1.60539e+06	1.93437e+06	3.20472e+06	2.84447e+06	3.39999e+06	3.36687e+06	3.39974e+06
M329T173	[M+H]+	5-geranoxy-7-methoxycoumarin	0.544833	1.3768	0.113679	329.188	172.956	HMDB0032954		Lipids and lipid-like molecules	Prenol lipids	Terpene lactones	10775.7	34065.9	15435.4	20780	11652.1	12539.3	10858.4	13124.1	19967	9838.31	21213.9	16339.8	19446.7	3809.8	18592.5	20488.9	31232.9	14285.6	26287.1	28626.9	12470.8	16453.8	16665.8	25254.1	32338.6	32896.1	32339.9
M192T214	[M+H]+	5-hydroxyindoleacetate	0.137584	1.05081	0.821089	192.049	214.443	HMDB0000763	C05635	Organoheterocyclic compounds	Indoles and derivatives	Indolyl carboxylic acids and derivatives	247.231	4414.9	2189.35	2069.45	1290.81	3111.85	4835.14	4592.43	2638.1	1510.76	1855.17	2775.95	6959.25	1495.69	3171.4	2994.63	5175.16	2750.48	2715.51	4574.07	3481.52	2377.49	2416.09	3568.08	3660.25	3485.67	3480.34
M219T304	[M+H]+	5-L-Glutamyl-L-alanine	0.161731	0.961865	0.793825	219.096	304.025	HMDB0006248	C03740	Organic acids and derivatives	Carboxylic acids and derivatives	"Amino acids, peptides, and analogues"	6892.21	10136.3	8145.49	8648.46	8094.69	10248.7	9980.1	8875.88	9408.05	9259.79	9583.75	13263.8	10368.3	6233.75	11475.5	15068.7	12505.6	14464.1	15406.7	9912.1	7484.28	7408.72	7449.33	10408	13895	13903.2	14319.6
M258T228	[M+H]+	5-methylcytidine	0.333973	1.46578	0.0396651	258.108	228.064	HMDB0000982		Nucleosides nucleotides and analogues	Pyrimidine nucleosides		2341.64	8573.68	4213.18	6298.39	3983.16	4140.23	3360.43	3075.82	7271.46	5039.57	5511.87	4018.25	6830.03	1672.29	4397.7	4617.88	9514.98	5462.44	7872.02	9291.87	5001.29	5181.66	7444.92	6656.61	7179.04	6802.62	7178.38
M281T282	[M+Na]+	5-methyluridine	0.232469	1.25353	0.125068	281.085	282.286	HMDB0000884					2939.74	6314.72	8067.57	8242.77	4275.33	6846.21	6578.68	7013.87	6415.26	3683.58	4955.64	5575.17	5330.71	6566.56	6995.59	5887.78	5193.89	6994.42	6654.68	5738.16	6858.28	10538.3	6891.71	6217.5	7403.13	7404.38	7197.55
M369T35	[M+H-H2O]+	5.alpha.-cholest-7-en-3.beta.-ol	0.679655	1.02472	0.940107	369.35	34.829	HMDB0001170	C01189	Lipids and lipid-like molecules	Steroids and steroid derivatives	Cholestane steroids	201796	139869	119767	143089	310583	204051	155132	178467	247492	165422	159721	183999	119307	67647.4	106938	71193.7	76835.7	114114	52797.1	87571.1	266159	409298	221096	80256.4	38707.5	38025.3	38019.7
M375T506	[M+Na]+	5(s),14(r)-lipoxin b4	0.0974258	0.844436	0.123575	375.222	505.515		C06315	Lipids and lipid-like molecules	Fatty Acyls	Eicosanoids	11938.3	12582.3	8774.26	11874.3	10694.3	10530	10925.1	10957.1	13065	14781.6	15710.1	15291.3	14618.5	4991.52	12709	13474.8	19576.4	12727.9	14469	12602.3	9548.12	9174.61	9748.66	12628.9	14473.9	14459.7	14510.7
M393T226	[M+Na]+	6-ketoprostaglandin f1.alpha.	0.604359	3.4157	0.00150555	393.223	225.863	HMDB0002886	C05961	Lipids and lipid-like molecules	Fatty Acyls	Eicosanoids	457.606	19177.2	5696.3	14389.8	4560.24	8695.08	4813.48	4975.43	5192.4	3976.81	3057.63	2004.04	14001.5	5279.48	6975.17	9997.69	8662.03	6913.58	20587.7	19612.5	12800	10253.5	11639.1	7151.64	12564.4	12562.7	13001.4
M480T54	[M+NH4]+	7-(3,4-dihydroxyphenyl)-1-(4-hydroxyphenyl)-5-[(2s,3r,4s,5r)-3,4,5-trihydroxyoxan-2-yl]oxyheptan-3-one	0.122694	1.20544	0.778518	480.232	53.5345			Phenylpropanoids and polyketides	Diarylheptanoids	Linear diarylheptanoids	2238.71	1931.3	5288.68	7669.17	1801.26	4265.45	4241.66	851.373	1491.26	1012.67	1491.26	67.1506	1644.36	24129.4	4524.93	4050.79	141.097	4577.28	71.2549	44.9163	4145.06	5048.28	1644.36	82.3769	1274.92	1315.91	1314.48
M585T222	[M+Na]+	7-[3-[(2r,3r,4r)-3,4-dihydroxy-4-(hydroxymethyl)oxolan-2-yl]oxy-4,5-dihydroxy-6-(hydroxymethyl)oxan-2-yl]oxy-3-(4-methoxyphenyl)chromen-4-one	0.230965	2.37437	0.0459821	585.144	221.984			Phenylpropanoids and polyketides	Isoflavonoids	Isoflavonoid O-glycosides	3333.14	3583.17	1058.55	2939.2	242.865	3834.04	2143.59	1905.96	1510.8	1827.44	606.516	59.856	2083.96	3725.11	7150.82	6538.45	9484.2	3244.64	3315.84	4662.99	5711.59	1500.9	2936.55	995.662	7322.96	7336.45	6345.6
M176T278	[M+H]+	7-amino-4-methylcoumarin	0.0529213	0.999103	0.997822	176.09	278.121		C01386				2608.09	2984.24	5496.65	3700.52	16978.4	2655.67	2793.59	1979.4	3129.02	2835.47	340.153	1368.13	5865.6	2556.47	1530.12	3794.76	1364.54	3575.08	770.941	2687.47	1500.58	3908.57	2677.76	889.283	2690.86	2388.08	2409.81
M298T229	[M+H]+	7-methylguanosine	0.102253	1.15452	0.384429	298.114	229.153	HMDB0001107	C20674	Nucleosides nucleotides and analogues	Purine nucleosides		828.192	1997.34	1626.59	722.944	911.895	1448.57	1403.96	890.382	2174.68	1376.88	1336.8	1325.59	1581.04	1550.71	1753.09	987.58	1031.91	1011.9	1835.3	1491.51	1785.2	851.477	1961.37	1898.16	1899.97	2023.49	2022.67
M383T35	[M+H-H2O]+	7.alpha.-hydroxy-4-cholesten-3-one	0.756678	0.672745	0.0778354	383.329	34.671	HMDB0001993	C05455	Lipids and lipid-like molecules	Steroids and steroid derivatives	Cholestane steroids	223847	99052.5	101745	110451	167907	105297	119168	119391	131409	240998	255334	128293	122569	42289.1	95089.4	77637.9	98093.7	93294.6	104474	86024.8	129004	104641	144739	100225	77431.8	77389.7	85131.7
M403T393	[M+Na]+	8-desoxygartanin	0.111203	1.16946	0.551523	403.147	392.542	HMDB0030701		Organoheterocyclic compounds	Benzopyrans	1-benzopyrans	2258.66	2062.47	1273.32	2030.24	2233.78	1926.04	2240.61	1073.47	1993.92	471.138	1666.09	2288.14	2157.6	4498.18	2259.11	2461.07	1658.81	1558.09	1141.23	3331.68	2246.35	1844.21	1682.68	1136.62	1451.68	1674.68	1445.12
M139T286_2	[M+H-C2H2O]+	Acetoveratrone	0.0935105	0.643661	0.459978	139.096	285.795			Organic oxygen compounds	Organooxygen compounds	Carbonyl compounds	4614.57	1026.94	519.931	1177.13	5353.44	1010.51	944.473	401.917	6948.67	6230.61	455.338	7496.56	1672.68	2513.12	4449.2	928.149	1545.43	916.055	508.803	5990.25	1183.16	1161.87	536.34	5087.52	3623.14	2306.54	2364.7
M146T382_2	[M]+	Acetylcholine	2.76397	0.932304	0.592576	146.118	382.185	HMDB0000895	C01996	Organic nitrogen compounds	Organonitrogen compounds	Quaternary ammonium salts	1.25143e+06	2.44935e+06	1.15163e+06	1.70578e+06	1.45155e+06	1.39056e+06	1.29296e+06	1.48723e+06	2.0618e+06	2.1856e+06	2.32215e+06	1.89628e+06	2.10993e+06	410895	1.61329e+06	2.1444e+06	2.69069e+06	1.93993e+06	2.27652e+06	2.15659e+06	1.51831e+06	1.31203e+06	1.48197e+06	1.73927e+06	2.19914e+06	2.22131e+06	2.22529e+06
M500T407	[M+H]+	Aconine	0.124578	1.19282	0.465942	500.28	406.525		C19990	Lipids and lipid-like molecules	Prenol lipids	Diterpenoids	737.496	1197.51	1275.23	1435.75	2643.08	913.979	982.162	1060.39	1967.91	1197.67	2712.83	1603.24	901.646	508.492	2192.58	1286.57	2088.57	1137.49	1293.33	3029.65	1408.94	1331.9	2568.3	1728.49	1990.8	1914.51	1989.32
M285T351	(M+NH4)+	Adenosine	1.06296	0.710443	0.112009	285.127	351.198	HMDB0000050	C00212	Nucleosides nucleotides and analogues	Purine nucleosides		281786	397479	243813	310682	334269	255804	268487	279466	448664	719306	591464	485740	394742	141515	296923	319626	867052	295345	408912	418886	249594	264981	313281	328704	422701	429105	429057
M348T582	(M+H)+	Adenosine 3'-monophosphate	0.124417	0.76091	0.281535	348.069	582.263	HMDB0003540	C01367	Nucleosides nucleotides and analogues	Ribonucleoside 3'-phosphates		3844.16	2978.74	2408.8	4206.83	3546.12	4906.97	5362.9	5338.38	3474.61	605.529	3152.05	4990.32	4602.93	454.476	4415.57	2632.13	9560.06	3310.38	3863.97	2814.3	2614.78	3459.19	1886.79	2803.91	13435.2	9256.62	5567.08
M390T338	(M+CH3COO+2H)+	Adenosine 3',5'-cyclic phosphate (cAMP)	0.066375	0.970088	0.73669	390.078	337.538						525.259	1241.57	1010.15	1192.48	1109.46	1052.47	1067.11	1056.87	1218.44	1521.35	1459.36	975.276	1153.98	1094.88	1221.55	1255.95	1419.91	1279.39	1416.55	1194.38	1121.21	1140.27	1131.32	1076.38	1256.61	1153.45	1256.97
M428T495	(M+H)+	Adenosine 5'-diphosphate (ADP)	0.268791	1.17502	0.551064	428.035	494.635	HMDB0001341	C00008	Nucleosides nucleotides and analogues	Purine nucleotides	Purine ribonucleotides	13121.5	25052.2	15571.9	20549.2	18425.5	11911.9	11740	18425.9	9049.85	10229.1	16210.3	5438.97	11051	6950.99	10006	12694.4	18353.7	21293.8	23323.8	5399.08	17264.1	14026.8	7092.51	16430.8	14249.2	14183.6	11606.3
M348T433	[M+H]+	Adenosine 5'-monophosphate	0.400361	0.737713	0.173367	348.07	433.14	HMDB0000045	C00020	Nucleosides, nucleotides, and analogues	Purine nucleotides	Purine ribonucleotides	420657	558583	289124	490822	387949	507381	703802	411747	679506	698772	477552	898189	980585	165119	875353	1.02764e+06	1.24242e+06	541747	917369	402112	297510	398501	399383	439758	849651	853978	858364
M428T468	[M+H]+	Adenosine 5'-phosphosulfate (aps)	0.407262	1.29888	0.271866	428.035	468.141	HMDB0001003	C00224	Nucleosides, nucleotides, and analogues	Purine nucleotides	Purine ribonucleotides	27082.7	48266.5	28268.1	40536	40729.4	23557.2	18927	35073.5	10556.5	21698.4	43661	16055.1	48282.1	15538	26269.5	33037.8	36401.8	32641.4	41765.5	21247	28305	23414.6	41497.1	33370	43565.5	44408.4	44443.4
M530T492	[M+Na]+	Adenosine 5'-triphosphate	0.120729	0.689381	0.169873	529.974	491.867	HMDB0000538	C00002	Nucleosides, nucleotides, and analogues	Purine nucleotides	Purine ribonucleotides	5391.68	7006.3	4103.58	6630.39	5608.12	3987.25	4921.93	3670.67	13347.5	10929.3	12604.2	7761.42	6136.74	874.548	4372.33	5484.2	10509.5	4231.27	6838.9	9845.77	4850.13	4531.84	4261.24	6371.42	7352.83	6807.69	6797.77
M348T465	(M+H)+	Adenosine monophosphate (AMP)	0.0798911	0.814607	0.266817	348.069	464.894	HMDB0000045	C00020	Nucleosides nucleotides and analogues	Purine nucleotides	Purine ribonucleotides	49583.6	123917	75702.2	123704	88661.8	97333.4	141404	90962.6	115032	141737	116987	190733	203617	54198.1	183751	215359	226639	117719	183988	101296	75554.2	91863.2	98214.6	98207.4	168054	168072	169273
M464T495	[M+H]+	Adenylosuccinate	0.111797	0.621445	0.0137948	464.08	494.794	HMDB0000536	C03794	Nucleosides, nucleotides, and analogues	Purine nucleotides	Purine ribonucleotides	6740.56	5546.64	3857.83	6618.33	5613.94	4476.89	5380.76	5124.84	8194.94	8403.89	8960.77	7419.53	6932.7	1189.77	6754.19	6105.16	9235.47	4693.19	6937.18	5586.01	3538.41	3030.26	3113.13	4818.41	6829.43	7435.79	6831.31
M560T427	[M+H]+	Adp-ribose	0.111271	1.10967	0.464765	560.077	426.71	HMDB0001178	C00301	Nucleosides, nucleotides, and analogues	Purine nucleotides	Purine nucleotide sugars	1461.53	1886.85	964.808	1355.5	1460.8	1657.73	1251.51	1165.95	1564.24	2096.65	2002.48	2460.88	2350.08	707.666	2901.5	2317.09	3755.4	1918.92	2586.77	1882.25	1524.4	1811.17	1994.71	1898.53	2001.18	1999.27	1954.55
M144T95	[M+H-NH3]+	Ala-Ala	0.200134	0.97395	0.93351	144.064	95.216	HMDB0000303	C00398	Organoheterocyclic compounds	Indoles and derivatives	Tryptamines and derivatives	7329.53	5696.07	6971.19	10459.8	3348.36	6668.06	3038.02	9404.6	7479.49	11393.9	10208.6	17967.5	12075.4	3858.72	10154.3	14698.5	33542.9	10332.2	10459.3	18008.7	4831.92	6823.19	3908.63	13910.6	13170.6	11952.8	12043.9
M218T419	[M+H]+	Ala-Gln	0.172107	0.957039	0.647539	218.112	418.796			Organic acids and derivatives	Carboxylic acids and derivatives	Amino acids, peptides, and analogues	5393.62	6369.81	5345.56	5903.45	5913.89	5677.76	5635.79	4989.89	7449.68	6976.77	7746.67	7464.36	6599.55	4203.5	6298.33	9032.58	9313.92	7326.95	7776.85	7474.57	5452.15	5617.12	5862.46	6350.26	7010.79	7448.64	7011.55
M218T450	(M+H)+	Ala-Lys	0.221849	2.48767	0.0238573	218.148	449.5						4566.31	1147.85	4514.4	464.976	862.136	4200.62	1785.07	1359.25	775.303	657.097	1031.15	1966.9	1530.47	4863.62	1468.13	4617.37	5100.4	2065.38	4255.02	4253.79	791.207	4142.5	4135.16	1265.88	2044.39	2765.27	2300.66
M187T343	[M+H]+	Ala-Pro	0.0682589	0.88087	0.5557	187.106	343.225	HMDB0028695		Organic acids and derivatives	Carboxylic acids and derivatives	Amino acids, peptides, and analogues	6385.65	5375.7	5038.65	6715.03	6457.96	6243.18	6217.09	4694.72	13991.6	7546.78	7460.73	12689.1	3393.83	2404.52	11882.4	8639.71	6568.95	14359.9	6113.74	8216.59	5441.97	9665.31	6684.43	10211.8	8625.27	8627.64	9024.33
M191T259	[M+H]+	Ala-Thr	0.214425	1.48918	0.0258367	191.083	258.825			Organic acids and derivatives	Carboxylic acids and derivatives	Amino acids, peptides, and analogues	1063.39	2831.61	2406.31	3182.77	1213.32	2712.96	2326.99	2892.47	3606.43	1360.99	1636.8	1593.32	3610.41	1083.47	2936.96	2883.91	4007.05	3502.54	3661.75	3839.84	2424.21	3002.07	3423.45	3628.97	4116.97	4252.49	4117.99
M432T415	[M+H]+	Ala-Trp-Arg	0.124466	1.19193	0.191577	432.218	414.767			Organic acids and derivatives	Carboxylic acids and derivatives	Amino acids, peptides, and analogues	2335.32	2366.25	2337.2	1287.16	968.701	2457.99	1391.62	1901.19	2131.03	2571.96	1924.49	2353.92	2465.83	2209.04	2373.69	2366.61	4118.25	2217.25	2945.16	2114.52	1650.31	3159.79	2428.45	2331.73	2518.46	2504.54	2753.45
M90T351	[M+H]+	Alanine	1.7676	1.00048	0.983001	90.0543	351.234	HMDB0000161	C00041	Organic acids and derivatives	Carboxylic acids and derivatives	Amino acids, peptides, and analogues	564364	664876	635084	657156	646843	669193	651405	644113	704497	620172	634897	665874	668451	654664	669178	740603	699549	752755	639113	676431	623729	652261	667522	663791	650779	652654	650771
M503T452	[M+Na]+	Albiflorin	0.0377285	0.866683	0.317363	503.136	452.322		C17457	Lipids and lipid-like molecules	Prenol lipids	Terpene glycosides	1111.1	1455.01	1185.35	1070.34	1282.79	1128.24	1134.79	890.296	1139.18	1754.96	1305.37	1288.43	1327.13	477.984	1126.7	1319.16	1874.69	1342.52	1237.83	1447.26	684.729	965.044	1013.67	1162.88	1416.39	1479.04	1430.38
M269T258	(M+H)+	Allopurinol riboside	1.61709	1.29091	0.240622	269.087	258.283	HMDB0000481		Nucleosides nucleotides and analogues	"Pyrazolo[3,4-d]pyrimidine glycosides"		110145	239316	190308	281109	165474	196045	223675	206032	238512	28008.3	189974	238456	326737	120156	307330	275963	403508	269963	363668	288767	184958	185942	221108	207389	303737	303680	312601
M359T233	[M+H-2H2O]+	Aloesin	0.407275	1.86067	0.0150239	359.123	233.249		C08994	Organic oxygen compounds	Organooxygen compounds	Carbohydrates and carbohydrate conjugates	2364.77	13756.1	10005.2	11152.2	3804.69	7554.22	7715.14	8387.79	7396.77	1824.53	709.219	4982.29	9403.9	14382.2	13271	13058.5	19577.4	9999.69	11537.5	10448.1	10967.4	9957.5	7591.12	7208.53	22938.9	21381.2	21722.4
M296T37	(M+NH4)+	alpha-Linolenic acid	2.24575	1.14262	0.270081	296.258	37.261	HMDB0001388	C06427	Lipids and lipid-like molecules	Fatty Acyls	Lineolic acids and derivatives	534797	565280	481557	671925	388001	543553	527918	601323	525963	623604	546940	551891	494191	353397	543358	648516	799015	504008	842686	776893	420971	721018	511142	586661	605886	607493	608098
M256T263	[M+H]+	Amfenac	0.0584544	0.972552	0.907631	256.116	262.752			Benzenoids	Benzene and substituted derivatives	Benzophenones	856.242	713.869	546.692	697.472	1859.97	646.12	1188.87	896.073	1717.46	1038.93	2037.89	653.758	933.921	687.743	1384.6	1779.51	2467.92	445.718	530.78	1947.1	1371.71	1291.38	888.42	1296.83	1368.36	1204.76	1198.76
M370T425	[M+H]+	Amisulpride	0.129348	1.04626	0.802644	370.195	424.974						4361.94	5366.69	3568.08	4498	5466.87	3490.29	3695.96	3861.43	1794.52	5745.43	6219.95	4945.83	4967.55	1305.89	4430.73	5301.48	8099.93	5118.05	5683.03	5445.25	3168.43	3886.5	3861.63	5433.28	5453.23	5453.68	5588.27
M528T291	[M+Na]+	Amprenavir	0.0910988	0.893218	0.587369	528.196	291.353	HMDB0014839	C08086	Benzenoids	Benzene and substituted derivatives	Benzenesulfonamides	1913.36	2205.86	2406.53	2057.48	2541.72	2914.61	2187.12	4327.18	3310.34	1598.92	2887.86	2111.97	1821.28	2819.31	4506.13	2343.79	1408.08	3647.5	2251.5	2010.21	3913.66	2476.2	2519.17	1498.93	1480.04	1480.52	1577.87
M484T509	[M+NH4]+	Androstan-3-ol-17-one 3-glucuronide	0.100832	0.842798	0.232341	484.274	509.113	HMDB0004484	C11136	Lipids and lipid-like molecules	Steroids and steroid derivatives	Steroidal glycosides	5762.83	7542.12	6247.74	5763.82	5828.41	5215	5009.57	5623.52	7380.61	8670.01	9407.32	7789.69	7693.53	2860.16	6373.68	7715.6	12863.1	6483.43	7695.89	8017.66	5062.64	5204.38	4754.87	6247.16	7584.07	7501.28	7585.8
M431T396	[M+H-2H2O]+	Androsterone glucuronide	0.134634	0.970399	0.905542	431.248	396.103	HMDB0002829	C11135	Lipids and lipid-like molecules	Steroids and steroid derivatives	Steroidal glycosides	4543.73	5105.19	1317.11	3526.75	4614.64	3743.98	2936.9	4246.22	4240.99	3112.2	4916.66	7168.83	3729.01	4026.95	4847.23	6151.05	2652.1	2909.07	6654.12	7067.72	1489.15	3696.57	3078.78	3847.43	4426.36	4688.03	4688.66
M241T379	[M+H]+	Anserine	0.761509	0.895408	0.402648	241.154	379.026	HMDB0000194	C01262	Organic acids and derivatives	Peptidomimetics	Hybrid peptides	156502	329430	126247	189625	228581	136630	145177	145745	237205	258942	256817	236996	244761	44566.2	202931	222377	383360	193311	238727	218815	186312	149728	170317	183012	272316	272133	281942
M348T37	[M+H]+	Arachidonoyl ethanolamide	0.0831163	0.817682	0.0300308	348.288	37.214	HMDB0004080	C11695	Organic nitrogen compounds	Organonitrogen compounds	Amines	78418.1	62223	51494.1	43596.7	42953.8	37454.2	44209.7	48380.3	44038.4	50510.6	62025.8	42010.1	43732	22639.7	35859.7	65190.2	74282	49089.8	43241.6	40545.2	33998.8	37905.2	36356.4	46041.4	45790.6	46414.8	46375.5
M362T113	[M+H]+	Arachidonoylglycine	0.00874344	0.811821	0.229298	362.269	113.206	HMDB0005096		Organic acids and derivatives	Carboxylic acids and derivatives	Amino acids, peptides, and analogues	2343.81	8425.12	1609.02	3233.15	7572	5383.64	6826.73	6650.88	6418.9	7389.92	7664.9	8806.53	7006.22	4270.62	7168.86	7131.78	13956.6	4742.03	10055.9	4643.84	2764.38	5880.76	5119.61	7059.07	10534	9018.89	9015.04
M356T38	[M+H]+	Arachidoyl ethanolamide	0.460743	0.957685	0.902311	356.35	37.9015			Organic nitrogen compounds	Organonitrogen compounds	Amines	170505	20539.3	62472.4	21038.4	20050.8	66348.6	42504.3	51321.2	16815.6	49242	47595.5	20881.5	42644.7	14532.1	35019	51593.3	48391	44438.3	18454.5	23924.7	63217.9	78862.2	19138.5	15099.3	29343.7	28263.8	28203
M417T422	[M+H]+	Arenobufagin	0.422342	1.13369	0.43252	417.207	421.596		C20035	Lipids and lipid-like molecules	Steroids and steroid derivatives	Steroid lactones	13283.6	19787	15352.5	22237	26097.3	17952.5	12644.8	14492.8	25712	30642.3	24126.6	26172.5	23292.2	3789.09	22798.8	19483.8	28647.4	27114.2	29004.9	22055.2	20380.2	18993.7	30525.8	30718.1	25952.8	26505.8	26509.2
M270T412	(M+H-2H2O)+	Arg-Met	0.300461	1.19121	0.600729	270.144	411.603						12914.4	29571.9	54374.6	29758.2	92274.8	24932.1	8680.6	7917.21	33064	25229.3	20902.5	43336.2	9568.59	4876.54	16624.2	17617.9	26739.5	50256.7	12971.8	29151.9	13101.1	37325.3	50374.4	22808.7	31611.4	39440.8	39422
M360T445	(M+K)+	Arg-Phe	0.0993393	0.729184	0.00716819	360.149	444.925						1259.75	3816.29	726.01	3424.76	5031.72	950.014	3835.32	3401.73	4410.26	4967.94	5566.46	4781.78	3564.71	2702.23	4573.5	5099.38	6258.79	4118.7	3452.67	3261	2851.76	2880.79	3955.83	3259.3	3458.95	2217.45	3461.85
M272T424	[M+H]+	Arg-Pro	0.103235	0.987253	0.915063	272.195	423.911			Organic acids and derivatives	Carboxylic acids and derivatives	Amino acids, peptides, and analogues	1792.86	2127.5	1469.53	2095.63	1709.27	1870.33	2004.72	1730.84	2645.29	2263.02	2643.43	1988.52	2605.28	1422.79	1077.91	2219.51	2923.36	1632.94	3082.63	2357.03	1663.1	1782.05	2031.12	2190.66	2345.23	2390.05	2390.48
M175T546	[M+H]+	Arginine	1.86849	0.966878	0.872884	175.118	545.976	HMDB0000517	C00062	Organic acids and derivatives	Carboxylic acids and derivatives	Amino acids, peptides, and analogues	3.05883e+06	2.62251e+06	3.70327e+06	590704	4.06677e+06	2.51642e+06	3.26427e+06	2.73168e+06	3.11639e+06	3.58173e+06	3.29706e+06	1.05218e+06	3.65677e+06	1.58211e+06	3.39425e+06	3.09797e+06	3.05603e+06	3.2453e+06	2.89353e+06	3.604e+06	634860	3.14892e+06	3.04392e+06	3.15358e+06	2.90724e+06	2.92054e+06	1.90913e+06
M291T473	[M+H]+	Argininosuccinic acid	0.938515	1.09839	0.524689	291.129	473.031	HMDB0000052	C03406	Organic acids and derivatives	Carboxylic acids and derivatives	Amino acids, peptides, and analogues	108052	88311.7	72326.1	105998	91930.1	98418.6	84925.5	78256.2	99955.5	117161	143134	138452	123700	83464.9	155856	173154	223533	193026	160530	146873	78081.3	118805	102017	120702	158664	159383	161600
M190T252	[M+H]+	Asn-Gly	0.018745	0.848957	0.484409	190.096	252.022			Organic acids and derivatives	Carboxylic acids and derivatives	Amino acids, peptides, and analogues	380.068	885.052	1146.19	1816.22	1556.38	1785.06	1818.52	1762.11	2303.65	1283.25	2307.69	534.622	391.57	1353.13	988.46	1886.85	4264.27	2945.91	1759.03	1043.92	1497.51	601.77	1554.78	2040.91	1846.83	1970.08	1848.45
M319T277	[M+H]+	Asn-Trp	0.246297	1.30266	0.388123	319.15	276.733			Organic acids and derivatives	Carboxylic acids and derivatives	Amino acids, peptides, and analogues	753.817	3289.75	1188.05	2843.45	1821.58	1854.04	1655.29	1960.34	5419.85	4631.54	3369.29	4478.77	3359.67	1111	2574.73	3873.32	10509.8	2393.58	5842.72	7891.71	1968.31	1910.47	3708.67	6705.03	5329.54	5652.21	5336.92
M290T454	(M+H)+	Asp-Arg	0.131858	1.09098	0.709543	290.144	454.205						8758.68	10263.6	8831.41	6241.45	8169.76	10783.1	10669.1	4136.28	5637.72	8689.8	5276.84	14658	12081.1	8201.76	48484	7283.35	7845.19	7495.45	12415.7	7318.76	6080.47	6741.27	9824.39	11151.2	9858.08	9730.86	9858.54
M249T466	[M+H]+	Asp-Asp	0.169971	0.854504	0.249813	249.071	465.51			Organic acids and derivatives	Carboxylic acids and derivatives	Amino acids, peptides, and analogues	10563.6	13940.7	9259.93	13807.8	15386	9998.79	10175.6	12101.4	15877.2	18149.9	18760.9	16833.7	16942.6	4671.58	16148.8	12871.8	19824.8	13724.7	16237.1	16241.3	9774.43	10197.6	12222	13855.3	17135.7	17137.7	17441.6
M189T392_1	[M+2H]2+	Asp-Asp-Lys	0.175824	1.01315	0.856821	189.086	391.902			Organic acids and derivatives	Carboxylic acids and derivatives	Amino acids, peptides, and analogues	4765.12	6518.25	6653.76	6648.8	7865.23	5854.83	6227.93	7611.41	7598.74	5559.53	5192.93	6115.89	8206.03	3451.14	8577.08	6672.54	7973.62	7043.85	6849.68	6908.47	6226.28	5986.88	6843.77	5995.16	7682.15	7801.44	7757.66
M271T427	[M+H]+	Asp-His	0.27975	0.961337	0.737043	271.102	426.698			Organic acids and derivatives	Carboxylic acids and derivatives	Amino acids, peptides, and analogues	16062.9	16869.1	12845.6	19872.4	14992.4	13933.8	13712.8	13229.3	22558.9	18808.5	18760.1	23351.3	16200.2	9796.4	16194.8	18345.1	23105.6	18804.5	20598.8	20431.7	14837.6	14956.8	16081.2	19245.5	22091	21632.4	21620.1
M221T425	[M+H]+	Asp-Ser	0.0881636	0.832777	0.308084	221.076	424.768			Organic acids and derivatives	Carboxylic acids and derivatives	Amino acids, peptides, and analogues	2327.67	2818.69	2441.53	3597.81	3604.66	2412.57	2268.7	1945.31	5411.11	4754.9	4198.16	4486.56	2616.22	2303.82	6224.19	3517.48	5281.5	4044.91	3573.95	3199.25	2433.77	3162.37	3502.16	3336.29	4031.72	4263.97	4268.89
M541T291	[M+H-H2O]+	Atorvastatin	0.0943022	1.06496	0.597532	541.242	290.57	HMDB0005006	C06834	Organoheterocyclic compounds	Pyrroles	Substituted pyrroles	275.119	1047.86	1195.57	1270.05	1067.89	1122.36	1055.67	1329.5	1146.69	1132.46	1353.29	1158.8	1016.81	639.578	683.945	1116.22	739.603	1047.63	1747.46	1614.93	960.931	1015.44	1107.67	1196.14	1264.42	1342.28	1342.29
M367T409	[M+H]+	Atovaquone	0.0522395	1.0232	0.937824	367.118	409.222	HMDB0015249	C06835	Benzenoids	Naphthalenes	Naphthoquinones	3273.97	2050.75	2342.41	2884.05	2991.79	2431.09	2392.42	1615.83	1515.75	3240.79	1517.56	971.068	1619.25	1330.12	2266.1	2146.34	4059.13	2292.5	2811.14	1948.71	485.254	2390.84	815.775	3062.74	1147.85	1254.18	1252.96
M278T345_1	[M+H]+	Azathioprine	0.0770084	1.04302	0.838336	278.032	344.683	HMDB0015128	C06837	Organosulfur compounds	Thioethers	Aryl thioethers	981.08	1500.42	957.85	915.389	930.017	1014.69	1061.81	1153.89	1003.7	1291.37	2265.61	1014.59	1774.4	455.07	660.25	678.837	1164.01	776.327	1089.68	2063.9	1084	857.082	1582.16	1449.3	1097.52	1096.31	1024.04
M199T16	[M+H]+	Azobenzol	0.0433564	0.973186	0.918711	199.074	15.614						576.131	430.818	1144.39	942.643	491.01	514.688	600.771	553.875	668.067	453.942	1241.06	342.809	1096.67	1112.69	1069.26	498.546	439.941	1011.17	1139.09	567.935	537.134	515.005	466.37	531.475	665.704	665.168	754.965
M912T293	[M+H-H2O]+	Bacoside a3	0.00662035	0.792316	0.22976	911.51	292.504			Lipids and lipid-like molecules	Prenol lipids	Triterpenoids	2055.18	568.65	737.957	991.596	2053.39	1028.4	732.86	924.663	1321.06	1760.61	929.606	1375.26	724.117	355.083	849.542	861.226	592.975	1149.01	1098.95	1193.33	843.307	1186.47	540.99	718.074	854.299	812.963	812.585
M536T367	[M]+	Bata-carotene	0.154553	1.16668	0.309959	536.44	367.471	HMDB0000561	C02094	Lipids and lipid-like molecules	Prenol lipids	Tetraterpenoids	4279.51	2806.7	4235.65	4192.83	4489.24	4496.1	3728.01	4090.39	2495.88	2728.22	3680.98	3649.21	4861.28	3825.24	3724.86	4560.55	7304.2	4529.95	3519.59	5354.01	2304.02	5129.04	3896.99	3564.79	4227.58	3810	3501.19
M409T39	[M+H]+	Beclomethasone	1.05351	1.72528	0.401999	409.16	39.013	HMDB0013609	C06842	Lipids and lipid-like molecules	Steroids and steroid derivatives	Hydroxysteroids	123582	67156.4	103929	50602.1	22238.5	78829.9	117686	122285	37441.8	19950.9	36915	5142.82	21977.8	66538.2	96057.7	115301	51532.9	293708	39525.1	51811.7	299800	113019	34476.7	46963.7	48627.1	49035.5	49665.2
M503T386	[M+H-H2O]+	Beclomethasone dipropionate	0.127591	1.34368	0.0772181	503.218	385.775	HMDB0014538	C07813	Lipids and lipid-like molecules	Steroids and steroid derivatives	Pregnane steroids	1719	2131.96	2166.47	2460.38	2554.84	868.454	2140.25	2163.53	678.97	1622.51	2442.67	2702.75	2254.85	2158.24	1543.69	2530.58	2493.12	2287.56	2237.93	2367.6	2933.86	2220.26	3251.19	2778.36	2111.27	2103.85	1852.09
M167T131	[M+H-C2H3NO]+	Bendiocarb	0.331206	0.740623	0.404654	167.091	131.413		C14433				5628.85	20355.1	12926.1	19158.8	9400.2	2604.24	9535.09	6375.79	24622.1	28233.9	28093.3	29392.5	14305.8	622.532	16121.8	22548	51002	13792.9	28471.1	26183.1	2593.63	1597.91	17478.9	17181.1	34209.3	34663.4	34658
M635T351	[2M+Na]+	Benz[a]anthracene-1,7,12(2h)-trione, 3,4-dihydro-8-hydroxy-3-methyl-, (3s)-	0.176198	0.760359	0.114287	635.192	351.245						17924.3	28045.6	15315.2	20674.8	20748.7	16349.2	16326.7	18849.4	26379.5	32749.8	37794.7	26439.8	22979.5	8370.36	19592.2	25165.2	38805.2	18283.1	23637	24915.9	14459.5	17849	19353.8	20331.9	27889.9	27891	28328.9
M410T17	[M+H]+	Benzamide, 4-[(3ar,4r,7s,7as)-1,3,3a,4,7,7a-hexahydro-1,3-dioxo-4,7-methano-2h-isoindol-2-yl]-n-8-quinolinyl-, rel-	0.0447356	1.03165	0.769446	410.137	16.776			Benzenoids	Benzene and substituted derivatives	Benzoic acids and derivatives	680.883	561.881	975.714	671.505	638.761	882.158	776.454	494.649	701.037	705.735	703.458	556.102	794.205	732.705	715.408	533.12	726.294	590.357	647.452	755.548	445.102	811.436	752.774	649.736	678.986	713.72	710.678
M457T426	[M+H]+	Benzenesulfonamide, n-[2-[[[3-(4-chlorophenyl)-2-propen-1-yl]methylamino]methyl]phenyl]-4-methoxy-	0.151316	1.19162	0.18982	457.159	426.108			Benzenoids	Benzene and substituted derivatives	Sulfanilides	2516.74	2397.51	2695.38	2890.75	2594.7	3432.05	3422.68	3105.82	2567.27	2457.67	2160.66	2632.02	2861.34	6228.19	2952.8	2605.92	2464.29	2719.22	2723.7	2891.06	4567.66	3856.24	2672.1	2767.56	2683.03	2707.65	2707.8
M574T198	[M+H]+	Benzoylhypaconine	0.472372	1.37757	0.00213773	574.313	198.176			Lipids and lipid-like molecules	Prenol lipids	Diterpenoids	6716.43	15880.4	10639.3	13369.2	14643.2	14981.5	15300.8	14069.8	16750	11682.6	11082	14208.9	15657.6	10973	18754.9	17900.2	24178.6	16545.9	21479	17700	20720	16115.7	17421.4	21032.1	19651.8	22375.5	22365.5
M551T456	[2M+H]+	Benzoylnorecgonine	0.0222629	0.844914	0.236034	551.236	456.411			Benzenoids	Benzene and substituted derivatives	Benzoic acids and derivatives	2629.75	1068.57	1470.78	1225.65	1709.45	1669.19	1534.48	1211.07	1982.69	1800.43	2193.45	2306.26	1859.74	1053.86	1542.58	1638.36	2354.48	1102.82	2143.13	1249.87	1656.85	1286.79	1765.55	1215.84	1476.46	1476.57	1418.74
M335T218_2	[M+Na]+	Benzyl butyl phthalate	0.144841	1.25375	0.239732	335.118	217.948		C14211	Benzenoids	Benzene and substituted derivatives	Benzoic acids and derivatives	270.317	2660.21	1706.95	2829.57	3483.42	2526.1	1241.74	1498.18	1195.66	1691.01	1842.57	1397.79	2080.53	952.723	1491.99	1137.7	1682.88	1544.75	2352.76	3032.99	1355.44	1336.93	1532.84	1505.98	3093.1	3186.64	3093.72
M118T279_2	[M+H]+	Betaine	1.74	1.0664	0.487307	118.086	278.576	HMDB0000043	C00719	Organic acids and derivatives	Carboxylic acids and derivatives	Amino acids, peptides, and analogues	227374	398848	403507	516924	375867	350754	329008	380464	487339	312613	357837	336916	716068	439419	426884	561599	477413	393155	416821	484212	339801	387823	376410	345471	422678	422691	419106
M583T242	[M+H]+	Biliverdin	0.505192	0.166511	0.13846	583.251	242.371	HMDB0001008	C00500	Organoheterocyclic compounds	Tetrapyrroles and derivatives	Bilirubins	8896.09	1641.48	4553.36	2958.48	34151.7	4471.58	950.607	1019.99	1727.03	49507.4	25852.7	12934.3	2121.83	1010.96	2305.12	2367.37	2160.8	11056.8	2029.71	2280.26	1180.46	2786.35	2011.87	5028.98	1655.01	1949.9	1942.8
M683T13	[2M+H]+	Biotin n-hydroxysuccinimide ester	0.0371338	0.99106	0.929284	683.203	12.588						463.889	311.957	423.707	488.466	493.179	782.679	516.038	511.905	454.651	360.369	481.146	478.813	465.406	655.926	440.348	442.9	474.773	495.789	457.31	533.739	320.437	562.64	527.232	376.507	417.828	431.374	430.919
M427T35	[M+H]+	Bis(2-ethylhexyl) sebacate	0.0689045	0.947289	0.733194	427.355	35.3465			Lipids and lipid-like molecules	Fatty Acyls	Fatty acid esters	15356	11368.4	12154.7	7689.42	12579.4	9266.29	11341.7	12837.6	14192.5	10803.7	13189.5	8094.17	13249.3	6638.68	9306.11	13513.5	11706.2	7377.07	8163.33	9606.74	5922.05	14582.1	13765.5	14705.4	10975.6	11898.7	11744.3
M464T178	[M+H-NH3]+	Bis(2,2,6,6-tetramethyl-4-piperidyl) sebacate	0.271812	0.971037	0.804537	464.384	178.305			Lipids and lipid-like molecules	Fatty Acyls	Fatty acid esters	15680.8	13829.9	11546	14393.3	12676.2	10721.6	11202.7	10756.4	15424.3	17304.1	16984	15978.2	12745.2	4153.55	10685.9	12152.2	17546.8	14742	17374	17977.3	12142.1	11544	14245.9	11827.8	18207.6	18951.1	18973
M552T423	[M+Na]+	Blood group a trisaccharide	0.0421206	1.00739	0.94711	552.188	422.725			Organic oxygen compounds	Organooxygen compounds	Carbohydrates and carbohydrate conjugates	1386.77	2144.44	1186.73	1287.35	1464.03	2290.83	2465.82	1535.95	1712.34	2085.14	1957.74	1775.48	1712.88	1459.6	1392.08	1853.33	1710.19	1712.12	1927.88	1636.14	1589.98	1892.76	2680.87	1890.01	2160.12	1872.28	1880.25
M393T345	[M+H-H2O]+	Boldenone cypionate	0.0254793	0.734986	0.0749686	393.294	345.481			Lipids and lipid-like molecules	Steroids and steroid derivatives	Steroid esters	1428.21	991.441	900.343	1397.43	905.357	1102.31	721.033	992.081	1816.44	1401.7	1652.88	1265.54	1103.76	961.921	850.007	1030.15	935.377	953.835	777.823	1169.74	923.071	999.433	933.112	966.225	969.443	969.323	1016.83
M470T383	[M+H]+	Bucladesine	0.190091	1.42001	0.13586	470.13	383.286			Nucleosides, nucleotides, and analogues	Purine nucleotides	Cyclic purine nucleotides	2611.18	2348.09	3490.41	2696.08	3061.99	2955.02	600.78	2825.7	2659.79	3555.71	969.551	3272	3847.56	1986.61	6085.94	3296.82	3081.2	3317.06	2792.21	4765.98	3594.91	3006.05	2953.31	2602.26	2441.66	2441.59	1751.51
M157T370	[M+H-C4H8]+	Butabarbital	0.246883	0.739486	0.553385	157.082	369.759	HMDB0014382	C07827	Organoheterocyclic compounds	Diazines	Pyrimidines and pyrimidine derivatives	7012.06	9397.49	8293.69	9481.91	7417.64	8567.95	8166.23	40196.2	8246.31	6045.69	7993.74	6778.44	8366.24	8073	8852.48	10968.5	10314.3	17843.5	9520.04	9851.42	9240.86	11054	9109.81	8479.73	9550.47	9358.21	9551.09
M359T291	[M+Na]+	Butyl phthalyl butylglycolate	0.207872	1.08257	0.718871	359.123	291.401			Benzenoids	Benzene and substituted derivatives	Benzoic acids and derivatives	3449.57	5398.19	7769.63	7631.6	9680.1	9854.85	7916.88	14857.1	6587.45	5579.37	5509.46	6611.08	6644.7	10916.6	15177.4	9329.31	4583.69	8534.27	12558.6	6295.59	7877.6	9957.78	7930.16	6327.41	9008.43	9106.17	10225.8
M195T47	[M+H]+	Caffeine	0.49902	1.13505	0.587873	195.086	47.249	HMDB0001847	C07481	Organoheterocyclic compounds	Imidazopyrimidines	Purines and purine derivatives	27993	29951.4	37591.5	35185.8	28156.4	41508.4	39042.4	40355.7	32246.1	23255.8	32694	29080.4	31666.4	52295.8	43159.3	44498.3	46431.5	37413.9	21697.8	71058.2	34753.7	42578.8	30225.2	22921.8	41838.3	42502	41846.9
M611T255	[M+H]+	Candesartan cilexetil	0.0940413	0.560914	0.256424	611.251	255.318		C07709	Benzenoids	Benzene and substituted derivatives	Biphenyls and derivatives	551.57	1789.87	1146.02	879.446	4873.85	967.159	1252.34	780.081	1724.16	4930.05	912.642	1085.14	1155.29	3172.67	1410.13	905.85	1310.96	985.582	1152.41	1072.02	1213.26	634.903	1026.35	894.096	1529.61	1627.61	1532.24
M288T166	(M+H-H2O)+	Capsaicin	0.564823	3.2185	0.010396	288.191	166.306	HMDB0002227	C06866	Benzenoids	Phenols	Methoxyphenols	4730.4	26701.3	18221.2	9773.62	9216.98	10663.4	3106.14	7449.49	2196.26	1790.35	1531.5	8370.96	29365.5	2336.49	3633.13	6323.78	5768.14	3813.64	15120.7	21739.4	15830.4	2600.2	10928	12456.3	18481.5	18573.1	19826
M407T365	[M+H]+	Carvedilol	0.126891	0.972571	0.824307	407.182	365.386	HMDB0015267	C06875	Organoheterocyclic compounds	Indoles and derivatives	Carbazoles	5237.7	3495.05	3681.61	4506.83	4079.28	3938.66	2904.26	3016.97	4653.62	3521.34	5524.38	4124.1	3749.67	3106.46	3248.21	5099.95	5097.47	4619.22	4944.97	3766.25	3284.87	3644.36	3560.01	3892.92	4164.14	4038.2	4163.31
M518T342	[M+NH4]+	Catechin pentaacetate	0.115216	1.06688	0.713127	518.173	341.707			Phenylpropanoids and polyketides	Flavonoids	Flavans	1347.34	2166.95	2123.56	1438.25	1063.22	2448.7	2526.6	2447.75	2297.66	1018.57	1055.26	1609.51	2902.27	4284.16	2388.63	1593.94	2295.08	2182.65	2450.98	2176.37	2014.43	1748.95	1328.34	1968.97	2287.91	1877.94	2312.05
M651T497	[M+H+2i]+	Caylin-1	0.154286	1.01023	0.94864	651.112	497.122						4347.7	4346.11	5188.07	5213.47	6340.77	4559.19	4111.93	3924.94	4835.4	4233.83	5225.92	6170.44	7598.93	1342.69	8131	4008.9	8570.81	5754.68	6670.74	6155.01	3055.67	4642.74	2838.87	5431.13	5164.15	5221.68	5109.93
M287T404	[M+H-2H2O]+	Chloramphenicol	0.0402143	0.967288	0.722018	286.989	404.002	HMDB0014589	C00918	Benzenoids	Benzene and substituted derivatives	Nitrobenzenes	341.546	1051.82	490.032	942.958	671.741	1010.52	1146.9	941.936	904.976	1142.06	1339.92	1207.25	625.767	303.946	756.831	937.43	1057.5	902.597	858.192	1124.17	1239.33	850.82	1138.62	1253.29	1131.43	1131.53	1145.81
M545T402	[M+H-H2O+2i]+	Chloramphenicol palmitate	0.133637	1.35142	0.0649536	545.223	402.367		C11726	Benzenoids	Benzene and substituted derivatives	Nitrobenzenes	1228.75	1126.05	1674.37	1612.24	1615.52	2002.7	1748.47	1883.1	1200.27	1192.46	1072.78	716.462	1656.21	1879.71	1663.86	1528.24	2407.08	3085.35	1351.72	2272.27	1900.18	1822.82	1666.57	1545.82	2263.58	2269.55	2449.83
M369T595	[M+H-H2O]+	Cholesterol	0.512991	0.444063	0.0539394	369.35	594.602	HMDB0000067	C00187	Lipids and lipid-like molecules	Steroids and steroid derivatives	Cholestane steroids	64348.7	10503.3	18129.1	26892.9	36465.4	18962	19874.4	15186.7	28037.9	31856.5	12747.6	43084.2	12527.6	1293.28	9470.43	2664.37	3084.82	7952.2	1680.64	1699.57	12733.7	3038.88	23842.7	23963.6	1536.44	1588.45	1536.77
M608T259	[M+H]+	Chymostatin	0.0226481	0.794815	0.228104	608.319	258.898		C11308	Organic acids and derivatives	Carboxylic acids and derivatives	Amino acids, peptides, and analogues	243.292	676.931	628.517	660.03	676.493	1004.56	464.341	681.681	1207.07	862.326	791.927	1224.92	1309.05	430.327	1004.03	529.004	778.16	719.148	900.286	621.082	653.779	592.389	891.869	499.279	480.703	390.188	391.582
M441T404	[M+H-H2O]+	Cinobufotalin	0.0572798	0.971376	0.924029	441.239	403.825		C16932	Lipids and lipid-like molecules	Steroids and steroid derivatives	Steroid lactones	2168.13	1161.81	1593.9	641.418	1095.03	637.015	1946.68	562.935	975.577	742.013	674.019	1014.88	2566.03	889.761	2362.12	1328.52	885.821	987.05	559.859	960.16	1911.27	794.46	577.225	943.779	1026.73	882.336	879.098
M293T36	[M+H-H2O]+	Cis-11-eicosenoic acid	0.686264	0.929112	0.411367	293.283	35.991	HMDB0002231		Lipids and lipid-like molecules	Fatty Acyls	Fatty acids and conjugates	301221	182404	207696	212638	152330	230677	220492	240092	203923	286805	241836	204522	217569	162682	190064	196887	169962	99100.2	252825	239300	172945	247467	177254	208801	215598	215661	219627
M333T35_2	[M+H]+	Cis-7,10,13,16-docosatetraenoic acid	0.369927	1.40486	0.125299	333.278	34.643	HMDB0002226	C16527	Lipids and lipid-like molecules	Fatty Acyls	Fatty acids and conjugates	14002.7	32044.1	12763.2	32843	44160.9	11107.6	11505	20791.1	12699.9	7775.08	7867.93	16081.3	21937.3	11338.2	12789.1	26597.6	10531.9	9231.03	13124.2	10904.7	25998	21716	15836.8	20201.9	22517.8	20928.6	22491
M578T413	[M+H]+	Cis-moxifloxacin acyl-.beta.-d-glucuronide	0.0455801	0.937439	0.645599	578.214	412.612			Organic oxygen compounds	Organooxygen compounds	Carbohydrates and carbohydrate conjugates	1053.24	1297.15	1121.17	1160.85	1272.78	797.002	837.518	1080.97	1654.74	1724.41	1015.95	1460.01	648.353	644.014	766.169	1015.97	1322.29	1166.68	1115.73	1221.13	887.278	1263.93	1313.18	1486.03	1052.98	1103.01	1103.55
M466T412	[M+H]+	Cisapride	0.0571622	1.07542	0.47828	466.189	412.471		C06910	Benzenoids	Phenol ethers	Aminophenyl ethers	1182.34	1061.84	937.514	470.496	1224.63	1042.1	1039.66	849.511	842.202	987.1	1377.67	1079.84	1252.86	1032.23	972.563	1146.81	1135.48	1117.33	1153.83	814.294	1160.74	1039.75	1311.41	1161.73	1113.48	1100.28	1113.28
M240T222	[M+H]+	Clomazon	0.28718	1.11504	0.508183	240.101	221.982		C11095	Benzenoids	Benzene and substituted derivatives	Halobenzenes	6846.05	10173	5707.62	8612.88	6120.12	6485.26	4855.5	5320.98	9744.76	7696.91	9293.28	8273.8	11231.6	2958.3	8054.24	10709.4	19187	9715.12	11922.8	10664.7	6348.36	6459.42	7621.3	7366.58	15094.2	14311.1	15088.2
M233T55	(M+CH3CN+H)+	Clopidol	0.176522	3.09292	0.229501	233.022	54.973						6937.47	2131.77	4897.84	1638.49	506.639	1715.42	575.442	529.932	333.804	321.478	779.033	1729.18	309.908	5457.91	2828.28	6060.88	9319.52	3661	7388.49	1249.71	414.287	3395.76	112.55	642.51	6948.45	6942.45	4395.69
M401T393	[M+Na]+	Cnicin	0.0459881	0.812057	0.319601	401.134	392.654		C09362	Lipids and lipid-like molecules	Prenol lipids	Terpene lactones	2305.39	2408.47	2613.73	2121.18	1190.45	2394.89	3348.32	1618.72	3973.79	2165.45	1633.69	2324.53	1824.3	2942.25	1972.54	2031.93	2177.73	2060.66	2607.48	2566.72	2285.67	2003.16	1313.93	1456.28	1911.44	1906.28	2112.01
M874T336	[M+Na]+	Concanamycin b	0.646949	0.308152	0.0561196	874.497	335.958						100138	7467.47	8479.89	10094.9	56131.3	7836.85	7867.31	7979.73	23575.7	68798.7	34348	32280.7	10849.6	2041.5	6610.89	7794.33	6437.45	8871.65	12516.3	7819.93	4737.73	10527.9	13536.6	4741.92	3749.72	3663.36	3663.09
M317T179	[M+H]+	Coniferylalcohol-4-o-geranyl ether	1.63121	1.24519	0.301571	317.188	178.878			Lipids and lipid-like molecules	Prenol lipids	Monoterpenoids	160035	380698	158780	180242	146185	112005	102675	114184	243483	146648	268246	189155	270396	56124.3	196414	195394	435303	188763	283467	285610	132200	140334	217291	266472	362997	371925	371929
M233T113	[M+H-2H2O]+	Corey pg-lactone diol	0.217875	1.26976	0.427506	233.153	113.147	HMDB0240213		Lipids and lipid-like molecules	Fatty Acyls	Fatty alcohols	2081.44	3853.99	3525.5	5832.03	4807.89	3385.04	4734.83	4311.23	3302.54	2939.31	4225.81	6557.37	6525.13	1306.15	2819.42	5528.74	13292.3	3168.94	11233.8	6813.21	2721.28	2616.98	4275.74	5442.89	9581.37	9095.4	9094.39
M210T267	(M+CH3CN+Na)+	Coumarin	0.112923	1.2182	0.151335	210.048	266.796	HMDB0001218	C05851	Phenylpropanoids and polyketides	Coumarins and derivatives		267	1902.38	1066.09	642.764	1017.09	1101.56	1034.31	913.896	1317.56	821.568	1602.63	1566.62	816.442	862.582	1142.22	911.322	2113.8	3012.4	1742.82	1420.28	1372.78	1171.96	1800.25	1331.87	2605.93	2621.49	2939.83
M132T351_2	[M+H]+	Creatine	8.44174	0.988869	0.586264	132.076	351.186	HMDB0000064	C00300	Organic acids and derivatives	Carboxylic acids and derivatives	Amino acids, peptides, and analogues	1.49841e+07	1.74613e+07	1.62263e+07	1.59655e+07	1.65756e+07	1.67346e+07	1.78784e+07	1.68893e+07	1.78612e+07	1.6115e+07	1.74805e+07	1.73017e+07	1.77492e+07	1.49607e+07	1.8028e+07	1.94066e+07	1.68906e+07	1.77185e+07	1.68333e+07	1.67543e+07	1.78008e+07	1.67423e+07	1.66444e+07	1.75984e+07	1.7652e+07	1.77505e+07	1.7652e+07
M114T172_2	[M+H]+	Creatinine	2.26323	1.1237	0.394307	114.065	172.042	HMDB0000562	C00791	Organic acids and derivatives	Carboxylic acids and derivatives	Amino acids, peptides, and analogues	381026	763453	347245	599405	409994	404325	355181	406694	626331	390724	596338	564218	523765	126872	545656	769950	1.34085e+06	578544	671149	662450	429114	431535	474787	634078	1.05125e+06	1.05105e+06	1.07969e+06
M172T448	[M+H]+	Crimidine	0.0883478	0.917825	0.67034	172.059	448.291		C19138	Organic nitrogen compounds	Organonitrogen compounds	Amines	1421.19	3755.21	15200.8	3832.3	1257.36	2277.73	1489.4	1945.54	3384.25	3580.08	2931.24	3346.08	2100.22	17294.8	1836.29	2242.4	3023.01	1810.92	2566.05	2511.09	2074.7	1803.15	4371.45	1979.75	3318.09	4079.24	4069.36
M391T397	[M+Na]+	Curcumin	0.229486	0.962574	0.644378	391.1	396.624	HMDB0002269	C10443	Phenylpropanoids and polyketides	Diarylheptanoids	Linear diarylheptanoids	9894.11	14967.9	10230.4	12321.3	10588.1	11239.2	11641	12758.1	14752.5	13924.8	15245.6	14641.4	14565	2821.68	13799.7	15381.5	20223.6	13991.6	15703.5	14640.8	11103.5	12008.4	10759.3	15642.9	15803.9	15477.2	15476.2
M595T400	[M+H]+	Curine	0.0899248	1.10307	0.557481	595.259	400.085			Organic oxygen compounds	Organooxygen compounds	Ethers	1161.92	1600.47	1288.15	1099.35	1264.19	1271.64	1145.24	1096.86	1630.66	912.358	1466.25	980.804	531.682	728.439	1204.7	1408.16	2006.46	879.551	1774.71	1362.16	736.451	949.531	1438.58	1716.16	1063.69	977.19	1061.32
M100T168	(M+H)+	Cyclohexylamine	0.447794	1.79683	0.185767	100.111	167.958	HMDB0031404	C00571	Organic nitrogen compounds	Organonitrogen compounds	Cyclohexylamines	6400.01	9825.05	10705.4	11364.2	4237.76	8768.67	8552.46	9053.02	8303.01	3475.91	7591.48	3776.58	13093.1	7985.49	10261.2	9050.74	24421.2	7450.83	9982.61	29796.7	7776.76	4174.24	9956.38	11538.4	10515.2	8972.49	10094.8
M337T541	[M+H]+	Cyclopiazonic acid	0.565101	1.05185	0.3598	337.141	540.743		C03032	Organoheterocyclic compounds	Indoles and derivatives	Indoles	73992.6	64295.5	72785.5	58229.2	66320.6	75681	70890	51542.5	66095.2	65822.4	68098.5	61263.8	69035.6	81765.8	73270.4	70680	69600.5	73144.6	58920.4	68403.2	68919.5	71385.9	64004.8	71974.2	69379.3	69384.1	71600.4
M147T38	[M+H-C7H8O]+	Cyclopropyl(4-methoxyphenyl)phenylmethanol	0.541051	1.00013	0.999438	147.064	37.917			Benzenoids	Benzene and substituted derivatives	Diphenylmethanes	73464.4	48628.1	79209.4	45539.1	40575.4	66108.6	61950	71795.9	53515	27441.8	55822.1	36193.8	37549.2	35756.9	63925.9	73058.7	45817.6	56306.9	34530.4	43357.3	63695.3	76883.3	47623.1	40669.9	42015.8	42002.8	39865.7
M422T372	[M+H]+	Cyclosulfamuron	0.444473	1.03347	0.853729	422.104	372.263		C18439	Organic oxygen compounds	Organooxygen compounds	Carbonyl compounds	18079.5	26646.5	23263	21431.7	18247	13877.2	15853	14379.1	39924.8	34721.9	32277.8	31226.5	32706.8	5101.44	14786.4	31234.9	57182.8	18845.6	33491.1	37246.1	19932.8	30797	27258.7	25293.3	39423.9	38530.3	38947.6
M237T241	[M+H]+	Cys-Asp	0.0334686	0.798571	0.222673	237.053	240.82			Organic acids and derivatives	Carboxylic acids and derivatives	Amino acids, peptides, and analogues	1273.95	1730.92	1018.89	1470.48	892.974	957.479	1202.96	1366.36	1753.22	2419.93	1703.21	1943.23	1393.81	423.861	1259.67	2195.09	2770.49	1298.14	2215.56	1767.16	1110.88	1139.01	983.418	1080.25	2024.82	2025.53	2077.04
M487T241_2	[2M+H]+	Cytidine	3.51585	1.64922	0.101284	487.177	241.325	HMDB0000089	C00475	Nucleosides nucleotides and analogues	Pyrimidine nucleosides		155955	1.2292e+06	337428	600913	217754	220756	230173	283800	814943	366867	471604	361787	694526	58495.6	307297	389580	1.1674e+06	572909	910369	1.16908e+06	350532	637369	686795	417012	986775	986732	1.01033e+06
M489T446	[M+H]+	Cytidine 5'-diphosphocholine	0.67263	0.597295	0.0137075	489.113	445.942	HMDB0001413	C00307	Nucleosides, nucleotides, and analogues	Pyrimidine nucleotides	Pyrimidine ribonucleotides	53098.4	61022.5	47619.7	63183.8	78337.4	49102.8	46481.6	46296	87873.2	100095	92058.9	85471.4	54353.3	10938.6	74303.9	73117.3	120371	68931.6	44089.5	47813.6	32241.9	40807.2	53390	55384	78876.7	78898.9	80651.8
M484T504	[M+H]+	Cytidine 5'-triphosphate	0.0416989	0.610157	0.128328	483.99	503.775	HMDB0000082	C00063	Organic oxygen compounds	Organooxygen compounds	Carbohydrates and carbohydrate conjugates	593.506	1159.95	720.665	750.069	652.366	284.649	591.667	723.316	1506.13	1443.4	1957.51	768.5	677.055	213.955	430.092	374.117	1027.53	379.622	326.432	1343.45	697.439	377.814	554.234	965.944	824.03	826.866	809.615
M478T264	[M+H-H2O]+	Cytochalasin e	0.167062	1.59872	0.0153788	478.225	263.558						148.645	2730.82	1434.26	1922.93	651.379	2001.11	1293.4	1849.92	1914.67	689.435	627.061	1027.52	1797.8	1470.52	1801.21	1673.22	2063.23	2398.96	1789.11	2130.45	2245.5	2175.2	1963.11	1530.39	2006.59	2236.48	2007.02
M112T209	[M+H]+	Cytosine	0.891635	1.55328	0.0168581	112.049	208.848	HMDB0000630	C00380	Organoheterocyclic compounds	Diazines	Pyrimidines and pyrimidine derivatives	22959.4	73546.4	32165.7	48264.1	20929.3	20438.8	24909.2	30496.9	44013.6	24530.7	27093	28113.9	40095.8	24740.5	35887	39725.4	99455.6	43716.7	52807	66893.6	31596.8	41947.1	41071.8	43966	93586.6	93585.7	96156.5
M162T96	(M+H-H2O)+	D-(+)-Galactosamine	0.11842	0.807667	0.686282	162.075	96.4505		C02262				1690.11	6548.93	2387.12	1674.39	3580.77	588.429	573.292	1093.78	6703.62	1369.57	4325.78	6951.83	2643.88	541.383	1109.8	6797.63	11021.5	5017.98	7867.58	4084.86	997.039	1270.69	1280.69	1474.59	6546.06	6664.55	6664.95
M134T399_2	[M+H]+	D-aspartic acid	0.754598	0.898564	0.222183	134.044	398.936	HMDB0006483	C00402	Organic acids and derivatives	Carboxylic acids and derivatives	Amino acids, peptides, and analogues	366077	421537	525003	615276	437579	490373	702121	457018	485443	557335	536203	602075	542022	277890	496883	638469	584742	454417	514567	484995	543157	443614	429359	585686	522213	522203	527354
M261T459	(M+H)+	D-Glucose 6-phosphate	0.444624	1.87199	0.0209277	261.036	458.638	HMDB0001401	C00092	Organic oxygen compounds	Organooxygen compounds	Carbohydrates and carbohydrate conjugates	7383.48	8802.09	6730.09	11533.5	20154	7343.18	7070.09	6624.61	6607.43	11291.2	10766.4	16004.4	18735.9	2086.79	18853.3	7705.54	14302.6	8197.93	19919.2	13006.6	11329.6	14752.7	29235.1	21013.9	12225.9	14708.3	14712.3
M130T401_2	[M+H-NH3]+	D-glutamine	5.92107	1.01072	0.923647	130.049	401.172	HMDB0003423	C00064	Organic acids and derivatives	Carboxylic acids and derivatives	Amino acids, peptides, and analogues	3.43817e+06	4.63487e+06	6.58596e+06	4.39876e+06	4.26853e+06	6.95612e+06	7.84525e+06	7.69424e+06	5.69338e+06	4.74616e+06	5.42041e+06	6.65058e+06	4.9995e+06	4.60359e+06	5.01675e+06	6.11358e+06	5.92932e+06	7.00968e+06	7.29714e+06	7.14706e+06	6.1418e+06	6.81897e+06	4.25825e+06	6.79462e+06	6.57625e+06	7.03221e+06	7.02258e+06
M130T304_2	[M+H]+	D-pyroglutamic acid	1.15511	1.0457	0.678852	130.049	304.282		C02237	Organic acids and derivatives	Carboxylic acids and derivatives	Amino acids, peptides, and analogues	140851	222325	137895	154812	136894	135270	131818	115407	214028	213138	212513	195432	129368	85286.4	103031	213641	234628	188403	192487	212072	177590	169234	197369	183048	199883	200008	203516
M504T467	[M+H]+	Dasatinib n-oxide	0.171243	1.44927	0.063832	504.18	467.277			Benzenoids	Benzene and substituted derivatives	Anilides	3195.8	2807.33	2741.56	2636.99	1857.49	2058.82	918.416	2645.4	1280.86	1284.96	1748.77	3200.08	1966.47	2733.75	2258.64	2643.51	3707.52	2878.54	3057.08	2819.1	2173.6	2911.73	2177.95	2916.26	2823	2475.56	2820.99
M528T394	[M+H]+	Daunorubicin	0.0694351	1.0538	0.824392	528.195	393.688	HMDB0014832	C01907				5917.62	3972	10199.2	3727.51	4325.55	4881.34	4377.32	5956.12	4120.06	5716.78	6243.73	5501.41	4310.34	16258.4	5334.96	3383.05	7473.19	7461.66	5030.64	4160.83	1013.45	5897.14	8837.21	8693.16	10906.8	7933.4	10961.5
M393T375	(M-H+2K)+	Decanoyl-L-carnitine	0.15625	0.97631	0.816744	393.167	374.943						6846.04	5340.94	3676.31	5409.8	4623.09	5224.3	4251.64	4836.76	5700.03	6217.96	6923.43	6231.33	6295.6	2283.42	5773.25	7004.33	8366.88	5694.55	7027.37	5886.94	4994.61	5301.36	4169.07	5972.5	6171.14	6084.16	6084.56
M446T341	[M+H]+	Dehydroaripiprazole	0.45875	1.3993	0.0450027	446.133	341.033			Organoheterocyclic compounds	Diazinanes	Piperazines	8645.81	19435.2	22689.2	19810.7	11437	20471.9	21278	20398.7	10251.7	11324.7	11540.5	10611.4	8811.02	35368.8	20964	20100.9	17118	11956.9	16416.1	21275.8	23000.7	23686	16227.7	18900.9	17273.7	16803.7	16802.8
M366T254	[M+]+	Dehydrocorydaline	0.136993	1.36586	0.176284	366.162	254.296		C17790				500.103	1846.14	1957.64	1205.95	411.029	1829.82	1809.31	1507.49	2699.45	697.617	514.315	1507.52	2997.08	1399.53	1770.78	2099.12	2975.24	1706.41	2216.79	1906.49	2160.11	1219.59	1990.52	2438.26	1980.18	1980.77	2055.95
M435T300	[M]+	Delphinidin 3-xyloside	0.153041	1.22657	0.614222	435.012	300.236			Phenylpropanoids and polyketides	Flavonoids	Flavonoid glycosides	1473.04	4680.33	2801.31	3124.32	1572.65	1141.66	1010.81	574.105	2918.42	2385.52	1564.37	2637.21	1506.9	1853.64	1744.57	6450.09	6830.04	3921.37	5187.61	3488.64	1064.01	1933.13	903.401	1026.41	4322.68	4346.83	4444.06
M136T170	[M+H-C5H8O3]+	Deoxyadenosine	0.946878	2.68507	0.0547306	136.06	170.075	HMDB0000101	C00559	Nucleosides, nucleotides, and analogues	Purine nucleosides	Purine 2'-deoxyribonucleosides	33665.2	46125.6	32994.8	73598.2	104420	31392.5	30351	30572.9	40129.4	24682.7	36372.5	41640.3	222699	9811.95	160545	85628.7	167808	45055.3	70476.1	48256	41224.1	48262.1	198598	140264	147204	143861	147171
M228T208	[M+H]+	Deoxycytidine	0.503286	1.22125	0.20218	228.097	208.225	HMDB0000014	C00881	Nucleosides, nucleotides, and analogues	Pyrimidine nucleosides	Pyrimidine 2'-deoxyribonucleosides	11784.7	36636.6	15174.1	23874	14175.5	8380.05	13276.1	14622.5	25288.3	15709.4	18320.2	16866.1	17505.1	7451.76	17243.5	21446.6	63751.1	23348.9	29047.3	26212.9	15126.7	16892.2	19280.3	20551.2	52812.6	53477.9	53472.6
M152T263	[M+H-C5H8O3]+	Deoxyguanosine	0.49701	0.794027	0.276726	152.055	263.485	HMDB0000085	C00330	Nucleosides, nucleotides, and analogues	Purine nucleosides	Purine 2'-deoxyribonucleosides	57412.2	107633	45962.8	85365.4	77380.9	59058.3	54438.1	51252.8	100088	122892	116860	94498.4	106728	4705.9	76692.5	71881.4	157634	78676.5	107903	84464.7	46270.7	41215.9	70344.9	78599.7	97841.6	99973.3	99929
M609T4	[M+Na]+	Desferrioxamine d2	0.0354112	1.23791	0.386651	609.337	3.962						230.78	326.444	259.829	149.072	114.793	225.226	139.947	220.207	161.748	107.917	167.046	152.599	168.969	251.969	200.051	129.977	116.038	401.4	100.826	162.711	372.062	224.238	148.284	167.233	127.665	132.512	132.712
M301T351	[M+H]+	Desmedipham	0.176096	0.744747	0.0921306	301.101	350.708		C18417	Benzenoids	Benzene and substituted derivatives	Phenylcarbamic acid esters	11302.2	14041	8821.7	11554.6	10752.9	10923.4	10306.6	10701.7	13536.2	23985.3	17063.1	17594.9	12988.1	6755	12435.5	13949.5	26054.7	11451.6	12077.1	12113.9	11432.4	10197.6	12375.8	11204.5	14574	14579.1	14863.6
M385T35	[M+H]+	Desmosterol	0.286465	0.749369	0.0830605	385.343	34.722	HMDB0002719	C01802	Lipids and lipid-like molecules	Steroids and steroid derivatives	Cholestane steroids	78281.9	37661.2	47604.2	48058.3	58397	46607.1	51105.8	46603.1	52337.8	83569.6	79482.6	40606.5	42997.3	20149.2	44137.8	38829.9	39726.6	43995.8	48499.9	40944.7	37652.1	45542.4	51811.9	40605	35960.4	35999.5	38615.7
M279T32	[M+H]+	Dibutyl phthalate	0.563887	0.98882	0.912972	279.158	31.947	HMDB0033244	C14214	Benzenoids	Benzene and substituted derivatives	Benzoic acids and derivatives	154523	155044	160423	145498	138525	148286	144139	131505	148979	107509	152561	176872	130297	126497	171371	159230	125633	146439	113847	111476	149574	182604	145734	148697	160075	160197	173047
M70T316	(M+H-2H2O)+	Diethanolamine	0.481573	1.15576	0.0713287	70.0643	315.884	HMDB0004437	C06772	Organic nitrogen compounds	Organonitrogen compounds	Amines	22882.6	22872.7	20110.9	23201.1	26558.4	22107.4	20607.7	19021.3	29881.6	26673	27573.3	29378.9	21870.6	96615.6	23921.6	27709.6	27284.4	37017.3	27904.2	28117.9	29205.1	30042	29816.3	31903.3	28958.2	28955.4	29438.3
M158T393	[M+H-C2H6O]+	Diethyl l-glutamate	0.14765	1.25031	0.542053	158.091	393.048			Organic acids and derivatives	Carboxylic acids and derivatives	Amino acids, peptides, and analogues	2451.25	5164.57	4603.92	3554.32	3534.57	6664.61	3980.59	2947.84	3754.23	4943.8	3980.74	3382.9	3568.99	5159.58	2723.01	3361.93	3342.97	2989.61	3253.07	3415.97	12116.1	4563	2330.41	3066.3	4739.99	4109.44	4121.53
M400T392	[M+H]+	Difloxacin	0.053371	1.00741	0.969616	400.132	391.826		C11234	Organoheterocyclic compounds	Quinolines and derivatives	Phenylquinolines	2328.19	2195.49	1477.95	1841.81	1649.79	1768.75	2314.46	1434.92	1725.42	2483.1	2569.8	2394.09	2413.54	1821.67	2470.75	1580.19	2738.22	2440.66	1119.26	1660.57	3602.05	2720.95	2211.77	1702.87	1883.83	1826.61	1683.88
M466T461	[M+Na]+	Dihydrofolic acid	0.0895356	0.557507	0.0635363	466.13	460.916	HMDB0001056	C00415	Organic acids and derivatives	Carboxylic acids and derivatives	Amino acids, peptides, and analogues	475.17	1255.01	639.45	632.113	703.801	622.086	597.771	595.276	1099.43	2306.99	1500.28	1528.74	1006.66	404.014	619.742	1773.56	1984.17	837.911	809.316	809.113	699.441	616.787	750.159	568.111	1213.68	1343.55	1300.37
M553T412	[2M+H]+	Dihydromethysticin	0.0494945	0.673206	0.049958	553.22	412.409	HMDB0030791	C09926				1572.41	2243.24	963.265	1325.09	1489.41	1262.54	1090.06	1111.24	2139.38	1854.76	1363.18	2348.09	1828.11	678.584	1288.33	1385.24	2016.83	1335.16	1576.23	1100.05	936.741	1084.64	1097.06	874.535	1462.08	1373.77	1358.33
M171T437	[M+H]+	Dihydroxyacetone phosphate	0.29975	1.67096	0.0120654	171.004	436.577	HMDB0001473	C00111	Organic oxygen compounds	Organooxygen compounds	Carbohydrates and carbohydrate conjugates	3087.41	4346.62	2406.53	4728.14	6263.53	3281.87	3228.38	2926.23	4129.1	5297.98	4311.58	5713.75	8049.71	989.619	4998.34	2601.9	4394.87	3837.95	8848.76	6132.8	5051.01	5900.56	10309.8	6545.27	5780.76	5895.75	5781.81
M227T349	(2M+K)+	Dimethyl sulfone	0.357188	0.612745	0.13237	226.987	349.405	HMDB0004983	C11142	Organosulfur compounds	Sulfonyls	Sulfones	19123.8	35130.3	15786.4	18174	31284.8	14587.8	15558.2	11905.5	46011.1	50990.5	50185.6	41333.4	31981.7	917.925	16188.5	16494	34146.3	17555.7	23241.1	42983.4	12928.7	12947.7	21787.9	18454.4	37299.4	37309.6	38206.4
M247T349	[M+H]+	Dimethylallyl pyrophosphate	0.18233	1.07439	0.846919	247.002	349.301	HMDB0001120	C00235	Lipids and lipid-like molecules	Prenol lipids	Isoprenoid phosphates	2909.93	2944.53	4988.77	2331.98	1488.11	397.075	1218.82	1185.31	6034.79	3260.01	5781.45	2118.74	6446.2	982.948	856.364	708.386	10199.6	1995.66	2946.54	7231.34	1590.18	1792.31	4188.48	3308.3	1937.72	1701.79	1611.28
M142T426	[M+H]+	Dimetridazole	0.0760366	0.720273	0.098988	142.048	426.03			Organoheterocyclic compounds	Azoles	Imidazoles	1320.69	2272.91	2879.8	3227.88	1872.76	1527.21	2144.82	1600.64	3965.24	4458.21	4014.33	4116.86	2959.21	1073.83	3349.93	2934.65	5408.08	3338.44	2255.35	2532.81	2957.57	1726.54	2323.71	2825.64	3888.03	3561.76	3879.93
M429T394_2	(M+K)+	Dioctyl phthalate	0.0388434	0.910562	0.465711	429.242	394.194						1581.48	3120.49	1759.34	2436.26	1213.46	1694.71	2918.15	1335.88	2507.52	2388.97	1987.83	2179.45	2381.93	775.746	2031.99	1052.88	3043.71	4265.38	2320.7	2247.07	1476.08	1698.31	2094.61	2289.91	2652.21	3048.44	2644.1
M160T55	[M+H]+	Dl-2-aminocaprylic acid	0.331857	1.40141	0.162605	160.132	54.626	HMDB0000991		Organic acids and derivatives	Carboxylic acids and derivatives	Amino acids, peptides, and analogues	12685	8742.81	8071.9	5542.59	5696.29	6578.82	5554.89	7400.85	5295.37	3496.55	10047.7	9002.95	9710.03	6724.22	7155.49	9981.31	15388.1	8774.73	12193.1	12541.4	4865.42	10707.7	4817.88	12049.6	12442.7	12156.5	12149
M101T398	[M+H-H2O]+	Dl-2,4-diaminobutyric acid	0.313944	0.888766	0.728473	101.07	398.464	HMDB0002362	C03283	Organic acids and derivatives	Carboxylic acids and derivatives	Amino acids, peptides, and analogues	98572.2	116647	53280.6	133141	112439	33219	50288.3	9097.39	41439.2	132434	134604	74185.9	39990.6	57578.2	133774	150226	90037.5	132982	54554.5	81238.9	35432.6	102667	68369.6	50615.2	87700.2	102347	102052
M149T33	[M+H-CH6O2]+	Dl-4-hydroxy-3-methoxymandelic acid	0.649974	0.935939	0.159719	149.022	32.502	HMDB0133489	C05584	Benzenoids	Phenols	Methoxyphenols	178950	208329	193313	181919	189155	199260	198725	198600	194084	178272	182236	195997	183172	195969	199158	182022	203270	217459	191671	150672	202520	172281	179406	177825	232419	231318	237086
M175T393	(M+H)+	DL-Arginine	0.827805	1.14866	0.3118	175.118	393.293	HMDB0000517/HMDB0003416	C00062/C00792	Organic acids and derivatives	Carboxylic acids and derivatives	"Amino acids, peptides, and analogues"	69399.4	168651	150701	141515	143227	123825	159905	136690	159034	142087	181461	122589	204333	209137	131784	159301	232966	166260	141090	150384	137901	258821	195136	152490	146510	138876	138072
M133T399	[M+H]+	DL-asparagine	0.271981	1.1091	0.72973	133.06	398.765	HMDB0000168	C00152	Organic acids and derivatives	Carboxylic acids and derivatives	Amino acids, peptides, and analogues	10833.5	6511.01	5912.15	8979.88	11467.7	17286.6	15366.4	6645.61	23704.1	8174.1	10398.9	9237.87	6266.88	5380.44	15233.7	21184.6	29676.4	21832	11548.6	21512	6118.47	8614.37	11672.6	22082.8	8588.97	8942.17	8592.5
M147T398	[M+H]+	DL-glutamine	1.16734	1.05252	0.884911	147.076	398.042		C00303	Organic acids and derivatives	Carboxylic acids and derivatives	Amino acids, peptides, and analogues	2.57794e+06	2.93783e+06	2.86793e+06	1.10984e+06	3.00095e+06	530189	1.27374e+06	1.14659e+06	3.55635e+06	1.03843e+06	1.27266e+06	4.43433e+06	3.38388e+06	1.69506e+06	1.19669e+06	5.28905e+06	1.53418e+06	3.69649e+06	1.62567e+06	1.324e+06	989426	3.41868e+06	3.53092e+06	2.50161e+06	1.26919e+06	1.22243e+06	1.22549e+06
M136T351_2	[M+H]+	Dl-homocysteine	1.89542	0.749082	0.172096	136.047	351.182	HMDB0000742	C05330	Organic acids and derivatives	Carboxylic acids and derivatives	Amino acids, peptides, and analogues	1.02337e+06	1.4135e+06	763617	1.04175e+06	1.25665e+06	827978	825614	804530	1.55606e+06	2.01264e+06	1.86606e+06	1.62401e+06	1.30482e+06	220904	938392	1.04748e+06	2.18922e+06	971501	1.45927e+06	1.42211e+06	716819	763166	1.06159e+06	1.08575e+06	1.45902e+06	1.47336e+06	1.47315e+06
M188T270	(M+H-H2O)+	DL-Indole-3-lactic acid	0.629454	1.11498	0.749603	188.069	270.069						44012.9	67239.9	35408.1	60446.5	76549.8	17714.1	25421.3	8937.62	35500.8	73580.7	64574.6	80317	19759.6	6827.86	71941.5	88154.5	125940	73139.3	98139.9	69995.5	38061.1	36800.3	15220	63267.6	55865.6	55871.6	49564.1
M135T297	[M+H-H2O]+	Dl-mandelic acid	0.142533	0.985195	0.948571	135.027	297.325	HMDB0124926		Benzenoids	Benzene and substituted derivatives		3400.3	3957.71	5503.31	3113.07	5089.74	2217.96	1444.35	5033.89	4876.17	6080.02	5989.36	2547.44	4570.07	1319.76	3950.37	3138.74	6777.65	5995.16	4839.66	6374.5	3776.81	3920.9	2074.05	4600.8	5435.48	5521.98	6199.13
M136T291	[M+H-H2O]+	Dl-octopamine	0.204394	0.896264	0.647365	136.06	291.483		C04227	Benzenoids	Phenols	1-hydroxy-2-unsubstituted benzenoids	10093.8	11379.6	15973.8	21039.8	4715.04	20931.7	23732.1	18355.2	13416.9	8887.49	8760.69	13809.4	17558.3	23290.9	35862.1	20321.3	18943.5	10703.3	23093.7	8537.47	13774.8	10941.3	9689.21	11904.3	15271.9	15253.2	15853.8
M166T273	[M+H]+	DL-phenylalanine	0.840465	0.646067	0.166496	166.085	272.623		C02057	Organic acids and derivatives	Carboxylic acids and derivatives	Amino acids, peptides, and analogues	71640.3	85627.6	172333	125673	216763	193704	167315	173386	105096	323456	307412	101044	119526	10505.4	119896	137917	332585	155033	116208	97094.7	80305.1	245241	105203	116827	242507	215325	214703
M116T315	[M+H]+	DL-proline	0.685759	1.1539	0.152601	116.069	315.349	HMDB0000162	C00148	Organic acids and derivatives	Carboxylic acids and derivatives	Amino acids, peptides, and analogues	43352.5	45102.3	32763.8	42036.6	47390.8	42132.8	35257.9	33999.9	57158.7	48719.8	51220.8	55562	42141.1	164247	41125.8	50109.7	53792.7	62671.6	58664.7	52696.1	47888.9	47859	59028	59168.2	51272.4	54809.5	54799.8
M229T306	[M]+	Dl-tmap	0.662489	0.959113	0.688335	229.154	306.04			Organic acids and derivatives	Carboxylic acids and derivatives	Amino acids, peptides, and analogues	70932.3	132362	69672.7	104698	93939.7	77393.4	78763.3	78393.8	117062	109295	110120	127862	115814	27519.1	86095.6	116234	129381	107426	116537	112466	83426.5	81485.5	98654.4	103516	129240	130327	130327
M182T305	[M+H]+	DL-tyrosine	0.317868	0.701838	0.181762	182.08	305.301	HMDB0000158	C00082	Organic acids and derivatives	Carboxylic acids and derivatives	Amino acids, peptides, and analogues	9403.92	25170.2	9827.94	13339.2	21455.9	9545.14	10965.4	9271.2	27518.4	35188.2	31513.7	23662.4	16408.2	3202.12	9752.68	13933.5	29880.5	18569.3	21159.3	18148.6	11428.7	9461.84	19947.1	16791.8	22581.1	23378.6	22584
M302T220	[M+H]+	Dobutamine	0.297052	1.29968	0.450808	302.195	219.727	HMDB0014979	C06967	Benzenoids	Phenols	Benzenediols	2986.11	7452.1	4715.44	4676.5	4074.14	4231.52	3602.78	3365.48	6046.03	5208.25	6973.56	9350.4	8063.77	1408.03	4497.57	4458.11	9363.06	6248.56	15918.6	10816.5	5396.96	3088.35	4825.83	4853.24	10486.8	10495.1	10624.5
M198T36_1	[M+H-C7H13NO2]+	Dodecanoic acid, 12-[[(cyclohexylamino)carbonyl]amino]-	0.896355	1.05182	0.429907	198.184	36.328			Lipids and lipid-like molecules	Fatty Acyls	Fatty acids and conjugates	132977	125052	104043	114928	71919.2	125502	107988	130985	120551	120129	115365	113845	94298.9	106657	129571	132761	132137	73499.8	142803	129860	110506	138284	99838.3	124301	127025	130061	130044
M544T307	[M+H]+	Doxorubicin	0.202504	1.3477	0.00172372	544.17	306.983	HMDB0015132	C01661				1132.14	3265.33	3169.6	3430.44	2475.37	3444.46	3430.28	3186.5	3047.59	2113.27	2536.5	2441.69	3321.43	5279.86	3534.9	3592.34	3933	3670.17	3629.71	3768.71	3816.38	4048.6	3954.71	3363.76	4254.43	4032.52	4067.36
M143T340	[M+H]+	Ectoine	0.101844	0.868756	0.126163	143.08	339.576		C06231	Organic acids and derivatives	Carboxylic acids and derivatives	Amino acids, peptides, and analogues	6968.36	9354.39	8400.73	12026.4	6649.44	6965.02	6749.12	8464.62	10818.5	10227	8932.08	10345.3	9592.08	4493.92	7679.68	11556.3	9779.02	8200	8785.97	8882.84	6595.04	7199.32	8444.83	8339.8	10080.6	10112.6	10112.5
M293T466	(M+H)+	EDTA	0.328213	1.09091	0.661149	293.097	466.49	HMDB0015109	C00284	Organic acids and derivatives	Carboxylic acids and derivatives	Tetracarboxylic acids and derivatives	25246	17946.6	26767.1	21009	14996.5	11213.6	11971.6	27311.6	17111	14725.4	16298.7	27202.5	34610.2	13298.9	30376.3	21465.5	18339	20446	34053.1	19024.8	21629.7	16090.7	17099.8	17143.1	24855.2	23604.7	24801.3
M303T39	(M+H)+	Eicosapentaenoic acid	0.397637	1.08179	0.824859	303.231	39.205	HMDB0001999	C06428	Lipids and lipid-like molecules	Fatty Acyls	Fatty acids and conjugates	24814.3	9731.71	32576	10530.8	5563.88	37970.2	26538	25241.9	8941.41	5097.29	8859.88	11404.5	11809	12514.1	28493.7	37105.4	16881.4	60486.4	9624.52	10646.1	29723.3	23129.8	9585.28	10414.3	14574.4	15230.8	14588.5
M288T381	[M+NH4]+	Emodin	0.15534	1.01514	0.772423	288.086	380.575	HMDB0035214	C10343	Benzenoids	Anthracenes	Anthraquinones	3696.79	4576.94	4355.09	4219.39	3941.63	4289.76	4262.36	4307.16	5158.17	4861.01	4692.41	4168.24	5278.84	4825.41	4212	4239.77	5911.83	4331.09	4777.62	4793.82	4166.42	4422.91	4375.04	5329.08	4648.71	4565.55	4648.58
M377T215	[M+H]+	Entinostat	0.103544	0.903871	0.742338	377.143	215.418			Benzenoids	Benzene and substituted derivatives	Anilides	2511.79	6364.37	4888.73	6051.66	6612.03	5903.11	6763.5	5303.77	13775.8	13198.7	11645.8	1466.4	4214.4	1090.82	5719.15	7451.76	12882.7	8964.29	8161.82	11413.3	7268.12	9045.02	9902.86	1349.27	4041.71	4117.1	4041.97
M490T387	[M+H-H2O]+	Epothilone b	0.0788932	0.874814	0.329915	490.26	387.26		C12154	Phenylpropanoids and polyketides	Macrolides and analogues	Epothilones and analogues	2012.93	2112.74	1868.62	2610.86	2292.01	1838.41	1718.24	1897.22	2914.63	2746.93	3152.46	2996.45	2393.99	649.327	2170.17	2827.4	2943.72	2367.1	2714.21	2579.09	1654.75	1657.03	2381.69	2508.08	2821.38	2898.25	2897.91
M459T409	[2M+H]+	Ergothioneine	0.0801198	0.852927	0.13109	459.168	408.911	HMDB0003045	C05570	Organic acids and derivatives	Carboxylic acids and derivatives	Amino acids, peptides, and analogues	5048.78	6643.32	4254.89	5807.79	5891.62	5099.67	4682.38	4753.43	6374.36	7336.56	7349.65	6830.37	7943.78	3476.95	5094.13	5952.77	8558.6	5271.96	6164.85	5567.76	4423.28	4894.99	5190	5596.09	6207.31	6316.48	6240.64
M338T35_2	[M+H]+	Erucamide	1.6011	0.827857	0.628154	338.341	35.369			Lipids and lipid-like molecules	Fatty Acyls	Fatty amides	3.78981e+06	1.22241e+06	1.15833e+06	682703	1.24866e+06	655826	530069	743361	895482	1.74651e+06	2.744e+06	824175	744290	444683	1.66769e+06	1.05682e+06	292349	639896	1.04877e+06	715578	1.23e+06	557344	2.17243e+06	471224	1.0011e+06	1.03137e+06	1.03164e+06
M219T213	[M+H]+	Eseroline	0.093076	1.06369	0.793397	219.145	213.345			Organoheterocyclic compounds	Indoles and derivatives	Pyrroloindoles	396.769	3599.34	1116.11	1250.9	279.96	1071.61	1132.4	1175.11	1625.64	592.096	693.862	904.622	1572.48	438.862	531.215	1862.05	3108.9	1106.39	1642.13	1621.53	1060.03	802.743	519.737	867.551	3680.13	3678.37	3924.17
M399T283_1	[M+H+2i]+	Ethiprole	0.0365797	0.845829	0.561123	398.974	282.772		C18552	Organoheterocyclic compounds	Azoles	Pyrazoles	697.612	842.329	667.68	1485.95	920.597	559.516	1143.05	909.054	1126.5	2605.74	799.643	1142.93	1772.38	862.209	549.038	688.553	1428.28	769.996	1300.54	1492.86	533.854	769.168	754.109	1685.11	1152.46	1135.95	1232.41
M293T433	[M+H]+	Ethylenediaminetetraacetic acid	0.320952	1.13809	0.0509307	293.097	433.079	HMDB0015109	C00284	Organic acids and derivatives	Carboxylic acids and derivatives	Tetracarboxylic acids and derivatives	10060.2	16170.5	11252.6	11794.4	10426.9	11105.6	11024.1	12246.2	10431.2	11427.1	10542.7	11145.8	13154.1	17363.5	14940.8	13262.6	10636.5	14071.8	12839.9	14122	14373.6	12963.9	11449.1	10295.8	14254.1	13375.5	13367.7
M471T474	[M+H]+	Evodin	0.0316732	0.901957	0.54155	471.206	473.525		C03514	Lipids and lipid-like molecules	Prenol lipids	Triterpenoids	2113.58	1036.3	1006.36	835.874	2080	822.104	742.008	720.899	953.674	889.637	805.446	1502.72	574.323	744.456	959.625	739.302	824.794	1414.92	946.939	1008.32	802.578	1085.9	621.929	598.27	1013.07	1014.44	1140.12
M275T410	[M+H]+	Famotidine acid methyl ester	0.147532	1.42008	0.272763	275.052	410.311			Organoheterocyclic compounds	Azoles	Thiazoles	1851.08	3360.84	2178.71	2800.64	4560.2	2070.32	1652.2	1461.07	4292.36	3740.29	3415.65	2446.74	1835.03	1143.33	2111.92	2412.37	3509.05	2537.77	2974.34	2826.18	3312.76	3376.76	8558.05	3104.99	3649.85	3505.43	3505.42
M274T42	[M+H]+	Fenpropidin	3.46967	1.30621	0.474472	274.273	42.226		C18726	Benzenoids	Benzene and substituted derivatives	Phenylpropanes	8.94779e+06	462083	2.33337e+06	716825	423899	2.10796e+06	1.50204e+06	1.6133e+06	495378	679463	742367	543231	412125	844346	1.68811e+06	1.70062e+06	733328	2.26237e+06	850781	824902	2.2009e+06	2.25647e+06	634893	515199	742247	724986	769198
M557T424	[2M+H]+	Fenthion	0.0917318	0.950433	0.768924	557.056	424.036	HMDB0033209	C14420	Organic acids and derivatives	Organic thiophosphoric acids and derivatives	Thiophosphoric acid esters	2157.78	3496.23	2659.82	2852.88	2663.14	2703.15	2781.08	2514.82	2799.41	3086.14	2821.7	3750.04	3321.46	1527.85	3091.27	3773.41	4646.25	4213.44	4860.86	3236.24	2087.92	2320.63	1842.66	2524.89	4008.01	4032.26	4032.17
M786T402	(M+H)+	Flavin adenine dinucleotide (FAD)	0.0618905	0.8384	0.319707	786.161	402.044	HMDB0001248	C00016	Organic oxygen compounds	Organooxygen compounds	Carbohydrates and carbohydrate conjugates	6072.87	7053.24	5116.01	6641.56	7369.51	5539.33	6030.09	6736.74	9205.96	10305	10439.8	4464.47	5661.11	1914.8	6477.06	8730.41	10909	7649.93	8501.09	7712.64	5809.67	6386.84	7301.7	3845.48	6743.71	6249.51	6250.42
M457T412	(M+H)+	Flavin mononucleotide (FMN)	0.0370733	0.823278	0.306433	457.11	412.353	HMDB0001520	C00061	Nucleosides nucleotides and analogues	Flavin nucleotides		1241.91	1620.39	1260.1	1664.45	1514.82	1374.21	1470.95	1529.7	2222.09	2828.77	2542.26	1232.63	981.923	691.688	1336.76	2206.01	2581.27	1772.66	2115.72	2076.32	1468.4	1442.42	1720.51	913.046	1420.46	1398.91	1399.01
M415T414	[M+H]+	Flecainide	0.0264497	0.794885	0.218504	415.143	413.514	HMDB0015326	C07001	Benzenoids	Benzene and substituted derivatives	Benzoic acids and derivatives	2379.65	3678.45	2649.74	1941.8	1998.66	2352.16	1550.13	2070.16	3028.45	3414.12	2918.86	4114.38	2768.15	1467.73	2246.64	1103.71	3335.85	2561.62	3280.2	2273.82	2279.26	2335.85	1852.99	1567.31	3576.92	4259.45	4223.41
M397T433	[M+H]+	Flucarbazone	0.237739	1.53509	0.0793959	397.055	433.108			Benzenoids	Benzene and substituted derivatives	Benzenesulfonamides	2651.33	4023.91	8382.96	9154.98	4857.2	7559.94	8020.37	5382.37	3376.62	3185.24	2303.59	4873.02	3614.49	16775.4	7209.91	19136.1	4769.22	10343.3	5152.51	4508.7	9812.02	9392.15	7114.57	5684.28	5830.58	6805.97	5801.65
M399T29	[M+Na]+	Fluorometholone	0.161904	1.25219	0.263091	399.177	28.8645	HMDB0014469		Lipids and lipid-like molecules	Steroids and steroid derivatives	Pregnane steroids	3509.51	2301.68	3927.24	1690.03	2471.49	1448.68	1765.34	1908.91	2048.28	1621.52	2915.29	2096.74	2260.62	666.048	1577.52	1513.88	2910.67	1381.65	3989.21	2977.48	1695.87	1268.63	2794.37	2746.55	3208.3	3330.18	3325.31
M434T453	[M+Na]+	Fluvastatin	0.155012	1.3577	0.00418066	434.197	452.665		C07014	Organoheterocyclic compounds	Pyrroles	Substituted pyrroles	2071.59	1201.83	2072.64	1973.86	1694.28	2000.33	1803.61	1608.1	1649.03	1273.25	1460.84	2326.96	1936.74	2329.74	1741.84	2126.11	3473.05	2489.21	2191.3	2307.92	2122.18	2615.71	2219.16	2286.05	2055.09	2049.77	2100.91
M433T433	[M+Na]+	Forskolin	0.0874945	0.763546	0.170147	433.202	433.079		C09076	Lipids and lipid-like molecules	Prenol lipids	Triterpenoids	4319.86	4617.8	2748.77	4063.57	2851.15	3889.7	3252.62	2755	7403.51	5171.03	6461.44	6188.51	6205.57	1925.71	5917.8	6847.41	9317.97	6934.02	5438.81	3940.05	3169.7	3095.93	4162.71	4039.94	5795.29	5868.97	5795.84
M341T504	[M+H]+	Fructose 1,6-diphosphate	0.533222	1.67779	0.010502	341.001	503.585	HMDB0001058	C00354	Organic oxygen compounds	Organooxygen compounds	Carbohydrates and carbohydrate conjugates	6180.95	12112.7	6416.33	12968.5	16641.5	6422.7	7036.22	8290.61	11274.7	15258.7	14466.8	13621.1	19514.4	2665.8	12723.8	8383.07	14334.2	9329.8	23244.2	19015.1	15480.9	13175.2	27361.3	19081.5	16504.4	16782.5	16499.4
M481T387	[M+Na]+	Fumagillin	0.134259	1.41755	0.254728	481.238	386.726		C09668	Lipids and lipid-like molecules	Fatty Acyls	Fatty acids and conjugates	2083.25	1124.1	1562.16	1952.69	1869.52	1631.68	1570.67	704.142	4045.11	1554.2	1442.61	1461.84	1053.49	1448.46	1474.98	2965.05	1713.7	3031.86	1814.76	2289.73	2164.4	1958.62	4514.18	2537.47	1796.12	1707.44	1700.47
M397T37	[M+Na]+	Furanylfentanyl	0.756526	1.21183	0.0263697	397.199	37.1845			Benzenoids	Benzene and substituted derivatives	Anilides	60495.8	47146.7	55724.1	41908.9	56567.7	52525.3	56503.5	54614.3	48708.9	49377.1	51125.1	38938.3	48666.8	27575.5	50588.4	57362.2	57044.4	51094.1	71098.3	64807	60756.3	58856.4	59717.5	47424.7	50355.7	52223.1	52151.7
M539T444	[M+Na]+	Fusidic acid	0.123558	1.11818	0.608032	539.327	444.461	HMDB0015570	C06694	Lipids and lipid-like molecules	Steroids and steroid derivatives	Steroid esters	3076.21	3128.48	4513	4889.49	4916.79	2966.66	1275.37	2143.11	4518.31	4271.43	5040.94	4670.44	2409.6	1036.7	2257.29	3849.8	4313.83	4009.98	3162.3	2671.87	3895.36	3705.1	6117.13	4958.21	4167.48	4020.61	4172
M146T365	[M+H]+	G-guanidinobutyrate	0.481199	0.927176	0.369765	146.091	364.715	HMDB0003464	C01035	Organic acids and derivatives	Carboxylic acids and derivatives	Amino acids, peptides, and analogues	88218.2	100295	79394.5	82034.7	75439.4	88116.5	68875.3	72058.5	99939.9	77162.3	97781.8	104133	97193.8	47111.1	88279.7	129316	122522	97466.2	85568.8	86193.6	72843.9	77839.8	78255.6	81383.8	104301	104100	103905
M172T41	[M+H]+	Gabapentin	0.85496	1.65983	0.0948813	172.132	41.107	HMDB0005015	C07018	Organic acids and derivatives	Carboxylic acids and derivatives	Amino acids, peptides, and analogues	65435	22271.9	52651.3	24099.2	17378.3	48089.9	29171.4	54128.1	30232.4	19010.7	16106.4	26368.5	56205.1	56904.1	54229.1	53525.4	51452.9	50407.9	79913.1	66371	38041.5	48576.1	37982.7	19615.1	22662.3	22741.7	25549.8
M366T365	[M+H-H2O]+	Galacto-n-biose	0.159887	0.756325	0.430979	366.138	364.707		C07278	Organic oxygen compounds	Organooxygen compounds	Carbohydrates and carbohydrate conjugates	8226.43	6707.42	8236.87	6587.02	10563.2	8969.85	7935.12	5080.58	9503.45	16723.1	7441.23	11758.4	8909.76	3662.83	6023.49	8399.56	4272.02	3061.85	2992.79	3912.92	8116.03	17552.8	9527.97	2098.54	4614.05	4748.82	3806.73
M629T426	[M+H]+	Gambogic acid	0.0364704	0.831426	0.359567	629.307	425.986		C10062	Organoheterocyclic compounds	Benzopyrans	1-benzopyrans	497.897	837.3	814.106	826.085	996.55	639.507	635.344	607.369	831.856	1645.16	846.341	977.454	873.822	429.599	816.856	896.377	1720.22	918.424	865.911	593.628	681.694	759.338	908.076	800.383	806.886	821.113	821.05
M536T451	[M]+	Gamma-carotene	0.173051	1.29521	0.191362	536.44	450.742	HMDB0112262	C05435	Lipids and lipid-like molecules	Prenol lipids	Tetraterpenoids	2446.01	2071.45	3302.19	4311.23	2136.66	1662.64	3261.9	2857.52	1528.33	1766.96	3203.75	2016.37	4839.85	3048.69	2517.81	2734.94	3119	1776.72	2798.55	4684.67	3275.2	2069.21	2243.21	3884.33	2543.86	2333.66	2302.93
M276T434	[M+H]+	Gamma-glu-glu	0.584871	0.796988	0.186117	276.118	434.42	HMDB0011738		Organic acids and derivatives	Carboxylic acids and derivatives	Amino acids, peptides, and analogues	79656.3	131482	110066	153552	156978	121418	118363	109424	215930	216936	258835	218908	171049	35967.1	204595	221221	333086	195041	171432	159971	102329	140060	165069	168429	221731	221750	224256
M277T464	[M+H]+	Gamma-l-glutamyl-l-glutamic acid	1.80088	0.817692	0.250614	277.103	464.071	HMDB0011737	C05282	Organic acids and derivatives	Carboxylic acids and derivatives	Amino acids, peptides, and analogues	1.39693e+06	2.28498e+06	1.33506e+06	1.62178e+06	1.40877e+06	1.56303e+06	1.53041e+06	1.45803e+06	2.33846e+06	2.80735e+06	3.06858e+06	2.66298e+06	2.22967e+06	202254	2.17531e+06	2.68292e+06	4.42519e+06	2.38283e+06	2.45779e+06	2.38303e+06	1.28189e+06	1.63229e+06	1.41911e+06	2.16384e+06	2.83105e+06	2.8311e+06	2.88789e+06
M595T255	[M+Na]+	Ganoderic acid h	0.110197	0.938363	0.531323	595.281	255.376			Lipids and lipid-like molecules	Prenol lipids	Triterpenoids	1847.83	4423.07	3381.83	4290.13	4046.59	3981.07	3999.74	3082.14	4548.42	4906.03	4029.62	3767.99	4288.01	860.272	3121.42	3315.64	4252.3	2904.72	4550.11	4525.02	3564.63	2654.6	3795.8	3743.92	5276.76	5288.16	5402.32
M359T213	[M+H]+	Gardenin b	0.266692	2.80893	0.00138828	359.123	212.752		C15109	Phenylpropanoids and polyketides	Flavonoids	O-methylated flavonoids	639.858	3967.88	1984.87	3331.1	1084.85	1542.44	1337.15	2481.01	1428.18	208.756	562.959	341.677	2121.18	4276.56	2719.26	3724.3	3016.38	2920.64	3347.33	3588.47	3212	2524.58	1895.33	3296.31	8753.16	9157.4	8745.47
M583T428	[M+Na]+	Geldanamycin	0.0571721	0.678714	0.0656953	583.281	428.452		C11222				2265.63	1054.6	991.406	1226.81	1219.46	1374.19	921.061	981.666	1603.35	1679.75	1449.35	1961.54	787.717	567.825	1065.57	1308.07	1171.04	1357.57	1326.23	758.873	955.895	1042.48	1354.68	396.555	1919.27	1584.8	1930.95
M527T451	[2M+H]+	Gemcitabine	0.154208	1.33858	0.122066	527.158	451.041	HMDB0014584	C07650	Nucleosides, nucleotides, and analogues	Pyrimidine nucleosides	Pyrimidine 2'-deoxyribonucleosides	1904.27	3277.77	2666.02	2997.88	1513.24	1487.2	2326.12	1931.84	1144.75	1683.69	1754.12	1893.17	4088.85	1371.46	1996.98	1257.37	2820.69	1774.9	2426.86	3617.87	2800.24	1700.58	2410.73	1411.62	2391.61	2419.61	2362.13
M497T29	[M+H]+	Geneticin	0.0902226	0.977213	0.89273	497.277	28.997		C17703	Organic oxygen compounds	Organooxygen compounds	Carbohydrates and carbohydrate conjugates	1120.57	2244.74	1625.55	1595.87	2029.27	800.754	1545.16	2069.02	2097.59	1340.8	1683.99	2310.19	2609.68	617.583	1865.31	1509.15	2469.5	2153.73	2593.47	2149.31	1980.56	993.364	1044.94	2033.37	2151.55	2154.75	2415.91
M308T36	(M+NH4)+	Geranylgeraniol	0.855342	1.02227	0.81805	308.294	35.999						181390	140528	136025	165179	112950	180607	151293	173523	143735	197824	160413	132796	140195	123938	165658	184952	180931	87695	188494	181870	127745	194870	135573	152402	160072	160740	160738
M275T249	[M+H]+	Gigantol	0.156904	1.93609	0.249387	275.103	249.194						8072.36	12074.2	12411.6	1498.77	760.606	11613.5	663.367	1901.65	2143.01	2076.73	1115.03	669.845	3124.69	8455.48	1821.87	2888.99	1776.48	2342.69	1963.68	1651.87	7935.65	1381.94	1067.39	2590.99	1951.13	1894.56	1894.95
M495T331	[M+H]+	Gilvocarcin v	0.0892348	0.628842	0.113659	495.166	331.218			Organic oxygen compounds	Organooxygen compounds	Carbohydrates and carbohydrate conjugates	3576.94	1244.96	1014.52	1452.88	1851.7	1074.43	1307.24	1135.08	1324	3631.12	2682.59	1622.37	1672.61	857.48	1090.19	955.415	1102.62	1170.96	1191.35	1639.93	1042.99	1017.59	1379.1	1088	1082.49	1059.08	1082.83
M431T414	[M+Na]+	Ginkgolide a	0.0537287	0.860059	0.326068	431.116	413.653		C07601	Lipids and lipid-like molecules	Prenol lipids	Terpene lactones	1174.99	1358.94	832.018	1718.79	1127.29	1937.38	769.725	1058.94	1581.51	1491.45	1480.47	1436.46	1747.09	504.581	767.798	928.893	2248.74	1052.46	1413.12	1453.31	965.685	795.528	833.088	1263.7	1418.79	1405.72	1392.06
M250T409	[M+H]+	Gln-cys	0.0883895	1.03076	0.835453	250.091	409.254	HMDB0028794		Organic acids and derivatives	Carboxylic acids and derivatives	Amino acids, peptides, and analogues	2062.5	2253.23	1897.77	1841.67	1983.62	1952.56	1539.16	2038.91	2183.36	2204.34	2552.29	828.715	2122.1	1731.71	1975.78	2642.88	2975.58	2346.03	1587.85	2366.15	1902.8	1801.72	2016.16	2021.09	2189.68	2299.06	2190.97
M362T434	[M+H]+	Gln-Ser-Lys	0.0907888	0.522738	0.013276	362.201	434.38			Organic acids and derivatives	Carboxylic acids and derivatives	Amino acids, peptides, and analogues	1532.5	1453.64	1211.58	1287.27	1761.42	1345.6	1077.89	1268.36	1958.44	1854.62	1808.69	844.521	1652.92	785.284	774.785	724.722	1154.33	459.294	683.22	872.682	381.456	1339.93	790.81	538.545	1007.04	744.513	786.492
M466T505_1	[M+H]+	Gln-Tyr-Arg	0.0942519	0.978611	0.906152	466.229	505.435			Organic acids and derivatives	Carboxylic acids and derivatives	Amino acids, peptides, and analogues	2054.23	1772.15	1667.21	1663.53	1099.47	1600.52	1677.77	1563.66	3108.07	1421	1379.56	2013.36	2661.63	3494.31	2654.51	3102.83	1994.24	2506.76	2302.17	2500.37	1585.28	1753.97	1419.2	1363.64	2023.88	2017.28	1945.88
M304T455	[M+H]+	Glu-Arg	0.197128	0.982537	0.857741	304.16	454.56	HMDB0028813		Organic acids and derivatives	Carboxylic acids and derivatives	Amino acids, peptides, and analogues	10727.1	7482.74	9834.54	10222.7	11770.2	10792.2	9865.64	8908.52	13062.5	8137.54	8355.88	10396.4	7953.17	5025.65	26541.4	9637.78	9207.24	13571.6	8525.14	10873.7	9540.64	10407.3	7523.41	10830.7	10830.6	10819.2	11077.9
M334T466	[M+H]+	Glu-Gly-Glu	0.198575	0.91464	0.538366	334.123	466.264			Organic acids and derivatives	Carboxylic acids and derivatives	Amino acids, peptides, and analogues	8343.28	12087.3	7097.63	10054.4	10721.3	10033.4	8380.84	8858.33	13338.3	14595.7	16226.9	14220.1	12348.9	3211.81	16789	12426.9	22876.3	13990.2	15029.5	13463	8184.69	10225.6	9675.38	12587.1	15373.4	15730.9	15730.1
M235T435	[M+H]+	Glu-Ser	0.193681	0.779064	0.327784	235.091	434.513	HMDB0028828		Organic acids and derivatives	Carboxylic acids and derivatives	Amino acids, peptides, and analogues	13248.1	17284.9	12032.4	15149.1	18949.4	15761.1	11657.4	12005.6	43011.7	22343	27363.7	21429.7	16600.5	5716.74	17892.2	20235.6	34593.8	20619.3	17496.9	20241.3	11911.9	16541.9	20791.9	20379.8	22922.5	22919.9	23188.5
M247T382	[M+H]+	Glu-Val	0.0844481	0.778534	0.0252556	247.128	382.403	HMDB0028832		Organic acids and derivatives	Carboxylic acids and derivatives	Amino acids, peptides, and analogues	5669.15	5416.19	3275.51	4330.4	5507.15	4641.16	5194.4	7241.61	6440.32	6870.75	8714.85	5667.18	6625.16	3428.03	5640.2	3784.53	7287.77	6289.92	4936.5	4300.68	5952.14	5737.01	5239.97	5075.58	4255.31	4269.34	3634.05
M363T499	[2M+H]+	Glufosinate	0.0761189	0.634956	0.00554827	363.103	499.268		C05042	Organic acids and derivatives	Carboxylic acids and derivatives	Amino acids, peptides, and analogues	2841.4	1864.42	1514.83	2432.79	1003.02	2150.06	3201.28	2499.63	1887.65	2259.5	2599.05	2709.57	3392.36	802.688	2767.48	2847.93	2882.35	1939.12	2092.15	2169.22	1225.18	1181.3	1182.88	1773.1	2713.81	2713.6	2745.58
M100T341	M+	Glutaral (Glutaraldehyde)	0.180379	1.27637	0.238291	100.049	340.957						4427.78	4504.19	1568.43	2512.64	3834.87	2557.25	1568.85	4730.88	3853.82	3866.18	1480.63	3910.41	4440.82	2037.06	2592.77	5263.49	1076.25	2243.21	4288.23	4562.62	5412.42	2117.35	4210.03	4184.74	1727.58	1729.75	1525.08
M83T368	[M+H-H2O]+	Glutaraldehyde	0.496657	1.03182	0.653506	83.0595	368.483	HMDB0029599	C12518	Organic oxygen compounds	Organooxygen compounds	Carbonyl compounds	43995.1	48634.8	55095.4	49557.9	43403.9	44116.7	52565.9	59199.7	45279.9	50562.7	53185.1	58303.2	55293.9	36115.9	49690.8	86721.4	50283.9	54868.9	52435.1	65578	45494	50355.4	54200.8	61186.9	57658	58672.9	56737.3
M308T417	[M+H]+	Glutathione	0.0768453	0.875096	0.120555	308.091	417.373	HMDB0000125	C00051	Organic acids and derivatives	Carboxylic acids and derivatives	Amino acids, peptides, and analogues	3381.73	1611.18	2509.98	2974.61	3710.95	3581.44	3854.14	3746.82	3595.86	3863.59	3414.36	3485.08	4757.47	2173.36	3343.21	3209.83	4519.64	1260.02	3813.05	3869.03	3039.58	2846.39	2216.53	3432.4	2689.48	3176.34	3134.82
M613T497	[M+H]+	Glutathione, oxidized	0.587854	0.914656	0.478551	613.157	497.183	HMDB0003337	C00127	Organic acids and derivatives	Carboxylic acids and derivatives	Amino acids, peptides, and analogues	125703	147383	141297	185198	230761	134628	165465	174684	175038	163536	161949	236954	310988	67639.2	278380	175430	277881	193437	215521	208395	113279	137412	134854	176196	195618	195619	197294
M190T341	[M+H]+	Gly-Asn	0.13431	1.12651	0.239598	190.106	340.543			Organic acids and derivatives	Carboxylic acids and derivatives	Amino acids, peptides, and analogues	1319.13	2147.02	2696.23	2581.88	1559.68	2106.16	2150.34	2352.89	2222.06	1543.23	2457	1820.32	2485.53	3397.28	2086.66	2369.84	2478.82	2541.31	2624.4	2181.68	2959.62	2275.72	1845.51	2246.04	2215.51	2251.23	2214.97
M302T427	[M+H]+	Gly-Pro-Glu	0.0401881	0.8819	0.29407	302.134	426.698			Organic acids and derivatives	Carboxylic acids and derivatives	Amino acids, peptides, and analogues	3818.24	4867.72	4507.87	4132.48	5608.97	4812.22	5720.5	3784.31	6147.38	5761.63	5704.49	6239.49	4404.26	3534.76	4329.25	4397.34	5378.8	6583	5295.34	5162.49	2647.18	5750.85	4976.69	5585.72	5871.74	5863.96	5497.64
M285T34	(M+H-H2O)+	Glycerol 1-myristate	0.165111	0.78831	0.234492	285.241	33.712						48881	29837	30056.1	35938.6	43681.3	38064.8	22794.1	39196	56865.7	58536.5	54155	61534.8	55847.5	20496.9	30593.2	30972.3	29183.5	35740.5	30033.6	35606.1	25192.5	62128.8	44900	33178.3	23240.6	23243.1	23755.2
M173T436	[M+H]+	Glycerol 3-phosphate	0.267662	0.320196	0.0556891	173.02	436.449	HMDB0000126	C00093	Lipids and lipid-like molecules	Glycerophospholipids	Glycerophosphates	7796.76	5083.55	3444.45	3489.31	3346.66	3153.03	4070.72	2154.36	22754.2	10157.5	6590.97	14182.7	5866.04	979.849	6944.34	6013.41	10256.5	5848.06	5174.07	2773.93	1748.16	2826.76	3039.81	3620.39	6668.09	6668.06	6734
M104T271_2	[M+H-C3H7O5P]+	Glycerophosphocholine	11.3096	1.02425	0.67447	104.107	270.845	HMDB0000086	C00670	Lipids and lipid-like molecules	Glycerophospholipids	Glycerophosphocholines	1.72683e+07	1.90992e+07	1.48223e+07	2.18944e+07	1.56902e+07	1.61776e+07	1.50702e+07	1.55093e+07	1.97126e+07	1.88576e+07	1.93264e+07	1.90064e+07	2.55053e+07	1.08309e+07	1.74306e+07	2.33766e+07	2.76814e+07	2.02094e+07	1.90081e+07	2.07925e+07	1.71481e+07	1.76689e+07	1.77146e+07	1.77566e+07	2.07461e+07	2.0958e+07	2.09559e+07
M501T393	[M+H-H2O]+	Gossypol	0.128665	0.961922	0.880153	501.196	393.254	HMDB0040723	C07667	Lipids and lipid-like molecules	Prenol lipids	Sesquiterpenoids	5178.44	6627.77	7565.24	6995.93	6631.89	10981.1	5411	6572.73	5831.29	4750.65	15529.8	6669.19	5789.08	8488.06	6373.78	6218.78	5995.18	5759.64	5073.8	9607.25	9716.64	6986.94	5650.46	6025.02	6096.35	6239.72	6098.59
M130T49	[M+H-C2H7N]+	Gramine	0.320721	1.0119	0.935157	130.064	49.012	HMDB0035762	C08304	Organoheterocyclic compounds	Indoles and derivatives	Indoles	31921.9	22336	37426.2	26880.8	26696.3	34063.3	31169.8	42532.8	34491	22245.6	29347	36850.9	31039	53924.9	32265.7	35885	63602.4	26543.9	26625.8	41116.5	21090	35071.9	29728.7	45344.1	39878.2	41219.2	39874.9
M284T299	(M+H)+	Guanosine	0.428982	1.12824	0.270097	284.098	298.853	HMDB0000133	C00387	Nucleosides nucleotides and analogues	Purine nucleosides		11433	60590	15369.8	25621.1	16308.2	21349	17614.9	18226.8	22095.7	16232.8	17810	20673.2	18394.4	7250.72	31253.7	33742	42888.3	28678.1	29280	23401.8	17474.6	17822.1	18308.4	20813.5	32823.9	36136.3	32625.4
M444T495_1	(M+H)+	Guanosine 5'-diphosphate (GDP)	0.167085	1.5388	0.0232329	444.029	494.937	HMDB0001201	C00035	Nucleosides nucleotides and analogues	Purine nucleotides	Purine ribonucleotides	1557.45	2552.45	1805.04	2446.8	3367.54	1889.53	1225.2	1957.57	1010.99	1581.48	2811.04	1616.25	5046.52	1117.19	1765.54	1895.57	3816.24	1939.7	2764.8	2399.97	2495.06	2146.69	3643.35	2249.75	2276.23	2326.63	2278.45
M364T467	[M+H]+	Guanosine 5'-monophosphate	0.0948996	0.816221	0.0999312	364.063	466.587	HMDB0001397	C00144	Nucleosides, nucleotides, and analogues	Purine nucleotides	Purine ribonucleotides	31775	31136.3	23893.8	23587.9	32837.7	30424.4	27707.7	28016.7	35789.6	40400.5	32640.8	47062.8	36336.2	12168.6	33998.7	40615.5	56361.3	37698	35609.8	27929.4	21807.5	27524	29242.9	30613.6	42422.1	42777.8	42775
M364T504	(M+H)+	Guanosine 5'-monophosphate (GMP)	0.331905	1.50189	0.154172	364.062	503.632	HMDB0001397	C00144	Lipids and lipid-like molecules	Fatty Acyls	Eicosanoids	11811.3	5878.44	17317.4	8976.09	9567.2	8098.55	10689.4	9973.73	9737.84	8812.44	9024.42	8767.66	22994.3	10036	10529.6	11749.5	29522.5	11475.5	22136.3	7206.11	8802.1	20021.3	6352.36	21097.9	10840.6	11010.2	10974.3
M444T458_1	[M+H]+	Guanosine diphosphate	0.0900861	0.757875	0.119237	444.029	457.632		C00035				2524.62	3073.6	1830.21	3094.29	3644.74	1989.15	2062.79	2358.4	4075.52	4711.4	4464.52	3368.08	2624.84	750.597	2681.23	2724.16	3821.15	2720.34	3226.7	2844.03	1882.05	2215.86	3080.14	2697.43	3150.91	3016.9	3149.28
M606T475	[M+H]+	Guanosine diphosphate mannose	0.0093337	0.803708	0.0304603	606.083	474.808	HMDB0001163	C00096	Nucleosides, nucleotides, and analogues	Purine nucleotides	Purine nucleotide sugars	1048.18	866.362	880.505	1012.76	1080.82	1156.85	1079.8	1022.07	1046.55	1431.72	1463.57	1379.53	940.963	651.945	1744.63	922.934	1690.74	885.267	1153.42	955.228	948.724	888.107	906.707	1113.94	1349.85	1264.06	1265.54
M502T420	[M+H+2i]+	Halofantrine	0.03277	0.71496	0.00403708	502.153	419.767	HMDB0015349	C07634				1085.09	1093.51	1152.04	1085.26	764.183	1143.47	1488.67	1213.85	1597.76	1619.91	1473.22	1280.49	1126.83	2614.54	2609.06	1217.73	2138.4	959.94	1345.11	1223.14	793.127	846.535	1043.39	950.18	1352.91	1326.52	1326.78
M215T420	[M+H]+	Harmaline	0.220815	3.06382	0.381359	215.137	419.557	HMDB0030310	C06536	Alkaloids and derivatives	Harmala alkaloids		601.995	900.713	8242.5	715.212	842.752	986.405	800.375	366.142	792.747	1609.51	630.985	624.206	1753.29	3564.47	599.929	1411.43	1066.98	1338.5	787.258	11478.8	462.935	700.385	713.114	637.227	1030.75	1036.64	1144.39
M517T307	[M+Na]+	Harpagoside	0.211136	1.31828	0.0121457	517.17	306.983		C09783	Lipids and lipid-like molecules	Prenol lipids	Terpene glycosides	1597.41	3635.74	3694.31	3323.17	2325.51	3453.84	3628.04	3651.41	3010.75	2037.67	2678.83	2687.05	3787.24	6829.89	3793.07	4080.68	3961.24	3588.38	3801.82	4327.99	3812.31	4449.23	3355.37	3578.59	4565.32	4362.45	4400.07
M581T509	[M+H-H2O]+	Hematoporphyrin	0.0551519	1.0675	0.723136	581.256	509.113			Organoheterocyclic compounds	Tetrapyrroles and derivatives	Porphyrins	1580.38	1374.72	1481.17	1621.89	2112.35	1913.7	2359.98	1442.64	1108.54	2710.14	1330.09	1587.75	2554.6	1326.23	2162.79	1402.9	3889.03	2197.37	2254.42	1392.51	2444.69	1798.39	2122.07	1238.45	2265.15	2265.28	2297.95
M597T248	[M+Na]+	Herbimycin a	0.142414	0.449274	0.00355583	597.265	248.238		C11225				1468.81	1394.22	580.846	1002.97	544.003	809.986	1241.04	1391.9	1450.99	2758.56	2086.86	1693.95	1264.59	503.255	800.88	795.912	1263.96	684.264	772.558	938.413	526.749	622.837	1276.64	635.575	553.179	578.071	577.701
M260T228	[M+H]+	Hexanoyl-l-carnitine	0.0768033	0.632691	0.0236577	260.185	227.828	HMDB0000756		Lipids and lipid-like molecules	Fatty Acyls	Fatty acid esters	1931.81	2219.15	1747.77	2414.29	1031.86	1626.61	2452.1	2016.76	2559.83	2551.45	2721.55	4300.3	2483.44	1046.99	2954.46	4375.84	6355.83	2317.58	2386.14	1806.96	1888.57	855.3	1897.2	1669.78	3998.61	4345.05	4340.97
M105T64	[M+H-C2H5NO2]+	Hippuric acid	0.363774	0.959644	0.779464	105.044	64.125	HMDB0000714	C01586	Benzenoids	Benzene and substituted derivatives	Benzoic acids and derivatives	29906.3	27645.1	21557.7	26507.6	26060.3	22736.5	21430.8	20788.6	33514.9	24844.1	39466.7	30757.1	28313.7	13908.3	23149.1	31045.9	51084	22819.3	33018.1	34159.2	21136.6	18518.4	26645.2	30432	44681.5	43455.3	43460.2
M369T401_2	[M+H]+	Hirsutine	0.168037	0.836362	0.181548	369.212	401.354		C16972				15127.6	18169	11927.4	16443.5	16891.7	13183.6	16088.6	13606.6	22470.8	21958.2	25365.2	22156.8	20624.1	5198.12	16332.9	20081.3	28027.1	17691.4	21196.9	20044.3	12861.3	13153.4	16211.1	18273.3	20676.6	20794.8	20676.6
M271T425	(M-H+2Na)+	His-Ala	0.260776	1.46884	0.506824	271.073	424.624						13439.8	1767.04	15112.4	2377.2	2039.46	2301.32	15157.7	1994.86	3632.27	3406.23	3605.72	3555.84	19220.4	1587.93	1586.09	1227.22	3473.53	2532.38	3247.14	3819.42	17014.6	16848	1723.2	3399.53	2047.68	2337.1	2329.67
M241T448	(M+H-H2O)+	His-Cys	1.51482	23.7089	0.150028	241.081	447.972						5782.18	625533	437836	5979.2	7037.21	4731.82	5110.18	3896.77	9948.41	8138.27	6790.29	8287.99	6668.39	2439.12	5069.84	6879.14	6146.01	5873.71	6896.94	3723.59	489214	491505	3652.1	4858.85	7482.08	7479.3	7767.14
M387T440	[M+H]+	His-Cys-Lys	0.11616	1.05345	0.726078	387.196	439.693			Organic acids and derivatives	Carboxylic acids and derivatives	Amino acids, peptides, and analogues	2858.69	3923.95	3978.5	4270.76	6562.87	2695.4	2324.45	2613.89	4925.17	3795.79	3551.21	4307.17	5208.88	1246.43	3599.78	3459.99	5047.24	4264.42	3221.19	3155.59	3643.53	2977.3	4870.32	4799.9	4319.84	4250.98	4319.93
M285T420	[M+H]+	His-Glu	0.215925	0.953214	0.691188	285.118	419.914			Organic acids and derivatives	Carboxylic acids and derivatives	Amino acids, peptides, and analogues	8310.25	11100.1	10568.9	11819.7	12093.5	12272.5	10578.6	9365.88	19175	14344.6	16164.4	14957.7	10144.3	4077.44	19539.7	14745.1	20221.1	23398.5	13805.7	13721.8	11002.3	12890.8	13330.8	15877.3	16034.5	16066.9	16057.3
M213T369	[M+H]+	His-Gly	0.123597	1.29725	0.205221	213.098	368.586			Organic acids and derivatives	Carboxylic acids and derivatives	Amino acids, peptides, and analogues	1316.66	2025.07	1791.75	838.542	2635.83	1272.33	936.743	1474.66	1187.55	1129.35	2029.5	586.955	1912.1	846.505	1809.92	1986.84	2395.59	2228.78	1356.04	1947.76	1671.08	1551.89	889.747	2111.49	2019.36	2039.54	2009.94
M238T429	[M+2H]2+	His-Tyr-Arg	0.0730948	0.820833	0.188053	238.117	428.654			Organic acids and derivatives	Carboxylic acids and derivatives	Amino acids, peptides, and analogues	3707.59	4688.36	2704.33	3494.2	3557.21	2850.64	2767.42	3311.23	5225.64	4699.03	6387.14	4610.61	4461.8	1484.56	3546.69	5446.07	7142.56	4507.58	4249.07	4198	3065.9	3189.92	3699.79	3760.67	5102.99	5037.81	5248.57
M112T264	[M+H]+	Histamine	0.108504	0.567863	0.0040983	112.085	264.393	HMDB0000870	C00388	Organic nitrogen compounds	Organonitrogen compounds	Amines	5108.2	1458.2	1597.5	1906.12	1633.89	1949.29	2105.19	2013.52	2604.81	2768.05	2729.83	2939.64	3463.9	3441.12	1855.91	1294.27	2017.3	1751.54	1515.39	989.723	1706.3	1246.16	698.456	2453.37	1936.01	1832.9	1839.36
M156T440	[M+H]+	Histidine	2.0258	0.896609	0.527918	156.076	440.097	HMDB0000177	C00135	Organic acids and derivatives	Carboxylic acids and derivatives	Amino acids, peptides, and analogues	1.30933e+06	2.01347e+06	1.42167e+06	1.58604e+06	1.27867e+06	1.32093e+06	1.199e+06	1.31098e+06	2.20037e+06	1.77157e+06	3.17112e+06	1.86653e+06	2.20351e+06	649433	1.47964e+06	4.22523e+06	3.50363e+06	1.96329e+06	1.93293e+06	1.92282e+06	1.59127e+06	1.50734e+06	1.52199e+06	1.8522e+06	2.15291e+06	2.15311e+06	2.10467e+06
M546T404	[M+H]+	Homoharringtonine	0.120659	1.10803	0.537799	546.286	404.009	HMDB0000112	C00334				1535.65	1821.33	1069.72	1632.83	2085.77	1344.77	1039.82	881.212	1909.9	1974.88	2012.22	2063.06	934.164	620.438	1443.48	2717.79	2496.37	1776.66	1989.52	2053.32	1255.8	1316.97	2175.3	2157.67	1833.67	1840.43	1941.1
M922T292	[M+H]+	Hp-921	0.114283	1.54493	0.0276798	922.001	291.952						83.2626	761.744	814.675	889.56	703.381	921.359	620.326	605.67	1443.66	861.509	1044.81	758.272	502.818	338.034	756.297	945.242	597.629	1770.32	1304.15	886.936	1230.98	1905.01	1487.31	1426.64	1008.15	1009.49	1061.06
M447T429	[M+Na]+	Ht-2 toxin	0.0942795	0.652562	0.0479958	447.217	428.77		C19952	Lipids and lipid-like molecules	Prenol lipids	Sesquiterpenoids	3438.1	2671.59	2183.4	3048.51	3225.16	2933.37	2795.62	2645.24	5849.13	4437.16	5756.69	5057.14	3839.13	1457.32	4524.39	3996.97	6426.93	4289.79	4314.76	2625.11	2343.26	1823.57	2709.22	3503.71	4517.78	4522.03	4620.51
M495T418	[M+H]+	Hydramethylnon	0.0636164	0.879304	0.479547	495.179	418.093		C10994	Benzenoids	Benzene and substituted derivatives	Trifluoromethylbenzenes	1964.83	3646.16	2370.61	2164.43	2808.76	2184.93	1983.32	2360.17	2359.57	2925.4	2615.27	4282.89	2528.91	918.377	2253.75	2225.25	2801.29	1758.56	3332.47	3274.29	1756.09	1734.36	1829.59	2605.13	2612.03	2603.58	2864.43
M405T403_2	[M+H]+	hydrocortisone 21-acetate	0.0888814	0.835679	0.297272	405.207	402.849		C02821	Lipids and lipid-like molecules	Steroids and steroid derivatives	Pregnane steroids	4348.29	5615.27	3764.57	4745.31	4229.95	3943.96	3513.1	3408.23	7850.76	4890.42	6793.84	6735.1	4664.4	1676.71	5350.34	4833.78	6978.17	6245.67	4273.23	5334.36	3620.06	3955.06	5551.7	5002.98	5673.22	5729.66	5672.21
M137T173_2	[M+H]+	Hypoxanthine	18.153	1.26451	0.202385	137.046	173.444	HMDB0000157	C00262	Organoheterocyclic compounds	Imidazopyrimidines	Purines and purine derivatives	1.67613e+07	3.59518e+07	1.60737e+07	2.56403e+07	1.74578e+07	1.83765e+07	1.60031e+07	1.51565e+07	2.94202e+07	1.42548e+07	2.68061e+07	1.97433e+07	2.26551e+07	2.66737e+06	2.15229e+07	3.51747e+07	5.6161e+07	2.75718e+07	3.22383e+07	3.42409e+07	1.91967e+07	1.72967e+07	2.1697e+07	2.88221e+07	4.30412e+07	4.30439e+07	4.45137e+07
M497T332	[M+H-H2O]+	Icariside ii	0.12825	0.633115	0.00572462	497.181	331.623			Phenylpropanoids and polyketides	Flavonoids	Flavonoid glycosides	6792.89	2135.2	1263.57	3693.49	5359.93	2970.01	3001.73	2025.74	2937.7	3648.67	3481.1	2124.71	2751.08	1688.97	2670.93	2324.31	1809.18	1631.28	1861.65	1336.25	1861.46	2155.27	2060.43	1626.97	1272.1	1605.52	1605.26
M246T377	(M+H)+	Ile-Asn	0.124458	0.931642	0.79696	246.143	377.075						8826.07	3186.91	7127.46	9210.48	7193.89	6666.32	7151.4	7289.55	5052.03	2978.76	9463.43	4749.93	2699.06	5356.94	8274	9802.38	10585.8	8577.32	2775.71	8952.49	7421.22	3221.9	2721.61	9084.46	6039.99	8014.68	7969.08
M261T360	[M+H]+	Ile-Glu	0.200966	1.14297	0.493389	261.143	359.856			Organic acids and derivatives	Carboxylic acids and derivatives	Amino acids, peptides, and analogues	2566.22	7882.28	4512.09	4267.02	4316.36	3696.1	1896.91	2840.71	5257.6	5537.87	4677.15	4930.55	4000.75	1896.35	4868.79	3927.76	6012.39	4334.17	6207.89	4946.27	3312.12	3418.09	6762.12	4088.71	4936.87	4962.74	4962.84
M417T433	[M+H]+	Ile-Glu-Arg	0.0498408	0.736011	0.20685	417.232	433.094			Organic acids and derivatives	Carboxylic acids and derivatives	Amino acids, peptides, and analogues	962.006	1108.65	1345.76	593.187	607.474	1357.31	797.632	1253.04	1764.75	1608.3	1787.38	1257.48	914.034	1038.39	1484.72	1568.28	1823.73	787.63	560.526	634.409	1352.34	1486.14	1754.56	444.995	1329.37	1327.85	1164.28
M130T48	[M+H-CH3ON]+	Indole-3-acetamide	0.313778	1.22754	0.405774	130.049	48.079	HMDB0029739	C02693	Organoheterocyclic compounds	Indoles and derivatives	Indoles	25378.3	14280.6	18699.2	10792.6	7301.47	13067.2	9674.53	7116.87	20454.6	7000.77	9894.97	16662.3	8655.8	10156.1	12532.4	35154.5	46953.6	37026.2	20833	12778.1	8652.94	12912	20965.4	10773.4	22893.5	22119.1	22890.3
M588T342	[M+Na]+	Ipecoside	0.190977	1.37303	0.0380664	588.207	341.94		C09464	Lipids and lipid-like molecules	Prenol lipids	Terpene glycosides	2114.82	3329	3636.11	2898.8	2130.19	3471.16	4075.41	2716.87	2499.05	1892.19	2104.2	2069.55	2064.14	4317.43	2098.1	3734.44	3535.07	2399.04	3629.82	3520.7	3418.67	4499.65	2820.72	3196.48	2665.85	2441.06	2803.68
M336T69	[M+H]+	Isopentenyladenosine	0.214392	2.15895	0.0965259	336.164	68.946		C16427				1423.69	2156.58	1154.8	1692.26	1895.85	1180.13	585.984	192.276	1472.2	533.579	1585.66	2938.59	941.478	2190.62	717.737	3139.6	8300.88	6012.75	2928.35	3846.73	1388.15	805.065	1816.17	4993.77	5006.97	5358.24	4965.42
M194T334	[M+H-H2O]+	Isoproterenol	0.415206	1.10277	0.283826	194.116	334.084	HMDB0015197	C07056	Benzenoids	Phenols	Benzenediols	23269.8	23689.7	22504.3	31416	26117.7	22339.4	21155.2	22283	24550.3	20330.5	23159.5	16873.9	27255.7	24475.5	21415.3	22216	25092.9	27246.8	19594.6	29107.4	27784.3	23016.3	21112	20928.5	23141.6	24172.8	23104.6
M246T245	[M+H]+	Isovaleryl-l-carnitine	0.948326	1.36894	0.233849	246.169	245.159			Lipids and lipid-like molecules	Fatty Acyls	Fatty acid esters	36238.4	57650.2	57938.4	79875.5	63266	35776.3	37500.4	44492.7	71165	47312.4	53574.6	52188.1	120320	17722.9	94176.7	60496.8	141725	66758.1	131351	85581.7	45718.8	38251.9	67334.1	50977.6	97871.6	98586.8	98741.8
M186T90	(M+NH4)+	Jasmine lactone	0.207216	1.17591	0.595688	186.147	89.94						3264.14	4753.04	3167.3	2167.18	4038.87	1598.11	1368.22	2692.24	3493.65	3727.06	4735.92	4679.46	5269.99	2055.57	3833.42	4092.43	7152.66	3542.71	6619.44	6503.58	1305.83	1629.13	3000.26	5279.06	6798.54	7113.46	7103.31
M256T260	[M+H]+	Ketorolac	0.142128	1.09432	0.661993	256.096	259.901	HMDB0014608	C07062				805.866	3045.81	2354.62	3220.76	1926.26	2214.04	1359.13	1534.28	3171.08	1241.19	3540.61	2757.35	3406.45	766.508	450.927	2773.78	3784.44	2721.36	3280.33	3012.68	1754.22	2034.49	2463.16	2341.94	3421.03	3507.58	3420.16
M461T420	[M+Na]+	Kotanin	0.054441	0.796974	0.179622	461.126	419.531						1418.42	1815.17	1163.76	1749.74	1895.02	1222.62	1187.05	1285.68	2046.99	2621.75	2193.96	2201.28	2049.68	633.417	1936.29	1892.59	3027.35	1622.54	2078.23	1640.19	1247.96	1152.31	1366.78	1708.97	1923.52	1990.15	1987.46
M102T51	[M+H]+	L-.alpha.-amino-.gamma.-butyrolactone	0.163718	1.12843	0.602894	102.054	51.109			Organic acids and derivatives	Carboxylic acids and derivatives	Amino acids, peptides, and analogues	3546.91	3020.08	4573.54	5515.9	3067.67	5109.88	5843.03	5681.11	3109.81	1873.86	2628.75	4011.96	3786.55	1549.4	5418.67	6486.92	8480.37	6480.36	3249.58	4564.65	3646.04	5845.08	2379.06	6436.98	7124.21	6899.41	6903.23
M134T351_1	(M-H+2Na)+	L-Alanine	0.583194	0.713404	0.181341	134.017	351.242	HMDB0000161	C00041	Organic acids and derivatives	Carboxylic acids and derivatives	"Amino acids, peptides, and analogues"	74087.6	108727	46850.3	75819.1	95332.5	57197	56552.7	51776.9	126125	150333	151478	133066	101050	9060.45	64709.7	70360.8	177409	73960.5	111469	114895	43224.8	49707.2	77324.2	80885.5	112275	112983	112983
M175T582	(M+H)+	L-Arginine	5.65812	1.14004	0.498054	175.118	582.146	HMDB0000517	C00062	Organic acids and derivatives	Carboxylic acids and derivatives	"Amino acids, peptides, and analogues"	1.7398e+06	4.53066e+06	2.46878e+06	4.70905e+06	4.79558e+06	3.0176e+06	5.28212e+06	4.25179e+06	5.85288e+06	3.59012e+06	2.67431e+06	2.10879e+06	3.7796e+06	2.673e+06	2.30363e+06	4.51983e+06	5.61235e+06	3.85732e+06	4.74376e+06	4.62081e+06	4.44061e+06	6.00107e+06	2.1872e+06	5.09386e+06	4.21387e+06	4.22234e+06	3.48161e+06
M315T262	[M+H-NH3]+	L-arginine-7-amido-4-methylcoumarin	0.0696113	0.993068	0.969326	315.164	261.62			Organic acids and derivatives	Carboxylic acids and derivatives	Amino acids, peptides, and analogues	775.378	2244.75	1026.38	1972.84	2358.04	2146.53	1381.34	1809.09	2530.13	1314.95	2514.53	1664.32	2576.58	1033.17	1304.37	1367.54	1077.62	1558.44	2772.29	1187.67	1412.05	1540.46	1910.29	2313.85	1466.56	1119.89	1465.97
M133T441	(M+H)+	L-Asparagine	0.17	0.975132	0.929953	133.059	441.427	HMDB0000168	C00152				17554.6	15717.8	16805.5	17863.4	18224.6	18751.6	14953.4	14436.4	22989.2	19448.3	25691.4	16782.2	18156.1	5540.52	20810.8	20352.5	17318.2	19961.6	12686.9	25485.2	7861.87	39620	9652.86	16151.7	17109.3	17052.6	9728
M134T468	[M+H]+	L-aspartic acid	0.112527	0.855433	0.771297	134.043	467.891	HMDB0062186	C00049	Organic acids and derivatives	Carboxylic acids and derivatives	Amino acids, peptides, and analogues	8784.37	9676.62	8182.57	8867.96	37514.1	8570.74	7365.49	7147.43	42154.9	9091.15	9480.44	9738.25	9702.17	3513.25	8102.11	11602.1	9628.24	8423.31	9474.18	8915.56	31690.7	7957.01	7224.37	7430.87	19218.9	25189.6	19227.7
M162T359_2	[M+H]+	L-carnitine	9.05031	1.03158	0.569124	162.112	358.596	HMDB0062496	C00318	Organic nitrogen compounds	Organonitrogen compounds	Quaternary ammonium salts	1.19373e+07	1.25918e+07	1.19929e+07	1.3102e+07	1.13858e+07	1.20137e+07	1.13881e+07	1.06431e+07	1.39943e+07	1.217e+07	1.38667e+07	1.26085e+07	1.41582e+07	6.37509e+06	1.33391e+07	1.47546e+07	1.43929e+07	1.4183e+07	1.43329e+07	1.28453e+07	1.16154e+07	1.27237e+07	1.21514e+07	1.33604e+07	1.4457e+07	1.42919e+07	1.42921e+07
M227T426	[M+H]+	L-carnosine	1.93432	0.995565	0.974144	227.113	426.143	HMDB0000033	C00386	Organic acids and derivatives	Peptidomimetics	Hybrid peptides	399066	706136	484679	549353	524596	409078	423626	458122	770306	601437	811057	600989	748626	192781	558773	869206	1.0865e+06	576480	729209	741822	435329	511764	657877	573278	750242	764584	750224
M176T393	(M+H)+	L-Citrulline	1.17858	0.31627	0.146603	176.102	392.696	HMDB0000904	C00327	Organic acids and derivatives	Carboxylic acids and derivatives	"Amino acids, peptides, and analogues"	16612	24327	94359.4	56769.4	213960	256220	231767	157144	28516.4	28040.9	31012.1	29184.9	25890.7	40658.2	28133.9	27733.4	95073	24890.3	22224.2	24683.1	15463.2	54955.7	22305.9	20294.7	27997.5	28002.4	27178.2
M163T287	(M+CH3CN+H)+	L-Cysteine	0.0784109	0.810077	0.265699	163.052	286.76	HMDB0000574	C00097				4345.89	8103.85	10179.5	9805.14	14152.2	7915.31	6106.3	8412.22	18316.4	11409.3	14197.9	14372.7	8165.45	2577.48	8444.39	11112.8	8862.97	10783.7	7825.94	9339.63	9221.24	11144.6	12787.4	8666.86	13188.8	13401	13182.1
M144T389	[M+H-CH4O]+	L-glutamic acid, dimethyl ester	0.150644	0.981383	0.803774	144.064	389.416			Organic acids and derivatives	Carboxylic acids and derivatives	Amino acids, peptides, and analogues	8147.91	8447.12	8575.51	7682.92	7432.57	6887.31	6894.98	7016.65	7605.81	6235.65	6528.7	6968.56	6815.07	5666.97	7687.61	8941.75	7504.66	6864.13	5962.35	5484.33	7520.35	8567.2	6168.73	6779.44	6513.88	6687	6686.86
M276T406	[M+H]+	L-glutarylcarnitine	1.36935	1.15264	0.434269	276.144	405.953	HMDB0013130		Lipids and lipid-like molecules	Fatty Acyls	Fatty acid esters	116656	310985	203801	118331	107278	64354.9	80258.1	121369	257039	182821	155455	161821	272890	62120.8	95460.1	197800	240995	168547	186875	260672	191318	149534	140444	176269	214303	218402	218397
M156T472	(M+H)+	L-Histidine	1.48683	1.12449	0.203002	156.076	472.11	HMDB0000177	C00135	Organic acids and derivatives	Carboxylic acids and derivatives	"Amino acids, peptides, and analogues"	191039	211459	178593	203632	177525	192798	165109	172239	243418	227538	247426	260722	242259	419132	212995	288476	314541	253183	297447	254606	219779	232462	233699	242347	260943	260947	262236
M124T52	[M+H-H2O]+	L-histidinol	0.43321	0.793777	0.505908	124.085	51.6075	HMDB0003431	C00860	Organic nitrogen compounds	Organonitrogen compounds	Amines	765672	140325	574154	149146	178763	204169	186533	988042	578269	784242	756250	176052	423238	675108	238641	833602	130788	507474	710256	150529	304596	232355	746307	609878	618939	614271	344326
M144T548	[M+H-CH3ON]+	L-homoarginine	0.668609	0.972665	0.882739	144.101	547.909	HMDB0000670	C01924	Organic acids and derivatives	Carboxylic acids and derivatives	Amino acids, peptides, and analogues	97817.5	102792	73014.6	92061.8	97579.3	65243.4	76323.7	68478.6	139285	155501	68173.9	112911	22296	39339.3	85840.4	109516	158812	111406	140213	116077	78160.6	71100.1	97741.4	100416	117674	117679	119852
M116T413	[M+H-CH5ON3]+	L-hydroxyarginine	0.336616	1.6774	0.139388	116.069	412.844	HMDB0004224	C05933	Organic acids and derivatives	Carboxylic acids and derivatives	Amino acids, peptides, and analogues	17191.5	17843.9	11236.8	18282.1	15218.8	19258.5	18760.8	19087.8	16456.9	15022	4564.56	17196.7	11781.9	14584.4	12439.8	74031.7	20984.6	21652.5	16557.9	19579.1	18604.3	22484.9	55253.9	20312.4	18563.7	17559.3	18588.4
M132T190	(M+H)+	L-Leucine	0.0595889	2.24582	0.171201	132.101	190.136	HMDB0000687	C00123	Organic acids and derivatives	Carboxylic acids and derivatives	"Amino acids, peptides, and analogues"	57.1828	282.674	188.966	238.577	251.278	244.322	228.429	128.827	134.162	251.459	256.087	259.885	290.031	225.045	314.398	351.856	544.524	299.862	311.529	310.444	347.81	1345.71	259.885	251.78	325.25	290.728	283.832
M150T300	[M+H]+	L-methionine	0.55365	0.890064	0.482922	150.057	299.811	HMDB0000696	C00073	Organic acids and derivatives	Carboxylic acids and derivatives	Amino acids, peptides, and analogues	46039.7	127735	68784.7	134747	108789	83948.8	80097	89182	153984	156354	147681	154023	99540.7	15552.9	91614.5	124488	159969	89580.2	148804	137708	89667.7	103629	70820	144796	149555	149589	155524
M400T177	[M+H]+	L-palmitoylcarnitine	2.71601	1.25251	0.171832	400.341	177.161	HMDB0000222	C02990	Lipids and lipid-like molecules	Fatty Acyls	Fatty acid esters	500543	598918	384202	628960	373087	524383	442053	427618	626073	314655	566309	634576	583086	185535	699706	982614	1.3093e+06	767366	890933	742892	523920	470009	480634	663266	949153	948747	957973
M166T303_2	(M+H)+	L-Phenylalanine	0.669178	1.64722	0.0170555	166.085	303.177	HMDB0000159	C00079	Organic acids and derivatives	Carboxylic acids and derivatives	"Amino acids, peptides, and analogues"	12868.6	38410	22578.7	38114.4	18802.6	28553.5	23518.4	24201.9	29807.6	12566.9	15108.3	16674.9	32161.3	19903.1	44457.4	25150.5	50853.6	22708.6	24400.5	40503	27895	32893.6	26965.2	48102.9	42498.7	52137.8	51637.2
M116T584	(M+H)+	L-Proline	0.70321	1.14122	0.434133	116.069	583.521	HMDB0000162	C00148	Organic acids and derivatives	Carboxylic acids and derivatives	"Amino acids, peptides, and analogues"	32847.8	78069.5	54803.5	54843	82761.3	68243.5	88131	86153.3	41077.7	66964.1	105846	40417.1	93946.1	60846.9	74077.1	84642	104967	54092.3	90987.9	99999.6	86813.1	60177.2	79383.2	71754.1	66612.8	61051.8	60854.8
M218T284	[M+H]+	L-propionylcarnitine	1.308	1.24887	0.125332	218.137	284.454	HMDB0062514		Lipids and lipid-like molecules	Fatty Acyls	Fatty acid esters	74714.4	121194	86672.7	163193	114274	139220	86286.9	103424	154277	133091	175728	154028	164448	43658.3	114471	143289	164635	157576	170852	181769	165182	103319	176235	210274	156427	159233	159230
M277T455	[M+H]+	L-Saccharopine	0.250485	0.841892	0.429688	277.138	455.2	HMDB0000279	C00449	Organic acids and derivatives	Carboxylic acids and derivatives	Amino acids, peptides, and analogues	42789.2	35726.2	21198.6	51532.6	36839	55017.6	34639.5	32332.1	57913.3	49962.5	87328.7	82028.9	61652.2	7412.43	63238.1	119899	67398.7	57575.3	54565.4	48789.1	48800	29897.5	38069.3	69662.1	73971.3	73981.9	75257.2
M175T223	[M+H-NH3]+	L-thiocitrulline	0.187862	0.501335	0.139814	175.07	222.992			Organic acids and derivatives	Carboxylic acids and derivatives	Amino acids, peptides, and analogues	8325.68	7317.99	4254.6	3014.11	15358.8	1735.22	3065.54	5106.78	3945.1	14400.3	18049.3	15996.2	6397.7	2133.48	2415.01	10289.8	9854.64	2682.18	9954.13	9488.05	2427.01	3011.23	3535.49	1946.53	10464.3	10469.6	9373.21
M120T398	[M+H]+	L-threonine	0.152946	0.738475	0.100616	120.064	397.743	HMDB0004041	C05519	Organic acids and derivatives	Carboxylic acids and derivatives	Amino acids, peptides, and analogues	24395.1	17910.2	14233.4	12186.2	16524.2	15199	22599.6	29512.2	20887.7	13949.3	24911.4	18678	14195.5	13823	19416.3	14416.5	27135.2	25745.5	12686.1	26875.8	12896.4	13475.5	13175.5	17290	22060.5	23790.7	23609.3
M182T339	(M+H)+	L-Tyrosine	0.219535	1.08972	0.537927	182.08	339.135	HMDB0000158	C00082				8154.9	10718	6551.72	1022.69	13201.9	12444.5	11003.2	12432.6	11042.9	5503.79	8744.58	12370.2	10462.6	11836.4	10145.1	11614.8	11254.9	8069.45	7000.75	11438	11684.5	13095	13166.3	10194.2	9994.14	9850	9488.8
M445T401	[M+Na]+	Lamiide	0.109577	0.916246	0.511748	445.13	401.296		C11644	Lipids and lipid-like molecules	Prenol lipids	Terpene glycosides	3777.13	4677.03	2688	4307.75	2705.54	2929.35	3460.62	3480.2	4764.97	5640.65	5698.24	4767.36	3588.61	1499.03	3006.12	4510.45	6632.91	4422.3	4715.99	4276.94	3077.51	3229.02	5735.45	4447.76	4795.08	4794.06	4898.42
M288T52_2	[M+H]+	Lauric acid diethanolamide	0.306059	1.02296	0.934168	288.253	52.23	HMDB0032358		Lipids and lipid-like molecules	Fatty Acyls	Fatty amides	2524.71	17130.5	27354.7	22787.8	5584.84	35949.9	5307.23	21894.5	22703.1	30363.3	26086.7	31473.6	26292.5	1133.6	21440.8	29560.2	23622.1	5994.65	35754.5	25459.1	481.54	26950.5	24988.2	27358.7	13347.1	18325.8	13588.7
M468T35_2	[M+H]+	Lauric acid leelamide	0.436295	0.944921	0.883588	468.439	34.765			Lipids and lipid-like molecules	Prenol lipids	Diterpenoids	54558.5	15899.4	28027.1	20175.7	44068.5	37667.6	25467.5	17547.3	24551.2	59532.3	98407.3	60136.7	58041.9	10940.4	20945.8	20600.1	25990	34046.7	99832.3	57776	30217.1	30225.3	27172.9	24685.9	29655.3	29516.4	29812.4
M344T187	[M+H]+	Lauroyl-l-carnitine	0.211803	0.544838	0.0220652	344.278	186.964	HMDB0002250		Lipids and lipid-like molecules	Fatty Acyls	Fatty acid esters	13102.8	21206.1	9016.49	14244.7	9659.59	9079.72	10435	11657.6	26023.1	12187.7	19840.1	16888.1	14510	4463.13	12415.5	20495	30006.7	10918.8	11350.6	11862.9	5595.85	5582.54	10792	7682.64	20207.7	20614.2	20425.6
M228T129	[M+H]+	Laurylguanidine	0.631729	1.2004	0.480938	228.267	128.806			Organic nitrogen compounds	Organonitrogen compounds	Guanidines	20217.7	34476.6	43403.8	39969.7	46034.1	23047.5	20678.4	33773.6	28043.4	43240.1	42531.6	34851.2	28844.1	32374.3	20649.1	27817.5	34527.4	28348.3	74573.1	57135.1	26214.4	19075.1	34740.1	32085.3	40820.7	40468.8	40468.1
M541T212	[M+H]+	Leptomycin b	0.0614347	1.03162	0.891312	541.344	211.535			Lipids and lipid-like molecules	Fatty Acyls	Fatty acids and conjugates	108.439	1307.81	1380.19	654.35	95.4025	1407.34	575.877	872.809	985.813	831.549	761.682	1389.71	1079.09	654.809	696.81	965.816	1249.25	384.31	1526.8	925.175	600.515	954.378	364.397	1217.47	1389.29	1427.68	1430.03
M332T376	(M-H+2Na)+	Leu-Arg	0.0638493	1.08939	0.613354	332.164	376.183						1487.85	900.732	816.523	889.055	1005.74	1282.5	689.214	678.389	734.953	980.461	1283.29	1042.33	1202.1	1103.41	1257.13	1265.23	1045.26	1124.32	525.51	1411.48	1055.73	1078.47	954.795	866.122	1217.03	1147.69	1217.99
M132T280	[M+H]+	Leucine	0.539928	0.817525	0.3147	132.101	279.693	HMDB0000687	C00123	Organic acids and derivatives	Carboxylic acids and derivatives	Amino acids, peptides, and analogues	210680	223976	172321	97868.4	275220	231794	163887	168032	388987	354445	325162	256184	100298	62457.4	269459	235768	282725	335018	249977	112494	196026	232472	255230	308194	260991	313633	313945
M626T402	[M+H]+	Leukotriene c4	0.249364	1.20661	0.475671	626.312	401.842	HMDB0001198	C02166	Organic acids and derivatives	Carboxylic acids and derivatives	Amino acids, peptides, and analogues	5970.36	7257.46	6361.4	6464.91	11446	4221.63	2019.87	2621.35	9799.62	6063.15	10076.6	12207.7	7224.2	1874.38	5435.59	12376.2	12543.7	11554.9	8251.36	8516.12	5679.29	8068.66	13087.8	8025.67	9549.73	9766.46	9767.07
M366T593	[M+H-C6H12O5]+	Lewis a trisaccharide	0.203708	0.553845	0.240888	366.138	592.62	HMDB0006582		Lipids and lipid-like molecules	Fatty Acyls	Fatty acyl glycosides	9658.79	2720.23	3665.36	5275.38	10881.9	4702.02	3283.98	2055.64	5368.65	7509.61	3082.18	13454.5	1449.02	959.665	3361.77	2390.92	800.533	3762.79	895.224	1023.4	4027.8	1506.06	8274.36	3521.78	964.414	999.21	999.578
M212T143	(M+CH3CN+H)+	Linalool oxide	0.463927	1.24232	0.490804	212.163	142.911						6713.16	14828.5	12339.4	14659.2	17341.9	5258.21	5618.37	11004.5	18142.8	18236.9	19331.5	15936.9	8054.9	1098.97	13542.7	11661.1	16875.6	11091	22997.1	33476.6	3468.01	8161.72	23452.3	18104.9	26390.3	26536.5	28815
M245T37	[M+H-C2H7O3N]+	Linoleoylglycine	1.57211	1.11792	0.302886	245.225	36.627			Organic acids and derivatives	Carboxylic acids and derivatives	Amino acids, peptides, and analogues	319271	348256	331132	381035	217452	369114	340937	384936	333922	366412	281072	310483	298838	309829	387419	445745	437189	187750	418640	390606	304084	502332	277929	362114	389257	389266	376167
M410T405	[M+H]+	Linustatin	0.106407	1.19109	0.489822	410.166	404.861	HMDB0014465	C08333	Organic oxygen compounds	Organooxygen compounds	Carbohydrates and carbohydrate conjugates	1713.79	1049.03	313.359	782.865	2465.88	1089.62	762.189	718.626	762.645	1330.41	2385.24	2120.59	2141.05	1182.25	1400.77	1525.94	2004.01	658.248	1458.3	2311.29	1169.79	1240.31	2068.21	1375.76	2584.17	2599.89	2809.04
M434T182	[M+H]+	Lithocholylglycine	0.239517	1.15472	0.340454	434.337	181.628	HMDB0000698	C15557	Lipids and lipid-like molecules	Steroids and steroid derivatives	Bile acids, alcohols and derivatives	6305.72	8001.76	4265.1	7384.18	3492.92	3691.66	5564.09	4891.06	7793.08	2769.32	7616.42	7381.03	8402.45	2130.34	3867.87	8052.38	15048.2	7225.21	7008.46	8581.97	5149.35	6545.37	7353.7	6948.41	10187.9	10347.2	10404.2
M730T487	[M+Na]+	Lnt	0.0763647	0.731836	0.0292735	730.234	486.719	HMDB0006566		Organic oxygen compounds	Organooxygen compounds	Carbohydrates and carbohydrate conjugates	4175.21	4957.27	3356.35	3439.8	3475.43	3595.75	3996.5	3258.22	5528.43	4985.6	5640.47	5133.88	3794.29	1700.83	1771.34	4043.54	5259.99	4162.67	4588.28	3364.86	2206.06	3543.74	3959.22	3226.72	3940.76	3954.39	3871.59
M477T390	[M+H]+	Loperamide	0.0582718	0.899119	0.421465	477.21	389.954	HMDB0004999	C07080	Benzenoids	Benzene and substituted derivatives	Diphenylmethanes	1147.25	1964.38	1780.23	1834.35	2362.51	1538.66	1286.23	1472.52	2682.69	2227.93	1930.63	2448.49	2091.1	798.543	1566.04	2057.96	2289.65	2419.28	1745.78	1946.86	1829.47	1592.84	1571.24	2146.82	1997.02	1999.04	2067.3
M520T196	[M+H]+	Lpc 18:2	1.19921	1.04621	0.784661	520.337	196.077			Lipids and lipid-like molecules	Glycerophospholipids	Glycerophosphocholines	114970	260331	145518	184295	164251	144448	151651	136415	249668	123764	236480	209216	225342	63119.4	171943	184445	279929	167528	243272	260877	143920	142291	164467	203526	242230	240703	240683
M260T542	[M+H]+	Lys-Ile	0.254796	0.752189	0.0950128	260.196	542.425			Organic acids and derivatives	Carboxylic acids and derivatives	Amino acids, peptides, and analogues	89332.4	77059.2	45188.3	73011.5	90144	58615.1	89865.4	87408	99416.8	158121	144494	116466	95533	5290.58	95382.7	112569	124644	113993	104557	128262	68348.6	70805.6	80657.7	70720.8	101522	101342	107615
M260T580	(M+H)+	Lys-Leu	0.231635	0.814485	0.175483	260.195	579.683						29333.4	33073.9	19856	33275	29788.7	25169	29132.9	27730.8	47263.6	44569.4	53539.2	42878.9	37316	13931.3	33245.8	10555	55207.8	40285.9	40692	44408.2	26503.2	26825	30231.7	30982.2	39158	38859.2	38860
M278T394_2	(M-H+2Na)+	Lys-Ser	0.146145	1.03515	0.314201	278.104	393.896						3019.37	3044.61	3994.36	4765.06	4142.32	4863.36	3808.31	3730.98	3549.46	3175.63	3630.34	3577.79	3963.14	3857.37	2936.56	7111.62	5890.66	4920.86	3975.87	3876.17	3594.83	3495.84	3557.17	3727.45	5032.16	4630.38	4605.4
M377T475	(M-H+2Na)+	Lys-Trp	0.0779286	1.1654	0.266469	377.165	474.511						785.748	756.844	932.019	1187.3	1921.11	903.707	831.748	1321.43	1339.13	1425.21	1432.5	1502.95	854.643	636.269	1013.52	1019.36	1616.71	1317.09	1622.66	955.611	1310.86	1477.75	2076.67	1708.31	1352.92	1324.12	1323.83
M231T380	[M+2H]2+	Lys-Trp-Lys	1.07696	1.03549	0.893963	231.169	379.55			Organic acids and derivatives	Carboxylic acids and derivatives	Amino acids, peptides, and analogues	196835	233166	47749.3	173745	230899	176290	151966	161652	194311	117499	274904	301084	202493	20370.2	249066	309541	210596	132676	335292	319630	64186.7	194032	138468	192451	243829	241973	243819
M147T276	[M+H]+	Lysine	0.36078	1.35561	0.166832	147.116	275.897	HMDB0000182	C00047	Organic acids and derivatives	Carboxylic acids and derivatives	Amino acids, peptides, and analogues	6890.57	9107.55	14095.9	10174.7	15410.7	10622.3	9010.62	8804.6	5862.51	8491.02	11907.9	9462.23	12747.8	12564.7	19216.4	8928.04	8563.48	7660.52	14364.9	13440.6	16753.2	15317.8	3894.38	8806.71	11784.7	10538.9	11733.7
M331T450	[M+H]+	Malathion	0.0653263	1.19661	0.394045	331.045	449.562	HMDB0014910	C07497	Lipids and lipid-like molecules	Fatty Acyls	Fatty acid esters	1536.41	1598	1176.19	879.966	1285.84	1353.02	1186.69	1166.19	1260.94	1815.75	1135.69	1959.82	1291.78	1428.2	1393.36	1149.21	1621.23	1675.66	1458.86	1253.55	1477.1	1457.52	3066.44	1487.67	1872.55	1732.76	1730.88
M248T396	[M+H]+	Malonyl-l-carnitine	0.347108	0.886896	0.414674	248.112	396.024	HMDB0062592		Lipids and lipid-like molecules	Fatty Acyls	Fatty acid esters	35746.4	43262.7	26985	35901.6	34349.1	28311.2	30731.9	31500.6	46447.3	47906.7	53188	48196.8	49569.8	12851.5	27735.3	44503.3	62076.9	37721.3	49658.1	50439.1	26901.3	28896.6	32662.7	40236	47931.5	48415.7	48411.3
M271T235	[M+H]+	Medicarpin	0.212905	1.13966	0.537176	271.092	234.564		C10503	Phenylpropanoids and polyketides	Isoflavonoids	Furanoisoflavonoids	3637.01	7179.25	6007.17	5392.37	6539.15	9665.33	10168.5	9169.72	5655.38	6478.38	6836.65	7019.16	17619.5	10005.1	9954.73	8470.27	10811.1	9550.14	9096.91	7951.1	10187.6	7051	3155.31	14216.3	8467.32	8467.45	8778.93
M333T410	[M+Na]+	Mefluidide	0.272617	1.06834	0.291477	333.026	409.621		C18743	Benzenoids	Benzene and substituted derivatives	Sulfanilides	3702.29	13906.9	11774.7	10692.3	10482.6	16290.8	12770.7	12583.5	10276.6	9165.71	11930.4	11272.8	11293.8	11308.2	13329	15432	12494	16344.7	12442.7	11856.1	13515.4	12686.6	11265.6	10880.6	13393.9	13893.8	13887.1
M127T181_2	[M+H]+	Melamine	0.387323	1.51179	0.165784	127.096	181.134	HMDB0041922	C08737	Organoheterocyclic compounds	Triazines	1,3,5-triazines	5153.84	9365.11	11701.3	15399.1	8397.2	7224.09	14047.1	9569.06	9711.7	2632.58	8191.91	8138.6	14212.9	18027.3	15109.7	20619.4	22769.5	6429.82	14198.1	21045.1	3564.41	15753.5	8029.63	16462.1	24583.4	22249.9	22002.6
M527T428	[M+Na]+	Melezitose	0.0443537	0.934252	0.621063	527.156	427.593	HMDB0011730	C08243	Organic oxygen compounds	Organooxygen compounds	Carbohydrates and carbohydrate conjugates	1156.02	953.027	1027.1	953.952	867.538	644.484	1124.65	1112.96	1475.36	1038.16	1039.34	1184.69	1452.16	626.521	939.478	1082.76	1428.31	1151.24	1427.56	1245.01	773.809	933.368	1440.85	695.976	1039.77	942.687	1040.6
M328T424	(M+CH3CN+H)+	Met-His	0.0369852	0.905278	0.698218	328.149	424.092						790.404	1933.56	1710.05	1952.9	2106.01	1145.18	2095.94	1902.67	1594.73	861.158	1203.02	2469.37	2253.17	1520.21	594.598	1331.6	847.612	2132.07	759.375	2249.54	1979.45	345.044	1765.09	2069.15	1494.69	1322.38	1312.1
M437T37	[M+H]+	Met-Met-Arg	1.05544	1.76217	0.205124	437.192	37.497			Organic acids and derivatives	Carboxylic acids and derivatives	Amino acids, peptides, and analogues	94083.1	177071	73892	49087	51256.4	62418.2	88733.3	84330.7	58373.2	49427.4	77139.2	55112	35783.9	67600.5	78819	94039.7	82371	295158	89589.5	81831.1	310842	99111.6	74769.1	71835.5	78061.4	79050.6	79636.5
M375T438	[M+H]+	Met-Pro-Lys	0.0929282	0.95552	0.862271	375.187	437.648			Organic acids and derivatives	Carboxylic acids and derivatives	Amino acids, peptides, and analogues	1693.7	2824.05	1337.77	2250.55	4794.79	3940.51	2322.74	2876.3	3257.73	2866.57	2895.54	3388.41	3380.73	1314.4	2501.48	2071.05	2422.25	1972.67	5972.43	3157.57	1150.27	1745.26	3137.18	1661.41	2842.46	2716.06	2833.81
M389T34_1	[M+H-H2O]+	Methyl deoxycholate	0.335892	0.794071	0.042779	389.303	33.9315			Lipids and lipid-like molecules	Steroids and steroid derivatives	Bile acids, alcohols and derivatives	99294	57262.7	73589.3	57425	118706	99599	70047.1	69770.3	85960.9	87617.5	83744.6	83141.7	90901.9	54582.5	69956.9	69167.8	52962.3	56553	49279.6	55377.8	64163.3	86039.9	77693.1	48824.3	29069.4	29986.4	30002.1
M297T264	[M+H-C2H5N]+	Methylergonovine	0.18721	1.60316	0.0241893	297.152	264.07	HMDB0014497		Alkaloids and derivatives	Ergoline and derivatives	Lysergic acids and derivatives	1014.78	2866.42	1502.13	1596.68	1643.36	1371.2	1275.8	1604.02	1984.85	1262.12	1036.63	1073.1	1687.34	1030.77	1429.04	992.439	1908.28	1872.06	2481.55	3110.56	1314.06	1510.09	2282.22	2506.01	2272.69	2207.64	2207.67
M74T262	[M+H]+	Methylguanidine	0.327496	1.25632	0.186393	74.0704	262.264	HMDB0001522	C02294	Organic nitrogen compounds	Organonitrogen compounds	Guanidines	1745.02	11586.2	6595.46	9562.82	5381.88	4931.65	5494.95	5074.56	9186.74	5730.28	8502.45	6372.24	11189.5	2417.73	7125.11	8757.29	13860.3	7189.49	10971.6	11629.1	5941.82	6028.77	8713.03	7422.39	12773.3	12773.1	13043.2
M683T413	[M+H]+	Methyllycaconitine	0.1457	1.45064	0.0544	683.333	413.201		C08699	Lipids and lipid-like molecules	Prenol lipids	Diterpenoids	1292.4	1889.54	2245.18	2314.39	3216.78	2190.1	1133.47	967.344	1944.74	1250.53	1684.95	2764.56	2594.75	731.742	1335.29	2075.36	4865.28	3761.74	2318.83	1995.2	1812.87	2572.75	3183.44	2254.28	2475.68	2476.58	2574.82
M449T500	[2M+H]+	Mevinphos	0.0807194	0.867036	0.501558	449.075	499.558		C18688	Lipids and lipid-like molecules	Fatty Acyls	Fatty acid esters	12427	19265.2	56377.3	31178.8	60135.3	55428.3	25228.7	26482.6	34132.4	53016.1	57668.4	61195.4	47066.5	32257.9	48778.7	64453.9	24548	35200	19020.9	35244.3	53910.4	31840.4	38874.5	44565	43652.9	38379	37581.9
M337T51	(M+H-H2O)+	MG(18:2(9Z,12Z)/0:0/0:0)[rac]	0.0573171	0.775539	0.276739	337.272	51.062						22365.7	4845.69	6820.02	4189.43	6410.32	5864.94	4316.39	6446.66	7568.31	6477.77	4225.79	11007.8	8583.33	8497.54	6042.54	6094.13	6952.74	11300.4	4813.27	6471.37	4506.53	7871.97	2002.38	5389.16	4986.86	4984.95	5379.74
M184T434	[M+H-C16H32]+	Miltefosine	0.289529	1.5214	0.483475	184.072	433.993			Organic nitrogen compounds	Organonitrogen compounds	Quaternary ammonium salts	14963.9	20115.9	13604.2	21597.2	96201.1	42152.6	22278.9	15376.8	21906.1	19892.9	19595.3	16796.2	21069.5	15729.1	21199.7	16986	18021.1	19155.1	11471.8	15644.5	18871.1	15710.3	16407.5	98143.2	31964.3	31370.4	40242.1
M188T224	[M+H]+	Molinate	0.51137	2.01709	0.0154675	188.127	223.787		C11086				3567.37	18388.6	8327.07	8461.21	5874.55	6935.17	6273.48	4960.17	7101.6	5840	6290.9	6693.91	12067.4	4716.66	8262.96	8523.91	10365.8	8386.36	15811.1	21018.7	9166.48	6580.09	12665.5	9713.16	13683.5	13998.4	13988.4
M311T33	[M+H-H2O]+	Monopalmitolein (9c)	1.88793	0.823875	0.867229	311.256	32.8355			Lipids and lipid-like molecules	Glycerolipids	Monoradylglycerols	80558.4	27036.7	52766	48022.6	78636.9	64832.2	1.5913e+06	51760.2	85711.6	85378.9	83997.1	69666.2	80656.4	112212	47277.4	49147.5	35331.8	53726.8	33118.5	45087.9	1.38267e+06	62730.4	64946.5	32681.2	32159.3	31966.9	32160.1
M603T402	[2M+H]+	Morphine n-oxide	0.0866888	0.943458	0.743116	603.246	401.985		C11786				1178.4	1747.91	957.072	1768.7	1618.48	1527.88	942.841	799.058	1944.18	2070.69	1924.38	2014.6	1370.25	1080.5	1235.39	1520.31	2225.07	1421.44	1705.09	1790	1523.55	896.457	1651.64	1580.79	1662.93	1679.47	1662.91
M569T412	[M+H]+	Mulberroside a	0.0389133	1.00216	0.98987	569.196	411.781			Phenylpropanoids and polyketides	Stilbenes	Stilbene glycosides	777.863	991.956	773.136	823.945	612.659	801.975	732.179	669.229	887.418	1347.34	905.459	1057.23	1038.6	508.115	611.064	1016.38	1216.24	906.928	790.516	918.657	1015.73	755.262	1467.55	663.224	729.543	733.684	729.506
M472T429	[M+K]+	Mycophenolate mofetil	0.0825287	0.91091	0.398577	472.163	428.604	HMDB0014826	C07908	Organoheterocyclic compounds	Isocoumarans	Isobenzofuranones	2986.37	4149.64	3126.92	3277.67	3010.8	2730.56	2642.41	2943.97	3341.15	4690.48	4429.62	4011.98	3303.16	1738.44	3030.72	3082.83	4565.03	3344.38	3657.18	3646.29	3081.44	3149.28	2828.11	3732.04	3532.95	3581.36	3581.39
M258T108	[M+H]+	Myristamine oxide	0.845878	0.389088	0.17578	258.278	107.695			Organic nitrogen compounds	Organonitrogen compounds	Aminoxides	5246.47	41506.6	991.988	1494.8	57086.4	624.611	257.151	1459.69	67250.8	137126	119709	34981.1	24601.6	15497.7	953.168	568.633	23974.9	11043	28981.1	32389.1	990.182	3782.29	53017.6	21216.4	38248.6	38647.8	38239.4
M372T181	[M+H]+	Myristoyl-l-carnitine	0.493727	0.783533	0.338459	372.309	181.386	HMDB0005066		Lipids and lipid-like molecules	Fatty Acyls	Fatty acid esters	145794	253731	104828	167999	108870	100237	118150	114979	303955	113535	185346	219209	178546	42030.7	178149	355131	421985	176420	193240	209387	85227.5	88371.4	125913	124625	298311	298327	303495
M110T441_2	[M+H-C6H10O4]+	N-.alpha.-(tert-butoxycarbonyl)-l-histidine	2.52954	1.04458	0.918863	110.07	441.467			Organic acids and derivatives	Carboxylic acids and derivatives	Amino acids, peptides, and analogues	167686	256017	181557	217819	181147	198049	186104	161267	996740	955532	1.04674e+06	256579	917255	350369	198383	1.07937e+06	415202	1.0053e+06	1.11004e+06	1.04166e+06	218287	212991	231017	949572	1.02527e+06	1.02533e+06	1.01095e+06
M811T67	(M+H)+	N-(15Z-Tetracosenoyl)-1-.beta.-galactosylsphing-4-enine	0.236772	0.923699	0.843356	810.677	66.7125						5052.58	9584.33	1946.39	4301.14	6818.65	2003.36	2360.8	1142.64	14274.3	9704.5	5563.83	9047.12	13868.5	132698	1304.87	6784.11	7784.38	4583.55	6165.72	9625.89	2645.44	614.391	11327.4	8502.54	9968.42	8324.67	10133.2
M255T374	[M+H]+	N-(4-fluorobenzoyl)-5-amino-1h-indole	0.111808	1.14454	0.51837	255.086	374.255			Benzenoids	Benzene and substituted derivatives	Benzoic acids and derivatives	1423.57	1550.57	1096.62	1635.5	1497.37	1227.36	1387.31	916.715	1859.72	1800.07	704.736	1916.67	1052.11	718.956	1533.83	2112.03	2054.65	1548.82	2202.81	2418.15	987.333	1411.29	1381.68	1424.86	1970.06	1936.47	1936.84
M214T38	[M+H]+	N-(9-oxodecyl)acetamide	0.534744	1.06641	0.808367	214.179	38.063			Organic acids and derivatives	Carboxylic acids and derivatives	Carboxylic acid derivatives	85349.5	34154.7	60538.2	39268.2	18180.5	56200.1	44273.6	63729	21182.4	17798.6	30882.9	29235.3	28136.8	68999.4	46704.6	67560.4	33672.1	47407.9	28358.7	37957.8	35241.8	65018.7	22853.5	31425.4	33638.8	34305.5	34286.6
M227T463	[M+H-NH3]+	N-(aminothioxomethyl)-5-oxo-1-propyl-2-pyrrolidineacetamide	0.102334	1.86727	0.338705	227.065	463.081			Organic acids and derivatives	Carboxylic acids and derivatives	Amino acids, peptides, and analogues	614.928	857.405	835.535	833.112	991.486	870.126	620.811	886.948	1293.79	765.67	1404.45	1727.97	1153.91	8176.69	873.93	1360.59	1239.1	6385.45	1116.06	1089.56	1079.2	6823.18	1156.3	1245.77	1397.81	1760.16	1415.81
M732T597	[M+H]+	N-(octadecanoyl)sphing-4-enine-1-phosphocholine	4.65592	0.42301	0.139197	731.604	596.902	HMDB0001348	C00550	Lipids and lipid-like molecules	Sphingolipids	Phosphosphingolipids	4.90477e+06	710171	1.19529e+06	1.44676e+06	2.62012e+06	2.16483e+06	1.51464e+06	1.47722e+06	1.08506e+06	2.63944e+06	883968	5.6104e+06	550738	246327	1.71943e+06	881619	71668.4	1.36143e+06	191704	89951.4	1.19802e+06	588413	2.03134e+06	1.48883e+06	241749	246878	256339
M631T115	[M+H-H2O]-	N-[1,3-dihydroxyoctadec-4-en-2-yl]tetracos-15-enamide	0.171171	0.944763	0.937711	630.615	114.516			Lipids and lipid-like molecules	Sphingolipids	Ceramides	8565.4	26299	10300	21935.7	47555.7	12799.9	14495.6	14204.1	65595.6	7597.37	17028.7	10889.6	14275.6	15618.5	18707.8	13710.6	13642	24744.1	821.463	11690.2	20579	7657.89	78587.6	3304.3	10565.2	10283	10873.9
M204T256	[M+H-H2O]+	N-acetyl-d-glucosamine	0.603115	1.00924	0.950663	204.086	256.304	HMDB0000215	C00140	Organic oxygen compounds	Organooxygen compounds	Carbohydrates and carbohydrate conjugates	33952.4	66308.6	48908.2	53769.5	53316.4	49079.1	47214.2	37425.7	73103.1	55557	60902.4	57221.7	79977.2	17002.4	43279.9	68260.9	109861	52292.3	74163.1	73927.3	37882.7	41605.9	51947.9	54958.9	69406.3	69428.2	70650.3
M406T374	[M+Na]+	N-acetyl-d-lactosamine	0.268128	0.924448	0.693086	406.13	374.392	HMDB0006583	C00611	Lipids and lipid-like molecules	Fatty Acyls	Fatty acyl glycosides	23418.7	33552.7	17621.9	28019.6	26687.4	17834.9	32418.2	18854.9	40047.3	47006.6	29918.7	40909.2	45112.6	9635.24	18570.4	33038.6	75232	23270.3	35171.3	50690.3	13883.9	36898.3	24808.5	31900.4	52001	51501.3	51998.4
M156T251	[M+H-C5H7O2N]+	N-acetyl-l-carnosine	0.32933	1.51096	0.111512	156.101	250.568			Organic acids and derivatives	Peptidomimetics	Hybrid peptides	1696.27	8961.4	3883.97	5445.92	5134.31	2870.67	5391.03	4374.93	5817.87	4222.98	4385.47	5106.71	7242.72	1139.57	4754.25	5879.68	5503.43	6044.53	9698.87	12792.1	3281.17	4751.85	7257.05	6488.58	6950.09	7069.03	7070.49
M136T342	[M+H-C3H4O3]+	N-acetyl-l-tyrosine	0.362363	1.01349	0.951759	136.06	341.835	HMDB0000866	C01657	Organic acids and derivatives	Carboxylic acids and derivatives	Amino acids, peptides, and analogues	12283.6	14459.4	29751	20972.1	13147.6	23125.4	28750.3	31919.9	17499.4	10009.3	13008.2	12440.2	17441.4	26836.7	23202.1	22408.4	10488.5	18245.3	13039.3	19742	24268.9	23068.7	17439.2	17601.6	17029.4	16804.9	16820.1
M305T483	(M+H)+	N-Acetylaspartylglutamate (NAAG)	0.192312	0.912009	0.527566	305.098	482.518	HMDB0001067	C12270	Organic acids and derivatives	Carboxylic acids and derivatives	"Amino acids, peptides, and analogues"	15179.9	13709.5	5505.98	14287.5	15587.2	14198.3	6106.38	16321.9	19947.6	17515.1	18582.6	18840.7	21403.8	7504.03	21399	22551.9	22781	14639.4	17135.3	15511.1	13679.7	13385	13304.9	15735.4	16996.1	16740.9	16997
M305T448	[M+H]+	N-acetylaspartylglutamic acid	0.841941	0.750249	0.0608916	305.098	447.612	HMDB0001067	C12270	Organic acids and derivatives	Carboxylic acids and derivatives	Amino acids, peptides, and analogues	739779	917652	628970	854975	728890	922079	827053	751653	1.34728e+06	1.22981e+06	1.42801e+06	1.22286e+06	1.225e+06	260479	1.1521e+06	1.59917e+06	1.64442e+06	1.08391e+06	1.17378e+06	841577	711894	746092	733683	899664	1.2595e+06	1.27296e+06	1.28837e+06
M465T256	[2M+Na]+	N-acetylglucosamine	0.264292	1.65616	0.0504817	465.168	256.362	HMDB0000215	C00140	Organic oxygen compounds	Organooxygen compounds	Carbohydrates and carbohydrate conjugates	1783.68	4140.13	2795.87	2750.44	1840.16	1529.83	3063.26	2319.4	3753.41	1366.85	1852.81	1801.18	3888.58	995.593	3236.33	5196.6	11221.8	3720.46	5060.84	6290.41	2760.31	2822.47	2929.32	3582.71	6068.18	6133.82	6133.71
M198T443	[M+H]+	N-acetylhistidine	0.0825749	1.07962	0.47801	198.076	443.373	HMDB0014748	C02997	Organic acids and derivatives	Carboxylic acids and derivatives	Amino acids, peptides, and analogues	740.634	921.641	1135.89	867.769	737.797	880.132	731.404	835.339	1213.25	641.835	998.028	983.344	1113.15	893.64	898.627	1243.13	1516.62	889.08	954.335	1004.93	1151.67	1023	806.508	892.937	910.602	887.788	886.917
M623T432	[M+Na]+	N-acetylneuraminic acid dimer	0.0622476	1.04274	0.818776	623.187	431.562			Organic oxygen compounds	Organooxygen compounds	Carbohydrates and carbohydrate conjugates	631.494	932.738	726.747	997.663	722.68	807.481	709.414	718.882	1439.6	1117.13	993.359	805.135	994.592	503.551	807.937	931.863	1290.93	901.451	1001.87	955.129	769.649	795.782	1637.53	870.786	834.321	879.879	881.552
M213T416	(M+Na)+	N-Carbamylglutamate	0.0736356	0.515727	0.298394	213.047	416.299						1904.89	1971.83	1456.88	1615.61	2186.36	1837.73	2117.84	2152.18	1912.58	1562.97	10926.9	1839.58	1983.85	1019.8	2480.72	1818.43	3556.1	1683.34	2039.49	2210.91	1413.49	1526.75	1714.41	1673.56	2546.87	2436.75	2668.84
M116T370	[M+H-C2H4O2]+	N-carboxyethyl-.gamma.-aminobutyric acid	0.258498	1.23458	0.0250539	116.069	370.401	HMDB0002201		Organic acids and derivatives	Carboxylic acids and derivatives	Amino acids, peptides, and analogues	6158.61	6187.39	11140.5	7789	6637.5	8106.76	8047.95	6682.49	7049.21	5753.65	5977.71	7505.6	6761.81	10672.4	5147.6	8870.42	6947.13	10058.7	9529.55	7044.94	8051.94	10169.5	8382.03	7460.4	7121.26	6950.73	6950.84
M233T393	[M+H]+	N-desbutylbupivacaine	0.165183	0.96265	0.823208	233.148	392.606	HMDB0060725		Organic acids and derivatives	Carboxylic acids and derivatives	Amino acids, peptides, and analogues	5843.08	5804.14	2959.78	6037.88	6309.16	6199.6	5914.87	6091.18	7387.35	5351.51	9271.94	8027.93	6154.76	2102.16	9334.34	10069.6	7850.13	6691.23	8423.84	10263.4	3347.54	6405.82	5846.91	6186.93	8036.63	8036.65	8097.47
M647T145	[M+H]+	N-lauroyl-d-erythro-sphingosylphosphorylcholine	0.068119	0.901618	0.264376	647.499	144.657	HMDB0012096		Lipids and lipid-like molecules	Sphingolipids	Phosphosphingolipids	3305.22	5272.29	5012.65	4682.91	4918.49	3553.11	5872.89	5071.24	5058.79	3763.3	4759.28	4688.85	4476.59	3571.88	5216.35	4007.59	5066.15	3391.26	5269.24	4186.17	3554.57	3631.01	5023.67	4675.5	5166.16	5104.71	5165.19
M633T611	(M+H-H2O)+	N-Lignoceroylsphingosine	0.196798	0.788154	0.6018	632.629	610.948						21874.2	12235.7	18134.3	16958.1	37890.5	17708.2	10060	11831.3	22508.3	25958.8	5580.47	12411.7	2573	1828.54	11207.9	4867.8	635.486	9860.82	3313.72	1779.34	17099	6744.26	33147.8	7549.87	3392.74	3428.27	3323.57
M326T37	[M+H]+	N-oleoylethanolamine	0.248334	0.840677	0.235429	326.304	37.2535	HMDB0002088	C20792	Organic nitrogen compounds	Organonitrogen compounds	Amines	153469	113641	97454.5	101754	119128	92172.6	89770.8	79577.7	154310	133465	185169	132464	105212	58015	126200	186173	211438	164237	99774	108398	106496	115933	113129	107591	123735	120594	123717
M390T39	[M+H]+	N-oleoyltaurine	0.109661	0.902515	0.775659	390.27	39.184			Lipids and lipid-like molecules	Fatty Acyls	Fatty amides	9206.87	9391.55	8184.97	9321.13	38452.4	6175.51	23258.4	8292.23	2022.78	26382.2	29110.4	10295.7	34768.9	5882.09	26443.1	28841.7	8777.32	10147.4	24687.9	21112	18873.1	5991.53	11301.8	7709.13	7943.19	12349.2	8648.86
M256T37_2	[M+H-C18H34O2]+	N-palmitoyl-d-sphingosine	3.92089	1.08475	0.602429	256.263	36.662	HMDB0004949		Lipids and lipid-like molecules	Sphingolipids	Ceramides	3.70397e+06	2.29353e+06	3.16976e+06	2.04067e+06	2.12927e+06	3.00072e+06	2.92959e+06	3.00811e+06	1.86141e+06	985167	2.05167e+06	1.86508e+06	2.03249e+06	2.51019e+06	2.60398e+06	2.09391e+06	1.58928e+06	2.40599e+06	2.15813e+06	2.01668e+06	2.70298e+06	2.65815e+06	2.03844e+06	2.20305e+06	2.25193e+06	2.27279e+06	2.27224e+06
M569T612	[M+H]+	N-stearoylsphinganine	0.47086	0.713988	0.46926	568.562	612.406	HMDB0011761		Lipids and lipid-like molecules	Sphingolipids	Ceramides	43098.7	36913.1	34442.5	68769.9	106563	79749	36355.8	34859.5	88148.9	66000.5	14227	138781	22121.2	17865.7	36416.5	22732.1	12513.2	30743	18370.9	12871.9	42134.2	27663.1	114590	54523.4	22412.1	24760.6	22241
M375T161	[M+H]+	N-succinyl-5-aminoimidazole-4-carboxamide ribose	0.121043	1.25806	0.3555	375.128	161.056			Nucleosides, nucleotides, and analogues	Imidazole ribonucleosides and ribonucleotides	1-ribosyl-imidazolecarboxamides	1167.63	3817.98	1224.38	1983.23	738.243	910.551	916.923	987.268	1671.23	630.718	1971.04	1709.83	1920.93	147.903	1438.23	2860.09	7840.47	2339.35	1914.65	1885.41	1110.55	1114.32	1127.39	2770.02	5732.99	5950.53	5733.1
M649T610	[M+H]+	N-tetracosenoyl-4-sphingenine	0.276766	0.784551	0.620409	648.625	609.542	HMDB0004953		Lipids and lipid-like molecules	Sphingolipids	Ceramides	43925.1	24016	34992.3	28989.9	76679.3	38823.3	18337.8	22338.8	47185.2	47753.8	10792.9	24421.9	6208.6	3731.55	22090.3	8829.95	1191.35	16959.1	4535.9	3224.89	33915.4	10068.7	68132.6	14147.6	6181.24	6385.01	6180.72
M118T271	[M+H]+	N,n-diethyl-2-aminoethanol	0.169681	1.01913	0.877238	118.121	270.698	HMDB0033971		Organic nitrogen compounds	Organonitrogen compounds	Amines	5797.07	9739.86	4024.02	5706.18	4018.37	4068.62	3799.88	4494.55	6808.64	6343.18	7916.31	7099.63	6570.02	11292.5	4613.33	8604.08	12137	5233.13	7063.56	5686.24	4773.92	6491.25	6640.4	6504.23	9496.94	10110.1	10111.5
M74T52	[M+H]+	N,n-dimethylformamide	0.701992	1.08958	0.424709	74.0592	51.75	HMDB0001888	C03134	Organic acids and derivatives	Carboxylic acids and derivatives	Carboxylic acid derivatives	31057.7	5428.92	74766.3	68990.2	48156.4	71624.2	77082.8	79355.1	56595.9	45734.5	63060.6	59477.5	63171.3	96714.8	2802.93	70899.8	87052.8	60292.1	77291	78832.9	66062.9	68327.4	49648.4	75301.9	81909.3	77438.6	77276.6
M189T392_2	(M+H)+	N.alpha.-Acetyl-L-lysine	0.124406	0.807335	0.199628	189.122	392.356						27802.9	26466	14873.9	23917.6	26032.3	26454.2	20440.9	24671.1	29444.1	28190.2	34886.1	42431.3	29528.2	5859.74	25812.6	36615.3	30390	21158.5	35213.8	27025.4	16317.7	19587.4	20736.4	26491	29136.8	29136.7	29175.1
M282T301	(M+H)+	N6-methyladenosine	0.731431	1.01798	0.827883	282.118	300.752	HMDB0004044		Nucleosides nucleotides and analogues	Purine nucleosides		51253.7	93328.7	57996.9	82786.6	63662.7	65934.5	59895.7	63808	85559.1	84113.2	90883.6	81747.7	86252	31155.8	64765.9	39217.2	105328	77374.8	84757.3	91440	71806.9	68454.7	75745.9	82181.8	97024.4	97231.3	97230.8
M189T580	(M+H)+	N6,N6,N6-Trimethyl-L-lysine	0.696949	0.920343	0.598219	189.159	580.409						155376	210545	163393	207860	210192	56263.8	177275	79946.7	229500	263319	262326	192395	216195	120965	186115	203919	302088	199742	207501	211576	164781	178329	162652	183957	212659	211011	210204
M664T439	[M]+	NAD+	0.404573	0.506856	0.00335214	664.113	438.543	HMDB0000902	C00003				18708.6	20088.7	13917.6	17823.5	20152	11447	17920.5	13810.1	31626	30080	30088.5	26576.3	20592.5	4423.21	17337.6	21279.6	25907.5	13668.8	16619.1	15002.2	9579.91	9824.62	12777.1	12277	22046	22186.1	22045.8
M648T462	[M+H-H2O]+	Natamycin	0.118391	0.968551	0.671359	648.292	461.91		C08073	Organic oxygen compounds	Organooxygen compounds	Carbohydrates and carbohydrate conjugates	3966.97	3282.65	2347.16	2843.14	3232.8	2630.06	2699.89	2373.76	3442.96	3169.18	3328.41	3540.2	3571.89	1194.57	3442.29	3342.61	5225	3543.63	3186.55	3443.3	2623.01	2862.27	3044.48	2811.27	3176.87	3180.79	3259.73
M615T410	[M+H]+	Neomycin	0.0591924	0.964661	0.82518	615.333	410.454	HMDB0015129	C01737	Organic oxygen compounds	Organooxygen compounds	Carbohydrates and carbohydrate conjugates	1282.43	856.12	703.759	782.831	963.57	938.517	667.275	691.196	1261.21	1374.27	889.33	1548.83	1014.04	473.063	794.097	1106.26	1585.44	985.444	945.914	1292.39	814.015	945	1097.18	1110.31	1277.68	1280.01	1298.3
M203T527	[M+H]+	Ng,ng-dimethyl-l-arginine	0.190075	0.86253	0.648706	203.149	527.486	HMDB0001539	C03626	Organic acids and derivatives	Carboxylic acids and derivatives	Amino acids, peptides, and analogues	43020.6	38223.9	43930.3	63614.2	40564.9	32156	33782.2	38186.7	27353.1	119817	34927.6	40326.3	41228.8	23697.5	39848.5	33212.4	128847	37269	44649.5	35463	44446.7	39256.9	46118.2	43988.2	35667.3	35836.2	28634.8
M203T582	(M+H)+	NG,NG-dimethyl-L-arginine(ADMA)	0.23531	0.860812	0.205967	203.149	582.249						38492	37378.3	28552.3	29597.8	51816.9	29960.8	36834.6	29911.7	46620.8	58946	53294.1	53899.6	46034.7	24482.3	40885.6	39506.1	66855.7	46683.9	42228.7	46143.5	36354.8	37132.6	39517.1	39226	45739.2	44454.4	44417.8
M123T64_2	[M+H]+	Niacinamide	10.9918	0.973363	0.86434	123.055	63.967	HMDB0001406	C00153	Organoheterocyclic compounds	Pyridines and derivatives	Pyridinecarboxylic acids and derivatives	2.20323e+07	2.457e+07	1.66777e+07	2.10193e+07	2.28852e+07	1.64895e+07	1.49496e+07	1.66172e+07	2.64773e+07	2.42188e+07	3.06664e+07	2.75507e+07	2.2761e+07	1.08924e+07	1.86538e+07	2.54679e+07	4.45653e+07	2.59522e+07	2.82741e+07	2.86954e+07	1.56872e+07	1.74172e+07	1.90165e+07	2.76476e+07	3.4809e+07	3.42337e+07	3.4807e+07
M123T94	(M+H)+	Nicotinamide	2.39145	1.28045	0.550709	123.054	93.603	HMDB0001406	C00153	Organoheterocyclic compounds	Pyridines and derivatives	Pyridinecarboxylic acids and derivatives	285581	476203	134828	512722	420834	256242	43766.6	51561.4	604941	324798	488952	468541	445856	6387.3	261491	226323	1.49918e+06	563350	758327	689147	270013	312519	9062.37	499493	1.03556e+06	1.03735e+06	1.07768e+06
M335T471	[M+H]+	Nicotinamide ribotide	0.106742	1.09664	0.691322	335.062	470.873	HMDB0000229	C00455	Nucleosides, nucleotides, and analogues	Pyridine nucleotides	Nicotinamide nucleotides	2179.76	1508.01	2101.31	2432.66	996.78	2111.76	2023.41	2307.08	1341.93	1845.14	1385.59	1238.43	1012.8	1674.88	1073.76	1577.95	2161.43	1089.99	1134.03	3150.66	2088.03	2534.06	1219.62	995.266	1864.95	1815.26	1862.37
M539T418	[M+Na]+	Nitrocefin	0.0303363	0.791688	0.398768	539.023	417.59			Organoheterocyclic compounds	Lactams	Beta lactams	1320.67	1612.92	1921.27	1238.86	1142.83	1180.77	2010.91	992.679	1263.06	2681.23	2272.65	1573.85	1017.4	938.98	1204.73	1847.55	2668.68	1541.26	2539.88	2254.07	1505.36	681.737	592.19	972.544	1546.7	1547.2	1505.58
M125T22	(M+NH4)+	Nitrosobenzene	0.293272	1.09462	0.528759	125.07	22.309						23423.8	9543.42	22220.1	24259	18981.7	13941.8	21817.7	22818.4	16071.1	14005.1	21084.1	23072.7	13403.3	22118.1	24434.6	21547.7	27833.1	12329.5	14256.2	29272.3	14843.2	23909.2	24065.9	23769.3	22726.2	22797.1	22790.9
M403T414	[M+H]+	Nobiletin	0.151796	0.495435	0.354367	403.129	414.356	HMDB0029540	C10112	Phenylpropanoids and polyketides	Flavonoids	O-methylated flavonoids	6898.89	7109.77	3281.55	4127.64	3914.27	3124.64	465.733	2764.95	4874.6	7699.38	29261.5	4744.49	4149.91	1043.52	2207.96	5868.79	8014.3	3887.59	4476.8	5057.72	3689.17	3316.96	3825.67	4311.61	2353.24	3023.29	2362.95
M337T262	[M+H-H2O]+	Notopterol	0.424997	1.32935	0.0747517	337.143	261.644		C17499	Lipids and lipid-like molecules	Prenol lipids	Terpene lactones	9107.01	17159.8	14579	15829.2	15247.2	16349.4	9470.94	14814.2	14915.8	11437.3	6078.69	14575	12189.7	10539.5	15128	18196.5	12604.1	9067.07	16953.5	21151.3	13778.7	13974.9	16737.1	12176.3	17002.6	17619.9	17614.7
M148T91	[M+H]+	O-acetyl-l-serine	0.21384	1.15874	0.688295	148.059	91.299	HMDB0003011	C00979	Organic acids and derivatives	Carboxylic acids and derivatives	Amino acids, peptides, and analogues	3403.45	7510.06	4464.26	4619.13	3420.35	2329.13	3721.92	5067.43	5094.81	4737.71	6215.01	8186.71	7878.69	3921.93	3778.1	7298.58	15344.6	6031.03	14159.7	6545.86	3999.26	654.454	3032.8	9873.7	13858.5	13240.6	13242.9
M136T434	[M+H-CH3O5P]+	O-phosphotyrosine	0.150258	0.82339	0.0391479	136.061	433.613	HMDB0006049	C06501	Organic acids and derivatives	Carboxylic acids and derivatives	Amino acids, peptides, and analogues	29426.9	33012	34634.7	32615.6	25283.3	44326.8	38844.6	32416.2	35349.8	42587	32376.2	41797.2	42679.7	24580.1	43752.2	47156.1	46868.6	39072.9	39227.9	27102.6	31508.9	32364.5	24679.8	29037.7	40816.4	40813.7	41382.4
M199T406	[M+H]+	O,o,s-triethyl phosphorothioate	0.0623855	0.80063	0.425772	199.059	406.175						501.892	1214.19	640.7	411.776	314.79	1624.5	1476.41	1870.59	761.77	1481.76	484.069	1644.87	1920.71	1584.93	1838.47	737.589	668.687	2104.23	681.34	787.742	638.934	1622.57	1790.66	659.194	710.838	755.325	793.237
M142T36	[M+H-C13H18O2]+	Octanoic acid, 4-[(1-oxo-7-phenylheptyl)amino]-, (4r)-	0.63467	1.02609	0.730736	142.121	36.144			Organic acids and derivatives	Carboxylic acids and derivatives	Amino acids, peptides, and analogues	91695.4	85098.6	76188.6	83958.5	59587.4	96819.6	85845.2	97470	77602.5	85614.8	78856.6	76557.6	73567.5	80302.8	89036.4	107094	95315.8	45949.2	96382.4	84779.6	71571.9	101421	70089.6	90797.8	88755.6	88753.6	90837.4
M391T30	[M+H]+	Octyl-3,5-di-tert-butyl-4-hydroxyhydrocinnamate	0.330324	1.74436	0.0778674	391.34	30.347			Lipids and lipid-like molecules	Fatty Acyls	Fatty alcohol esters	8949.48	9869.22	5872.64	6630.72	8861.13	9534.88	6465.97	2547.43	2870.43	3528.07	5974.34	3402.79	6942.38	3786.06	5846.25	4117.06	7407.61	5670.75	10469.3	10838.6	6811.34	1712.13	8286.08	5123.49	7911.85	9117.39	7843.95
M282T36_3	[M+H]+	Oleamide	19.5489	1.04815	0.414286	282.279	36.144	HMDB0002117	C19670	Lipids and lipid-like molecules	Fatty Acyls	Fatty amides	7.42229e+07	6.43948e+07	6.98545e+07	6.32273e+07	4.71944e+07	7.22977e+07	6.40932e+07	7.35776e+07	6.12126e+07	6.42666e+07	5.99102e+07	6.13123e+07	5.87878e+07	6.32713e+07	7.05149e+07	7.6092e+07	6.22311e+07	3.92096e+07	7.21955e+07	6.68347e+07	6.11222e+07	7.86947e+07	5.86964e+07	6.5336e+07	7.14823e+07	7.19438e+07	7.1939e+07
M595T29	[M+Na]+	Oleana-1,9(11)-dien-28-amide, 2-cyano-3,12-dioxo-n-(2,2,2-trifluoroethyl)-	0.312032	0.165837	0.158654	595.305	28.869			Benzenoids	Naphthalenes	Naphthalenecarboxylic acids and derivatives	306.851	402.234	746.067	676.504	636.308	521.422	15201.5	13091.6	396.962	583.487	980.163	979.779	803.205	290.749	545.433	531.86	617.502	6722.49	1815.95	1078.58	922	453.34	424.788	485.026	702.637	702.842	712.188
M620T36	[2M+H]+	Oleoyl ethylamide	0.606896	0.868291	0.613509	619.611	35.954			Lipids and lipid-like molecules	Fatty Acyls	Fatty amides	400667	258280	221885	203893	208135	208530	188439	257721	224155	696433	398900	287542	237666	110433	188709	216386	148137	79536.6	472087	309535	236412	306042	274822	183868	304592	297812	304570
M426T175	[M+H]+	Oleoyl-l-carnitine	0.735938	0.872753	0.411619	426.356	174.661	HMDB0005065		Lipids and lipid-like molecules	Fatty Acyls	Fatty acid esters	343652	338115	245229	394623	201520	309949	268610	305107	395524	182166	365038	390237	318711	3168.38	419441	658638	753926	427467	418552	307594	246947	211893	198289	280788	503985	500190	503961
M500T170	[M+Na]+	Oleyloxyethylphosphorylcholine	0.116362	1.24053	0.363909	500.37	169.785			Organic nitrogen compounds	Organonitrogen compounds	Quaternary ammonium salts	1800.25	1100.82	1090.15	664.064	231.016	2721.94	2164.89	2372.2	1152.37	1520.72	1296.53	1860.65	792.7	1402.5	3040.98	4943.88	6678.95	4224.84	3558.1	2100.15	1326.13	1267.83	1578.66	3030.22	2842.15	2840.62	2950.55
M287T42	[M+H]+	Oxazepam	0.248419	1.7753	0.253495	287.058	41.559	HMDB0014980	C07359	Organoheterocyclic compounds	Benzodiazepines	1,4-benzodiazepines	14404.9	2802.07	8954.37	7466.38	4726.8	8891.86	2015.04	7779.89	2584.74	1668.99	2159.06	5115.47	2739.93	11915.7	4043.41	5320.51	2257.77	13933.8	4337.15	3323.02	8156.74	15753.7	2618.44	3665.92	3549.07	3667.95	3548.87
M433T420	[M-H+2Na]+	Palmitoleoyl 3-carbacyclic phosphatidic acid	0.10721	1.0119	0.913871	433.191	420.336			Lipids and lipid-like molecules	Fatty Acyls	Fatty acid esters	1881.98	1935.5	1109.05	1663.51	2039.98	1762.45	1659.97	1497.57	2620.06	2396.72	2129.94	2230.3	2003.87	1423.43	1823.92	1995.12	2500.18	1913.61	2764.87	2057.26	1761.33	2010.35	2083.33	2006.57	2240.15	2216.79	2216.43
M300T38	[M+H]+	Palmitoyl ethanolamide	0.451181	0.737979	0.175782	300.288	37.8865	HMDB0002100	C16512	Organic acids and derivatives	Carboximidic acids and derivatives	Carboximidic acids	119262	100984	83854.9	77913.4	148846	85822.5	59243	61545.5	134951	163965	193159	127437	80354.7	57548.3	84207.6	120154	155507	123990	85837.4	89546.3	87970.2	99980.9	86651	96340.3	93818.6	110161	110309
M220T279	[M+H]+	Pantothenate	0.606227	0.741503	0.0290276	220.117	278.642	HMDB0000210	C00864	Organic oxygen compounds	Organooxygen compounds	Alcohols and polyols	214724	154111	173064	231867	213261	201298	176229	188688	303725	302880	272813	282053	226840	63272.9	180483	206993	291466	216357	230032	190299	157564	160811	203839	189276	206542	206540	205200
M735T600	[M+H]+	PC(16:0/16:0)	8.46495	0.583959	0.204407	734.569	599.714	HMDB0000564	C00157	Lipids and lipid-like molecules	Glycerophospholipids	Glycerophosphocholines	2.25775e+07	6.94097e+06	9.916e+06	1.34082e+07	1.64103e+07	1.4428e+07	1.1972e+07	1.02996e+07	1.28013e+07	1.30127e+07	5.23248e+06	2.60036e+07	5.45052e+06	1.97813e+06	7.5832e+06	3.55972e+06	737458	6.95834e+06	1.2968e+06	1.26957e+06	9.50012e+06	2.24629e+06	1.51155e+07	1.68925e+07	2.41422e+06	2.45687e+06	2.45601e+06
M227T293	[M+H-C12H11F2NO5]+	Pentanoic acid, 5-(2,6-difluorophenoxy)-3-[[(2s)-3-methyl-1-oxo-2-[(2-quinolinylcarbonyl)amino]butyl]amino]-4-oxo-, (3s)-	0.117604	0.793091	0.457077	227.138	293.241			Organic acids and derivatives	Peptidomimetics	Hybrid peptides	1764.59	859.359	1250.27	1422.03	1428.54	1870.18	3243.69	1721.17	5996.98	5587.51	10183.1	4811.08	5543.5	1179.76	2110.41	4521.46	4533.09	2195	3778.16	4484.84	4306.76	1881.95	7480.12	3085.06	3612.11	3634.39	3634.45
M369T546	[M+H]+	Perindopril	0.138334	0.870594	0.435382	369.248	545.767	HMDB0014928	C07706	Organic acids and derivatives	Carboxylic acids and derivatives	Amino acids, peptides, and analogues	11915.3	11438.1	23195.8	7341.87	16427.9	9481.99	17894.4	8760.32	21969.3	20437.8	18380.7	11784.6	18021.8	6194.84	15798.4	16775.4	30413	10213.9	13863.1	17876.7	8881.85	12000.9	19543.4	14220.5	11810.4	11771.2	9313.89
M263T241	[M+H]+	Phe-pro	0.0745198	0.939156	0.780183	263.138	240.851	HMDB0011177		Organic acids and derivatives	Carboxylic acids and derivatives	Amino acids, peptides, and analogues	1357.14	1163.39	2357.67	2870.72	2021.45	1871.83	2158.42	2460.44	5007.54	1498.67	2416.73	4201.43	1605.99	1508.69	4194.9	3602.9	4055.77	4938	3098.05	3082.7	1433.53	3198.38	2408.2	3442.82	3454.62	3624.28	3457.68
M341T29	[M+H-2H2O]+	Phenol, 5-(1,1-dimethylheptyl)-2-[(1r,2r,5r)-5-hydroxy-2-(3-hydroxypropyl)cyclohexyl]-, rel-(+)-	0.162186	1.80166	0.202117	341.265	29.076			Benzenoids	Benzene and substituted derivatives	Cyclohexylphenols	3085.08	1106.55	1266.13	1012.95	1170.02	675.947	1584.64	1160.59	1770.11	1145.62	2089.87	1173.11	1881.05	562.933	1177.54	979.239	1684.55	15565.6	2570.07	2106.83	6850.3	1128.34	1496.77	1925.58	2613.2	2598.88	2846.62
M215T21	[M+H]+	Phenyl salicylate	0.132108	1.06883	0.582897	215.069	21.304	HMDB0032018	C14163				5819.27	4537.13	5542.37	4602.33	5369.84	9571.45	5448.51	4286.53	4548.87	4165.49	4173.44	6250.76	5768.4	8659.95	5782	6489.4	5407.12	5287.37	5360.7	5216.13	3133.4	6368.25	4736.26	6046.2	6304.7	6305.98	6741.48
M103T267	[M+H-H2O]+	Phenylacetaldehyde	0.236496	0.839657	0.4391	103.053	267.339	HMDB0006236	C00601	Benzenoids	Benzene and substituted derivatives	Phenylacetaldehydes	23160.6	29366.1	24481.6	32850.6	35293.2	12492.5	20675.6	11461.7	30058.7	42619.9	43565.9	45259.5	32235.2	616.72	11224.8	18538.6	41627.9	25932.6	24553.7	23442.6	26613.5	19724.3	27488.2	40769.9	30932.1	33855	31399.8
M167T276	[M+H]+	Phenyllactic acid	0.252831	0.956512	0.672213	167.047	275.577	HMDB0000779	C01479	Phenylpropanoids and polyketides	Phenylpropanoic acids		10134.4	18545.1	11622.5	16605.8	10136.1	16493.5	11848.8	17527.9	16307.9	14225.5	15368	14128.6	23162	5648.06	13709	10436	20271.1	13696.5	17162.1	18518.5	12785.7	12109.5	10587	14355.8	16350.7	16344.3	17452.5
M367T481	[2M+H]+	Phosphocholine	4.08827	1.28462	0.158928	367.138	481.27	HMDB0001565	C00588	Organic nitrogen compounds	Organonitrogen compounds	Quaternary ammonium salts	810694	1.42433e+06	537141	889767	1.0178e+06	685299	558477	586219	1.1333e+06	1.43726e+06	1.41213e+06	1.21493e+06	966183	123339	688379	885917	1.96485e+06	949051	1.70255e+06	1.55057e+06	1.07596e+06	981523	1.32935e+06	1.50751e+06	1.40866e+06	1.42508e+06	1.42473e+06
M212T446	[M+H]+	Phosphocreatine	0.724391	0.465343	0.0308351	212.043	445.942	HMDB0001511	C02305	Organic acids and derivatives	Carboxylic acids and derivatives	Amino acids, peptides, and analogues	56264.5	98829.4	49240.1	80225.3	59337.6	49337.2	63166.9	86367	191847	168418	230592	102923	69162.5	14840.1	39733.1	84678.4	124709	88979.7	77498.3	124008	49896.6	38978.1	45075.8	56973.1	105799	105804	107536
M184T579	(M+H)+	Phosphorylcholine	2.84455	1.04059	0.71418	184.073	579.027	HMDB0001565	C00588	Organic nitrogen compounds	Organonitrogen compounds	Quaternary ammonium salts	1.72929e+06	1.91774e+06	905179	1.33775e+06	1.67671e+06	1.53359e+06	1.22416e+06	1.31361e+06	1.55501e+06	2.27867e+06	2.1675e+06	1.81538e+06	1.36907e+06	805394	1.62966e+06	1.64269e+06	2.21839e+06	1.61006e+06	1.71806e+06	1.82564e+06	2.03473e+06	1.70734e+06	1.73344e+06	1.75544e+06	1.94085e+06	1.9445e+06	2.08485e+06
M354T37	(M+CH3CN+H)+	Phytanic acid	0.778493	1.21369	0.403157	354.335	36.595	HMDB0000801	C01607	Lipids and lipid-like molecules	Prenol lipids	Diterpenoids	87360.7	118876	61462	63465.6	72318.3	35672.9	77013.6	59019.5	88382.9	63151.8	55131.3	46953.8	73714.2	38629.1	68187.5	78084	86893.9	86800.4	68215.5	141530	30664.4	82029.1	71502	78975.6	94096.5	94329.1	93772.9
M106T64	(M+H-H2O)+	Picolinic acid	0.373652	0.875952	0.479478	106.027	63.966	HMDB0002243	C10164	Organoheterocyclic compounds	Pyridines and derivatives	Pyridinecarboxylic acids and derivatives	37623.3	41626	31932.2	36824.5	42355	26194.4	30547.4	31402	49019	46321.7	58691	53648.8	43496.5	19394.8	34205.7	47508.4	80721.6	51005.6	48776	55297.6	26104	18295.8	38787.2	48922.1	58574.5	58577.2	59146.5
M475T409	[M+H-H2O]+	Picroside i	0.064418	0.854802	0.285411	475.141	408.894			Phenylpropanoids and polyketides	Cinnamic acids and derivatives	Cinnamic acid esters	2451.97	3586.86	2097.16	3030.38	3452.56	2269.86	2470.12	2257.75	3710.44	4443.61	4602.03	3938.41	3657.94	825.501	2238.71	3720.52	5329.91	2113.95	3748.86	3112.31	2185.03	3305.76	2757.87	3202.04	3623.02	3683.92	3684.84
M209T48	[M+H]+	Pilocarpine	0.861254	0.508839	0.0349876	209.127	48.147	HMDB0015217	C07474				171369	11156.2	51538.6	15115.1	35560.6	54145.9	97390.9	81970.9	63625.8	152160	56743.5	62868.5	23906.8	8230.21	9585.39	73872.1	22997.6	33313.9	49013.1	25921.8	60686.8	18307.2	77023.5	30977	48006.7	45917.5	45922.4
M442T392	[M+H]+	Platensimycin	0.119509	0.575631	0.0270005	442.177	392.49		C20132	Benzenoids	Benzene and substituted derivatives	Benzoic acids and derivatives	1597.79	1788	1261.07	1573.48	1617.03	1055.84	1329.05	1357.51	3177.73	3437.41	2920.28	2848.9	1451.67	856.507	767.978	1925.25	2914.02	1113.43	1292.71	1875.56	775.417	1389.06	1746.34	1596.18	1959.29	1965.6	2160.55
M437T402	[M+Na]+	Podofilox	0.206857	1.72003	0.0193018	437.125	402.168	HMDB0015310	C08411	Lignans, neolignans and related compounds	Lignan lactones	Podophyllotoxins	1649.23	3130.3	2722.98	1576.06	2791.91	1861.81	842.436	1820.78	1060.57	1766.16	1550.07	1311.06	4370.89	1405.83	772.468	1395.63	642.824	1535.42	2761.23	3784.29	2298.41	1585.18	2076.9	1858.07	2084.45	2237.09	2161.49
M244T372	[M+H]+	Pro-gln	0.0608521	0.888973	0.457806	244.128	372.017			Organic acids and derivatives	Carboxylic acids and derivatives	Amino acids, peptides, and analogues	5208.76	4287.16	6237.18	4983.97	6019.12	4959.39	5083.11	4006.21	9057.78	6363.96	6263.99	9355.24	3186.47	3005.51	7105.32	6632.07	6480.88	11407.7	5102.76	5953.81	4871.11	6715.93	5554.68	7476.43	6087.49	6142.7	6149.33
M245T421	[M+H]+	Pro-Glu	0.927257	0.90855	0.581429	245.113	420.543			Organic acids and derivatives	Carboxylic acids and derivatives	Amino acids, peptides, and analogues	158630	206531	171164	226946	203531	209035	172132	175410	423495	325214	334792	365432	180398	39585.7	261543	317959	446951	418040	311684	276516	194177	238170	256029	355611	321972	322020	324127
M401T452	[M+H]+	Pro-Glu-Arg	0.194873	1.33268	0.0395099	401.212	452.201			Organic acids and derivatives	Carboxylic acids and derivatives	Amino acids, peptides, and analogues	2776.42	4153.57	5348.24	5621.08	5939.04	4731.58	4285.99	3080.18	5424.88	3678.26	3606.31	3626.45	4400.31	1837.61	5058.56	3394.59	7311.41	6758.35	4068.42	4435.3	5164.73	4781.15	6298.8	6838.84	5965.75	5878.31	5878.5
M229T262	[M+H]+	Pro-hyp	0.064097	0.915941	0.484773	229.118	261.586	HMDB0006695		Organic acids and derivatives	Carboxylic acids and derivatives	Amino acids, peptides, and analogues	2284.83	2830.57	1814.61	2579.82	3138.36	2246.11	2578.36	2739.73	3307.24	2212.22	4248.09	2375.27	3618	2517.53	2084.49	2370.97	2776.42	2843.02	2691.85	2705.96	2845.05	2049.94	3035.66	2664.69	2640.16	2533.46	2667.29
M229T373	[M+H]+	Pro-ile	0.356812	0.835871	0.219479	229.154	372.971			Organic acids and derivatives	Carboxylic acids and derivatives	Amino acids, peptides, and analogues	53503.3	70478.1	39773.7	58572.1	55613.7	45695.4	46940	43251	76399.9	82967.6	78884.2	74862	73798.7	14066	50016	72433.4	85630.7	58640.8	72250.2	64903.8	43244.5	45594.1	55010.7	56107.5	74477.8	73951.1	74472.4
M213T424	[M+H]+	Pro-pro	0.176567	0.932865	0.748208	213.122	423.92			Organic acids and derivatives	Carboxylic acids and derivatives	Amino acids, peptides, and analogues	19921.2	31415.6	37271.1	25565.9	36337.4	12770.1	20687.5	8582.93	28810.3	28375.2	15531.1	33765	17662.1	5869.39	15116.4	16065.8	34280.9	19369.4	20715.3	16952	22736.9	12979.7	31201.1	22053.3	23280.4	25456.6	23386.7
M217T372	[M+H]+	Pro-Thr	0.303948	0.842709	0.392875	217.129	372.117	HMDB0004620		Organic acids and derivatives	Carboxylic acids and derivatives	Amino acids, peptides, and analogues	97254.5	81413.6	44510.8	76931.2	95977.7	118262	76371.7	110671	95042.5	68158.9	92256.7	129380	82455.5	19883.9	115090	136191	72208.6	66895.9	115764	125918	33556.7	67196.3	65463.2	74030.1	106964	99145.8	106387
M302T41_2	[M+H]+	Pro-Trp	1.12119	1.33715	0.5615	302.304	40.995	HMDB0000269	C00836	Organic nitrogen compounds	Organonitrogen compounds	Amines	739398	48486.2	239737	58697.4	48552.3	205308	154812	161966	53968.9	71893.6	70287.7	51711.1	50014.4	31210.4	120189	186556	53658.5	182037	59246.3	53737.5	224395	323691	51576.1	42362.2	94602.7	95868.6	95877.1
M301T399_2	(M+Na)+	Pro-Tyr	0.0552466	0.901171	0.510699	301.113	398.808						1950.14	2204.09	1507.05	1698.1	2213.66	2337.59	1789.12	1331.22	1471.52	2183.45	2101.17	2667.27	1525.7	5595.44	1687.44	2313.91	2771.89	2527.48	2100.93	2280.57	1150.69	1199.36	1721.58	1949.76	2086.62	1963.78	1960.85
M215T295	[M+H]+	Pro-val	0.0569707	0.84907	0.608931	215.138	294.966			Organic acids and derivatives	Carboxylic acids and derivatives	Amino acids, peptides, and analogues	5841.53	2786.61	3315.79	4530.72	5340.81	5195.45	4761.68	2017.76	13679	6433.57	5576.5	14551.9	3650.85	1805.01	9634.16	8911.16	6566.81	9503.16	4978	7508.22	4468.88	9881.33	5518.05	7569.08	7408.38	7495.22	7495.02
M236T169	M+	Procaine	0.370742	2.06354	0.0101644	236.149	168.856	HMDB0014859	C07375	Benzenoids	Benzene and substituted derivatives	Benzoic acids and derivatives	4236.59	9612.91	6951.95	9134.96	4751.82	5790.83	6431.65	4860.74	7678.61	2564.39	2990.85	2743.73	7629.45	4277.72	5729.34	9104.68	9954.11	8407.55	9082.59	6813.35	15105.1	7461.12	7570.2	10240.3	9477.99	8511.97	8661.86
M376T404	[M+H]+	Prochloraz	0.0831418	1.32811	0.150022	376.044	403.903	HMDB0062513	C11182				452.941	635.426	590.514	663.315	585.68	1086.78	673.179	819.771	749.011	473.945	457.424	528.513	578.768	1101.75	621.654	686.043	742.538	782.94	890.121	516.584	1305.18	875.169	607.159	722.241	669.474	669.409	679.87
M513T26	[M+H-H2O]+	Proscillaridin a	0.0916684	1.31746	0.353743	513.272	26.314		C12816	Lipids and lipid-like molecules	Steroids and steroid derivatives	Steroid lactones	341.507	457.882	1622.89	1490.14	523.437	1140.8	1056.07	999.608	738.585	606.964	437.28	417.74	339.081	964.673	1334.81	891.264	585.325	1401.53	617.22	801.015	1297.63	1770.63	512.719	608.206	494.735	493.333	524.825
M370T114	(M+NH4)+	Prostaglandin D2(PGD2)	0.603659	1.25011	0.405455	370.257	114.471						18794	44140	26927.4	35721.5	37319.5	20251.3	27659.7	30275.2	33142.7	30433.6	26504.2	35464.3	49549.4	761.818	22442	33461.2	85735.2	21256.2	73997.8	48284.1	17145.6	18624.3	30760.3	40557.3	72078	72762.5	72070.2
M325T33_2	[M+H-H2O]+	Prostaglandin f1.alpha. alcohol	0.0856434	0.919961	0.762882	325.271	32.6095			Lipids and lipid-like molecules	Fatty Acyls	Fatty alcohols	6313.52	5158.62	6546.93	3450.23	5303.05	4335.61	5192.44	3678.08	4052.66	4051.04	4264.74	2843.58	6417.48	1286.52	6814.52	4069.22	5199.32	2602.59	2698.53	3692.55	1474.88	7731.31	1447.32	5110.4	5360.06	7001.85	5478.85
M353T211	(M+H)+	Prostaglandin I2	0.108232	0.986678	0.957524	353.231	210.793	HMDB0001335	C01312	Lipids and lipid-like molecules	Fatty Acyls	Eicosanoids	2127.03	4041.72	3887.45	4253.93	4837.97	4905.55	3121.05	3019.33	5498.35	1079.47	6354.63	3842.5	8851.54	3803.42	9796.53	7142.07	7133.31	5741.79	6056.45	3326.16	2997.8	3946.27	3953.25	2330.12	5545.51	5545.78	5616.46
M462T204	[M+H]+	Psychosine	0.330578	0.276706	0.0139364	462.341	203.798	HMDB0000648	C01747	Lipids and lipid-like molecules	Sphingolipids	Glycosphingolipids	4769.29	2398	985.578	1369.14	6160.35	1756.46	8875.1	5959.44	3229.1	12574.6	1775.84	8827.11	3849.45	772.116	1639.32	1337.09	802.154	1228.89	1482.73	2743.18	1743.71	2415.05	2488.51	538.487	804.327	796.587	713.079
M472T452	[M+H]+	Puromycin	0.0544287	0.917447	0.474597	472.247	451.936		C01610	Nucleosides, nucleotides, and analogues	Purine nucleosides	Purine 3'-deoxyribonucleosides	967.441	3298.38	1797.23	1847.63	2196.67	1712.6	1673.33	1440.59	1764	2774.72	2058.72	2561.94	3662.9	1617.65	2138.34	1700.19	1747.86	1721.54	2034.43	2046.01	1906.52	1611.24	1692.36	1969.53	2185.07	2184.79	2245.03
M80T64	[M+H]+	Pyridine	1.63499	0.966023	0.820899	80.0487	64.137	HMDB0000926	C00747				534590	579114	409272	500444	555104	383208	383620	417251	629483	580216	757103	694765	562208	276420	466480	609968	1.04059e+06	621397	660161	707946	378946	433531	482414	681798	817660	834329	834355
M359T449	[M+H]+	Pyroglu-thr-lys	0.141318	0.587998	0.105192	359.201	448.829			Organic acids and derivatives	Carboxylic acids and derivatives	Amino acids, peptides, and analogues	4442.65	2915.01	3572.99	3345.44	4716.1	2444.64	1873.34	2512.64	4116.32	5705.42	8952.71	4184.96	2619.52	1142.29	2553.06	5715.05	4223.46	4050.81	2661.42	2132.21	2310.83	2587.64	3244.95	3141.99	6958.09	6882.16	6268.61
M474T394	[M+H]+	Raloxifene	0.0905425	1.10154	0.440473	474.184	393.688	HMDB0014624	C07228	Organic oxygen compounds	Organooxygen compounds	Carbonyl compounds	1369.58	1585.12	1652.15	1355.04	1530.14	1620.76	1677.7	1426.16	1323.04	1504.6	1850.31	1641.12	1720.46	1962.54	1566.38	1635.5	1375.33	1572.17	1513.38	1834.35	1516.77	2590.79	1543.87	1380.55	1545.37	1559.03	1545.37
M601T370	[M+H]+	Ranaconitine	0.127093	0.964648	0.778584	601.332	370.135						6493.76	4869	2698.45	4814.87	4319.9	3493.5	4074.66	4521.49	4983.3	5578.96	5315.7	6184.11	5789.46	1378.76	3695.87	4424.37	5798.42	5039.43	6424.22	5253.67	4278.59	3084.27	4151.94	6381.69	5136.23	5137.07	5063.76
M359T101	(M+H-H2O)+	Riboflavin	0.140279	1.02822	0.960333	359.133	101.367	HMDB0000244	C00255	Organoheterocyclic compounds	Pteridines and derivatives	Alloxazines and isoalloxazines	2580.41	2177.87	2027.09	4747.23	6190.76	2118.28	725.432	1730.81	4900.56	2272.16	6851.09	11708	3422.24	4516.51	2225.37	4156.59	14045.8	2260.84	4425.27	6709.41	1295.86	2185.09	694.149	13673.8	9115.77	9159.33	9277.27
M517T251	[M+H]+	Rottlerin	0.12688	0.19244	0.299496	517.182	250.604		C10721	Phenylpropanoids and polyketides	Diarylheptanoids	Linear diarylheptanoids	572.778	612.582	652.301	701.544	142.212	647.219	730.209	532.609	727.242	126.22	14100.2	1908.47	566.332	490.413	553.489	606.597	610.877	609.666	535.784	436.716	616.112	637.364	617.382	644.613	777.075	633.205	779.573
M517T421	[M+Na]+	Rubranoside a	0.23203	1.20523	0.358859	517.214	420.928			Phenylpropanoids and polyketides	Diarylheptanoids	Linear diarylheptanoids	3065.05	4989.05	3982.01	5730.55	9425.99	3408.96	2294.52	3386.45	8297.92	10200.7	7402.66	5996.32	4474.39	636.895	3452.15	5851.51	7778.38	7240.05	6404.51	6838.84	6430.95	7445.45	9698.68	8472.44	6854.76	7244.76	6863.05
M385T425	[M+H]+	S-adenosyl-l-homocysteine	0.572582	1.10596	0.130487	385.127	424.91	HMDB0000939	C00021	Nucleosides, nucleotides, and analogues	5'-deoxyribonucleosides	5'-deoxy-5'-thionucleosides	32716.9	39854.8	33983.2	41666.5	35584	37377.4	36560.4	33685.8	38709	40510.8	41549.7	39709.3	44744.3	22484.6	47917.1	46437	59981	38302.4	52769.7	41879.9	39183.3	37872.7	40659.6	42807.5	50634.1	50675.4	50827.8
M399T544	[M+H]+	S-adenosylmethionine	0.272505	0.841388	0.424082	399.143	543.99	HMDB0001185	C00019	Nucleosides, nucleotides, and analogues	5'-deoxyribonucleosides	5'-deoxy-5'-thionucleosides	143582	160392	184914	49386.3	163517	130713	181483	66084	142366	195964	195381	159933	169442	134309	152843	158490	157501	173482	158107	24729.9	156747	148088	132236	172016	163196	152796	152669
M298T98	[M+H]+	S-methyl-5'-thioadenosine	0.992745	1.02025	0.954186	298.096	97.862	HMDB0001173	C00170	Nucleosides, nucleotides, and analogues	5'-deoxyribonucleosides	5'-deoxy-5'-thionucleosides	133786	419302	204306	406192	517656	110881	248801	240336	165293	195381	569638	565096	420164	43222.5	280991	300448	620899	232022	461528	394334	126476	205356	172206	664824	765398	640429	766851
M136T96	[M+H]+	S-methyl-l-cysteine	0.66193	1.33325	0.382727	136.06	95.762	HMDB0002108	C22040	Organic acids and derivatives	Carboxylic acids and derivatives	Amino acids, peptides, and analogues	9715.41	25585.5	31248.6	28386.8	61197.9	22829	37458.3	33820.6	23612.3	15670.8	51018.9	73282	51791.5	25515.5	40854.4	40731.8	124271	33087.6	73503.1	70092.2	18906.9	23736.4	40546.5	86345.3	73497.5	82487.7	73528.1
M619T473	[M+Na]+	Salannin	0.0277091	0.851261	0.140494	619.302	472.939		C08780	Lipids and lipid-like molecules	Prenol lipids	Triterpenoids	976.165	853.368	722.608	846.545	1141.12	882.325	733.461	679.754	1060.4	1094.01	989.161	766.876	708.018	631.1	840.619	748.928	1058.6	1024.13	837.284	774.193	752.147	583.388	801.834	782.982	851.942	840.691	850.778
M386T411_2	[M+H]+	Sarafloxacin	0.245769	0.975015	0.622571	386.129	411.054	HMDB0039526		Organoheterocyclic compounds	Quinolines and derivatives	Phenylquinolines	11102.8	14202.3	11967.9	27068.6	13924.8	13498.4	12558.4	13334.8	14479.6	14206.6	16763.7	13163.2	15332.6	10414.7	15138.2	15973.6	19286.3	13799.2	14933	13904.3	12775.1	12833.7	13937.8	14011	15891.5	16010.9	16010.5
M471T400	[M+K]+	Schizandrin	0.177166	1.46979	0.0581273	471.169	400.203		C17064	Phenylpropanoids and polyketides	Tannins	Hydrolyzable tannins	1645.96	3842.11	4416.5	2837.67	6497.6	1904.62	1429.15	1722.3	2442.88	3978.32	2280.03	3106.54	3408.74	1249.34	1966.63	2432.14	3115.84	2820.26	3857.12	2463.31	4064.66	2611.51	3990.25	5000.09	3274.63	3465.54	3275.74
M304T53	[M+H]+	Scopolamine	0.253878	1.02089	0.82703	304.153	52.866	HMDB0003573	C01851	Organic acids and derivatives	Hydroxy acids and derivatives	Beta hydroxy acids and derivatives	2191.06	4882.57	4027.37	3903.53	7975.1	8020.66	8945.93	8222.05	12256.1	11206.5	12833.7	14104.2	11666.7	6173.7	8050.78	10009.6	16071	12158.7	12460.3	12552.4	9541.86	11100.4	11043.1	12281.8	10354.8	9762.11	9762.71
M845T376	[M+Na]+	Scytophycin d	0.555094	0.46183	0.134743	844.522	376.339			Lipids and lipid-like molecules	Prenol lipids	Terpene lactones	128015	21393.8	19958.4	29773.6	20409.1	14640.5	15805.8	11370.2	58451.5	62695.3	40121.7	11342.3	17685.3	3579.91	17266	8831.61	17394.4	11559.8	12223	7486.96	12020	9643.39	41364.3	9529.8	12465.9	12731	4481.24
M377T425	[M+H]+	Ser-Asp-Arg	0.0268448	0.839087	0.503279	377.166	424.643			Organic acids and derivatives	Carboxylic acids and derivatives	Amino acids, peptides, and analogues	1310.08	1987.71	863.328	505.747	1580.39	1181.4	540.686	1040	2058.06	1814.66	1519.67	718.688	1505.67	700.562	999.819	1530.11	1375.12	1524.85	626.282	1589.82	1343.79	1145.16	1153.84	595.166	1578.41	1574.61	1678.96
M257T236	(M+Na)+	Ser-Glu	0.266481	1.65551	0.0444282	257.073	235.819						783.56	4073.36	2739.62	5389.27	1210.23	3400.27	2816.74	3918.12	3780.66	1156.84	1127.74	1995.57	3962.15	1645.33	4236.27	5774.96	8792.62	3332.03	5039.57	5799.2	4455.89	3249.69	3054.19	2895.85	7547.85	7548.55	7635.67
M175T403_2	[M+2H]2+	Ser-Ser-Arg	0.0398361	0.959018	0.852688	175.07	402.938			Organic acids and derivatives	Carboxylic acids and derivatives	Amino acids, peptides, and analogues	1333.42	1700.68	1251.92	1573.07	1619.01	992.273	1044.33	2199.08	572.593	2545.06	1701.76	1844.4	1442.15	328843	1183.84	2169.85	2323.22	1134.29	914.183	2052	1588.96	1887.07	1112.86	1946.13	2313.83	2267.72	2315.48
M207T236	[M+H]+	Ser-Thr	0.0862767	0.98758	0.918524	207.112	235.75			Organic acids and derivatives	Carboxylic acids and derivatives	Amino acids, peptides, and analogues	2206.82	1353.97	1996.07	2640.68	2330.79	1165.83	2407.14	1727.13	2416.18	2671.93	2339.84	2832.36	3172.52	1901.98	2681.93	2534.07	3982.73	2702.56	3073.4	2783.97	1573.04	2590.11	2417.42	1777.86	3446.24	3248.54	3445.49
M475T458	[M+H]+	Sildenafil	0.0935125	1.54728	0.0782403	475.206	458.371	HMDB0005039	C07259	Benzenoids	Benzene and substituted derivatives	Benzenesulfonamides	1498.96	651.882	1578.4	1867.24	2383.44	1749.52	1184.29	1051.48	810.519	1232.14	1313.04	627.604	2398.55	1042.11	2015.06	2004.32	2063.24	1659.55	1067	1416.4	826.895	2292.7	2469.64	1550.05	1944.14	1513.38	1947.33
M216T397	[M+H]+	sn-Glycerol 3-phosphoethanolamine	0.139269	0.685455	0.00652639	216.062	396.694	HMDB0000114	C01233	Lipids and lipid-like molecules	Glycerophospholipids	Glycerophosphoethanolamines	8740.57	8709.85	7631.97	10869.6	16523.1	11069.6	10043.4	11353	11691.7	13070.2	15528.8	13216.9	14780.7	2271.17	27331.9	12755.4	16537.8	9596.42	11574	8554.67	5924.26	6732.42	8542.43	10015.5	14395.4	14621.8	14620.7
M238T397	[M+Na]+	Sn-glycerol-3-phosphoethanolamine	0.116223	0.694287	0.0066833	238.044	396.694		C01233	Lipids and lipid-like molecules	Glycerophospholipids	Glycerophosphoethanolamines	7641.59	7953.4	7787.75	9674.28	15992.2	10641.5	9553.88	11735.2	10309	10226	14308.7	13097.8	13433	3073.4	27891.3	12108.1	14022.6	10114.5	10177.3	7870.2	6024.96	6406.63	7704.38	9882.41	13462.8	13462.9	13527
M414T244	[M+H]+	Solasodine	0.107149	0.813211	0.203877	414.33	244.172	HMDB0035282	C10822	Lipids and lipid-like molecules	Steroids and steroid derivatives	Steroidal alkaloids	5167.07	5254.61	4241.72	5218.06	6958.73	6035.27	5310.53	4855.67	9466.16	8541.67	8057.24	8283.6	6245.76	1166.46	4996.85	7479.51	8759.23	6367.94	7852.61	7163.2	3691.4	5375.45	7293.28	4824.06	5928.43	6015.13	6014.71
M1109T372_1	[M+H]+	Solasodine base + 2h, 2o, 1acetyl, o-hex-hex-hex-pen	0.0977012	0.753495	0.0169121	1108.53	371.847			Lipids and lipid-like molecules	Steroids and steroid derivatives	Steroidal glycosides	2891.04	2817.4	5608.82	4470.51	2979.53	3703.89	3675.01	3891.13	3005.8	4630.63	3999.75	3253.26	6044.75	1320.42	2063.35	1825.01	1408.14	2168.55	2366.99	2026.16	3269.35	2765.49	3086.06	3406.12	2370.62	2367.81	2272.37
M146T341	[M+H]+	Spermidine	0.137481	1.08937	0.667774	146.164	340.955	HMDB0001257	C00315	Organic nitrogen compounds	Organonitrogen compounds	Amines	5281.01	3902.21	4071.63	7747.18	4873.8	5211.17	7597.75	4755.22	6288.53	2805.29	7122.99	2125.67	3469.48	7421.46	5718.9	5927.29	6260.64	2294.88	6467.37	4641.68	3808.81	6078.23	5884.11	6558.54	4875.51	3902.62	5004.36
M300T91	[M+H]+	Sphingosine	0.213607	1.0755	0.811527	300.289	91.0545	HMDB0000252	C00319	Organic nitrogen compounds	Organonitrogen compounds	Amines	188033	234068	76879.5	227405	354672	261774	190832	86324.7	114499	223144	380853	215276	196326	37646.2	71391.9	214157	161955	181104	117619	130735	163548	417428	262019	211003	138527	116872	138131
M144T278	[M+H]+	Stachydrine	0.193576	0.915168	0.476572	144.101	278.464	HMDB0004827	C10172	Organic acids and derivatives	Carboxylic acids and derivatives	Amino acids, peptides, and analogues	17779.2	22473	29077.6	38249.4	22488.1	19421.9	19828.8	24354.5	30696.7	24250.9	21989.7	24087.8	65764.1	12760	23205	34828.7	23787.9	24617.7	16637.4	31735.3	19190.1	18961.2	26471.6	19894.4	26544.5	27015.8	26549.8
M467T28	[M+H]+	Staurosporine	0.080819	1.24663	0.117006	467.203	28.104		C02079	Organoheterocyclic compounds	Indoles and derivatives	Carbazoles	547.924	1684.54	972.364	980.577	1261.4	712.938	530.239	698.808	426.813	631.227	554.119	860.267	1833.34	394.522	462.121	524.131	503.664	584.319	950.376	857.019	786.616	505.146	833.104	682.1	1053.09	1044.32	1052.24
M284T205_2	(M+H)+	Stearamide	0.099732	0.99959	0.999298	284.293	204.673	HMDB0034146	C13846	Lipids and lipid-like molecules	Fatty Acyls	Fatty amides	107834	58187.8	79784.3	57936.6	36256.1	133505	75307.9	90451.1	46954.3	133266	28723.8	42535.6	34111.1	43740.9	70530.5	23059.8	6677.06	11838.1	15575.3	19671.9	75941	50689.1	56785.5	198404	18817	20119.9	19769.3
M294T38	(M+NH4)+	Stearidonic Acid	0.860348	1.17092	0.249336	294.241	37.8865						120710	73975.8	97857.5	115756	62090.1	103458	91953	107062	76195.2	80580.6	79840.1	69871.4	62411.4	82496.1	100754	124254	126907	113011	108085	102285	85774.7	143343	76959.9	75453.2	89340.8	89336.9	88599.5
M428T159	(M+H)+	Stearoylcarnitine	0.488033	1.123	0.831278	428.371	158.624	HMDB0000848		Lipids and lipid-like molecules	Fatty Acyls	Fatty acid esters	2112.4	58351.8	185.443	2568.37	37028.4	332.186	264.838	4723.55	46521.4	27473.6	7983.37	39291.4	33525.7	82501.7	11186.5	217.545	82078.2	544.334	13327.5	43385.7	368.981	326.095	46675.7	37704.2	75178.4	80817.3	80784.9
M448T474	[M+H-H2O]+	Sulprostone	0.0266763	0.782747	0.0155757	448.164	473.771			Lipids and lipid-like molecules	Fatty Acyls	Eicosanoids	1096.55	854.445	1366.91	971.716	927.66	938.787	1091.21	1092.02	1388.77	1354.25	1117.97	1015	957.133	688.571	1163.12	883.055	1232.95	1292.16	636.292	1025.75	917.153	949.293	943.424	1053.68	1176.66	1096	1175.79
M822T39	[M+NH4]+	Tacrolimus	0.249445	1.03101	0.909172	821.525	39.175	HMDB0015002	C01375				28021	10156.3	17722.3	15012.4	12320.4	3499.24	17153.7	13949.3	9857.24	11519.1	12707.9	2840.48	8065.38	55544.9	11334.3	13637.2	13640.5	14366.7	5276.65	9410.6	20272.8	16182	8047.09	10948.4	10437.3	11047	10436.2
M411T302	[M+H]+	Tafluprost (free acid)	0.154686	1.24784	0.262881	411.181	302.048			Lipids and lipid-like molecules	Fatty Acyls	Eicosanoids	549.295	3502.4	2332.57	3217.14	3653.44	2346.52	3148.2	2608.86	3130.66	2070.16	1154.73	1234	2732.71	1166.71	1452.64	1771.76	2616.57	2372.31	3432.82	3060.34	2210.14	2890.99	1652.59	3407.59	2510.48	3101.84	2989.61
M704T407	[M+NH4]+	Taxinine m	0.061204	0.987764	0.876559	704.293	406.834			Organic acids and derivatives	Carboxylic acids and derivatives	Pentacarboxylic acids and derivatives	1081.98	954.593	790.778	1027.66	1134.06	912.578	852.308	859.6	1071.76	883.354	954.975	1144.34	951.865	553.626	989.19	786.198	1117	853.45	1103.46	958.834	818.357	759.624	1031.14	1024.37	1092.76	1107.33	1092.64
M173T26	[M+H-C6H15N3]+	Tegaserod	0.605567	1.93058	0.0653392	173.084	26.16			Organoheterocyclic compounds	Indoles and derivatives	Indoles	29672.2	20045.7	19167.4	17191.6	39321	76860.8	2591.16	2596.63	26983.4	12509.8	23294.4	31308.4	20809.2	45545	20762.1	49824.4	28212.4	23885.8	41276.6	21735.4	16769.5	52512.6	33439.9	25941.1	40554.5	44931.9	46010.9
M445T420	[M+H]+	Tetracycline	0.130169	0.96075	0.71622	445.152	419.601	HMDB0014897	C06570				3645.69	5665.68	4094.22	4212.99	4419.26	4202.14	3042.91	3598.8	4723.9	5536.59	5245.53	5081.07	4977.41	1476.93	4020.33	4702.35	6260.64	4366.07	4769.27	4654.73	3725.46	3802.83	3981.79	5225.99	4777.48	4580.95	4777.79
M623T251	[M+H]+	Tetrandrine	0.106154	0.847527	0.188359	623.311	250.784		C09654				9772.11	16603.9	13016.1	12564.7	13070.2	17046.2	14527	11903.4	17004.6	18898.8	13912.9	12790.6	17588.2	3452.56	11114.4	9463	13863.8	8921.51	16300.6	16239.6	10450.2	11405.7	9993.84	11071.6	17194.6	17488.6	17486.3
M219T367	(M-H+2Na)+	Theanine	0.0746953	1.20106	0.44382	219.071	367.007						2011.33	876.596	1903.75	1081.8	2405.79	1285.17	1958.28	1767.63	579.11	1490.2	453.081	1363.07	1846.55	753.667	694.316	2393.13	878.45	2093.08	1566.21	1675.6	1743.86	563.418	1836.03	1756.6	961.605	1474.65	1424.85
M265T367	M+	Thiamine	0.795693	1.02809	0.886967	265.111	367.224	HMDB0000235	C00378	Organoheterocyclic compounds	Diazines	Pyrimidines and pyrimidine derivatives	79784	73690.5	62247.3	38124.9	48681.5	86367.7	51468	128376	111293	109343	117939	162487	75384.8	56368.1	125920	97527.5	225639	91478.4	146760	152005	120551	69447.5	65725.7	145544	96176.7	90977.4	91101.2
M345T499	[M+H]+	Thiamine monophosphate	0.320238	0.922401	0.612573	345.076	498.715	HMDB0002666	C01081	Organoheterocyclic compounds	Diazines	Pyrimidines and pyrimidine derivatives	28618.4	29236.4	13303.3	26870.1	27595.4	20847.8	18919.7	14319.8	31078.9	37845.6	33237.2	33487.4	32457.8	14394.6	25089.8	31264.7	41099.4	29522.1	31399.2	30852.9	20971.4	23431.8	25505.7	23621.9	30456.1	30461	29876.4
M425T505	[M+H]+	Thiamine pyrophosphate	0.100553	0.960125	0.776395	425.043	504.774	HMDB0062636		Organoheterocyclic compounds	Diazines	Pyrimidines and pyrimidine derivatives	2427.36	2364.04	2304.53	2251.43	2746.97	2133.72	2255.49	2262.88	2766.39	3042.43	4640.28	2607.35	727.302	1556.22	2616.79	3368.46	1885.18	3620.8	3366.36	3173.4	2387.57	2365.55	2888.75	2692.4	2827.99	2826.41	2737.35
M134T248	[M+H]+	Thiazolidine-4-carboxylic acid	0.27157	0.537191	0.196387	134.026	247.642		C07732	Organic acids and derivatives	Carboxylic acids and derivatives	Amino acids, peptides, and analogues	9327.61	9400.3	7694.38	5007.83	3118.02	5117.14	4740.41	2999.97	31139.1	22896.9	9768.41	11731.2	1863.68	1825.49	10851.2	15355.1	26724	9793.6	4319.25	5020.58	8321.54	7287.54	12626.9	7159.3	9810.42	11268	9755.06
M148T48	[M+H-C4H8]+	Thiocyanic acid, 2-(2-butoxyethoxy)ethyl ester	0.189673	0.967147	0.893404	148.059	48.206						20129	8481.51	7831.07	9417.63	7618.83	7472.47	9795.64	8138.07	12715	4335.79	8440.4	9686.45	7863.08	7643.05	10426.4	26947.7	32684.7	27436.5	15104.1	10190.9	4840.97	10627.5	2863.68	7739.26	17788	17798.6	19026.8
M347T542	[M+H]+	Thr-Ala-Arg	0.0920259	0.946358	0.867991	347.227	541.524			Organic acids and derivatives	Carboxylic acids and derivatives	Amino acids, peptides, and analogues	8272.57	7396.53	1550.32	1598.43	2540.36	7781.27	13162	3550.43	8279.98	8479.02	1177.34	8363.87	8722.37	7718.93	11340.2	8005.67	7876.88	8030.99	4080.67	2257.34	12171.8	5560.45	7979.37	8655.75	8920.98	8274.72	8874.92
M127T98	[M+H]+	Thymine	0.314597	1.5583	0.226617	127.049	98.12	HMDB0000262	C00178	Organoheterocyclic compounds	Diazines	Pyrimidines and pyrimidine derivatives	4451.55	6949.55	8889.87	9828.6	7469.47	3048.09	4764.46	4084.59	4953.29	5747.74	5328.27	9663.95	5814.99	5205.17	2688.11	8831.36	16943	7555.17	12542.5	11270.5	3492.92	3611.81	5221.1	17688.4	20785.6	16089.5	20808.3
M264T454	[M+H]+	Ticlopidine	0.0621268	0.990581	0.972112	264.07	454.445	HMDB0014353	C07140				609.532	570.686	689.011	646.171	1161.62	1267.43	577	415.522	1718.06	861.148	1042.71	640.083	1023.99	1126.64	635.08	1014	1336.67	1576.99	1324.07	674.276	530.075	656.809	851.787	1168.01	1202.9	1209.42	1075.45
M340T265	[M+H]+	Topiramate	0.157183	1.17415	0.658487	340.082	265.077	HMDB0013751	C07502	Organoheterocyclic compounds	Dioxolopyrans		286.111	751.173	2382.78	2802.25	2356.33	2787.2	1804.45	1836.12	5524.47	1081.36	1942.01	3130.77	3324.54	1321.73	788.099	1000.2	3550.83	1407.83	4097.6	3981.51	617.005	799.38	4155.13	4336.32	2491.93	2463.87	1340.72
M193T287	[M+H]+	Trans-3'-hydroxycotinine	0.0817395	0.655506	0.10843	193.117	287.426			Organoheterocyclic compounds	Pyridines and derivatives	Pyrrolidinylpyridines	7908.87	9438.81	7134.4	12122.9	10025.9	15565.9	7347.39	5669.77	11246.5	6112.29	4461.43	4213.25	7822.49	2252.39	2355.68	3388.61	2802.34	1996.36	6561.45	3448.7	3955.03	2065.78	6135.63	3431.35	6735.97	6736.3	6847.47
M158T47	[M+H]+	Trans-4-(aminomethyl)cyclohexanecarboxylic acid	0.388056	1.84734	0.0360022	158.116	46.807	HMDB0014447	C12535	Organic acids and derivatives	Carboxylic acids and derivatives	Amino acids, peptides, and analogues	13922.7	2804.2	11567.5	6965	5362.56	7624.98	6853.31	6679.28	1930.47	2455.28	7652.78	4481.3	8648.18	9749.83	11990.8	13704.2	9921.21	8156.67	14264.9	11616.8	4947.45	9531.72	5602.48	9553.68	8940.76	8941.64	9112.22
M149T410	[M+H]+	trans-cinnamate	0.182442	0.895106	0.756074	149.079	410.393	HMDB0000930	C10438	Phenylpropanoids and polyketides	Cinnamic acids and derivatives	Cinnamic acids	4555.93	1365.96	4627.31	3963.04	12532.8	10965.4	5398.24	4100.24	4669.51	13735.5	14166.1	6999.16	3137.85	6032.31	5786.76	16161.1	5668.23	3699.05	13374.8	12913.2	2194.94	4238.84	4568.6	6631.26	5174.78	5219.89	5174.76
M265T74	(M+H-H2O)+	trans-Vaccenic acid	0.36106	0.819579	0.731178	265.251	74.167	HMDB0003231	C08367	Lipids and lipid-like molecules	Fatty Acyls	Fatty acids and conjugates	83159.2	42401	16691.3	15559.6	42704	11293.5	26952.1	110155	57948.9	430724	128356	107366	62178.7	25609.1	91638	24498.7	33071.5	16209.3	93474.4	67739.8	18817.5	273600	31583.2	220854	137231	79329	137085
M327T459	[M+H]+	Tri(3-chloropropyl) phosphate	0.106456	0.982377	0.727886	327.03	459.394			Organic acids and derivatives	Organic phosphoric acids and derivatives	Phosphate esters	4104.53	4472.88	4031.15	3685.76	3889.8	4289.47	4212.64	3849.97	3857.36	3385.76	4255.63	4447.29	3815.05	4686.77	3766.5	3955.71	3992.72	4310.97	3781.16	3686.19	4273.68	3585.95	4264.61	3993.97	2183.58	1782.26	1938.55
M213T456	(M+CH3CN+Na)+	Triethanolamine	0.0527194	1.07246	0.835637	213.122	455.609	HMDB0032538	C06771	Organic nitrogen compounds	Organonitrogen compounds	Amines	2711.36	2753.7	2362.57	3035.32	3301.3	3031.04	2398.4	2177.54	3596.33	2841.89	3878.77	3539.84	3406.35	1556.58	3285.59	4430.22	3585.1	3333.48	3539.93	358.069	2950.04	2422.71	2687.14	7810.43	3828.98	3830.06	3919.98
M183T51	[M+H]+	Triethyl phosphate	0.409803	1.06054	0.648721	183.077	50.636			Organic acids and derivatives	Organic phosphoric acids and derivatives	Phosphate esters	46177.7	22131.3	34908.2	35948.7	25669.4	42349.4	31659.4	34872.2	28237.2	19664.8	28801	29220.1	26478.3	48027.8	20485.6	42248.6	34938.6	31840.5	34035	36287.1	30397.1	33664.2	32883.9	15627.1	44597.8	44656.3	41944.7
M138T293_2	[M+H]+	Trigonelline	1.03186	0.997407	0.981399	138.054	292.826	HMDB0000875	C01004	Alkaloids and derivatives			187285	275397	227277	307710	229524	202589	157021	198203	307854	206322	229293	255594	329326	89342.6	179478	280392	274583	237289	213656	255025	186113	197627	245959	252396	287977	287997	291317
M60T271	[M+H]+	Trimethylamine	0.381896	1.05961	0.26294	60.08	270.89	HMDB0000906	C00565	Organic nitrogen compounds	Organonitrogen compounds	Amines	21463.1	21170.3	18426	32684.9	18449	18473.2	19773.9	18003.4	24673.3	21859.6	21465	20328.9	25678.9	11936.3	19780	25066.9	17621.2	28846	20811.7	23680.2	22229.3	20772.6	23542.9	22583.7	26421.6	27440.1	27430.9
M76T336	[M+H]+	Trimethylamine n-oxide	0.059882	0.852272	0.389157	76.0749	335.965	HMDB0000925	C01104	Organic nitrogen compounds	Organonitrogen compounds	Aminoxides	7989.56	13827.9	9225.3	21786.5	11351.6	16889.4	8409.91	9327.61	8432.27	17297.6	10008.8	18811.4	20364.3	3004.49	10834	14329.7	16890	11412.2	11830.1	10005.8	10486.7	8444.82	10134.5	10706.7	15785.8	15884.1	15808.8
M457T591	[2M+H]+	Trioxsalen	0.147519	0.982975	0.886646	457.158	590.54	HMDB0015575	C09314	Phenylpropanoids and polyketides	Coumarins and derivatives	Furanocoumarins	3586.39	3378.56	5741.62	3974.26	3990.52	4935.59	5745.49	7020.91	3815.79	4023.54	4123.67	4602.73	4134.09	6046.72	4653.24	4033.74	9268.72	8155.24	4769.33	4533.42	5906.43	4611.92	4077.46	4934.18	4268.41	4271.73	4341.73
M653T447	[2M+H]+	Triphenyl phosphate	0.128215	0.97325	0.693089	653.148	447.391		C14235	Organic acids and derivatives	Organic phosphoric acids and derivatives	Phosphate esters	4385.51	5998.79	4868.88	4188.7	3777.17	6858.92	5749.37	5114.81	5673.21	5325.92	6362.66	5521.53	5752.77	2573.33	6181.52	7829.32	8106.67	6892.34	6075.03	4511.6	6379.42	5357.83	4560.5	5960.38	6399.12	6398.4	6200.87
M122T259	[M+H]+	Tris(hydroxymethyl)aminomethane	0.309826	1.23403	0.258664	122.08	258.92	HMDB0240288	C07182	Organic nitrogen compounds	Organonitrogen compounds	Amines	2466.22	8861.76	12906.3	9262.89	4217.31	11669.4	10863.7	12118.6	7813.67	4825.78	5294.95	5923	8893.49	8406.13	14489.7	14375.5	9029.06	12479.3	9215.45	13410.8	10673	9012.11	7536.19	7954	13507.9	12847	12859.4
M334T394	[M+H]+	Trp-Glu	0.110674	1.07083	0.707802	334.136	394.125			Organic acids and derivatives	Carboxylic acids and derivatives	Amino acids, peptides, and analogues	3106.74	5016.06	3485.34	2992.68	3053.56	3545.71	3298.49	3728.37	2287.1	2988.6	5446.22	2710.08	2748.64	4455.91	3628.94	3346.12	4862.1	3503.92	3567.32	3251.91	3330.76	5667.36	3547.79	2542.72	2920.99	2897.72	2906.78
M458T420_2	[M+H]+	Trp-Pro-Arg	0.141422	1.17944	0.328599	458.232	419.761			Organic acids and derivatives	Carboxylic acids and derivatives	Amino acids, peptides, and analogues	1337.26	2719.67	2085.09	3556.97	3385	4795.6	2177.81	1514.49	4462.25	4038.72	3003.91	2827.42	3029.25	1739.32	3981.16	3036.33	5271	4257.83	3889.11	2604.11	2969.4	4179.39	4168	3448.92	3425.41	3430.99	4019.21
M430T292	[M+H-C15H20N2O4]+	Tubacin	0.216012	1.24041	0.18663	430.159	291.731			Organoheterocyclic compounds	Azoles	Oxazoles	5097.98	4440.24	5161.58	4058.66	6885.55	7384.65	4468.98	5700.02	4426.35	3364.22	5918.22	4144.57	4510.79	7474.27	6180.39	5872.39	5720.32	5216.69	4949.65	5684.22	8653.76	6625.78	5038.89	3806.94	5699.75	5260.67	5269.68
M376T36_1	[M+H]+	Tuberostemonine	0.668859	1.01325	0.934703	376.258	35.988			Alkaloids and derivatives	Stemona alkaloids	Stemoamide-type alkaloids	67325.4	70322.4	65802.3	67909.5	96136.4	54663.7	71655.8	61242.5	94123.2	65140.1	112300	73368.4	75464.3	25584.6	72206.6	49092.6	103190	48289.4	105392	100644	50004.4	53077	87703.6	87340.8	144284	145711	144295
M154T255	[M+H-C4H10O]+	Tulobuterol	0.299145	0.602026	0.0959797	154.034	254.707			Benzenoids	Benzene and substituted derivatives	Halobenzenes	15253.5	20932	9873.08	22884.1	11415.6	6416.71	19131.4	50327.5	24959.8	17698.1	21143.8	14767.5	33951.1	5534.41	11573.4	15500.3	37743.9	18872.2	15727.2	15603.4	12366.7	14564.9	15635.8	15218.7	15814	15863.8	14704.9
M473T443	[M+H]+	Tyr-Tyr-Lys	0.0408723	0.936147	0.668449	473.222	443.429			Organic acids and derivatives	Carboxylic acids and derivatives	Amino acids, peptides, and analogues	1437.35	1114.73	1419.89	1312.29	959.432	858.532	1243.5	1168.9	1758.26	1512.54	1618.09	672.656	1540.15	891.158	1549.99	1301.63	2031.63	911.443	1423.8	1062.2	951.849	1619.04	1045.94	1361.95	997.164	1072.57	942.358
M796T34	[M+H]+	Ubiquinone 9	0.531162	0.818073	0.397954	795.626	33.9495	HMDB0006707	C01967	Lipids and lipid-like molecules	Prenol lipids	Quinone and hydroquinone lipids	136932	68860.7	101310	63693.9	171939	198615	138813	107152	155781	140607	91229.8	99427	114638	98202.1	89911.8	70499	29540	96424.9	53224.8	50348.8	138738	157782	154855	44705.9	23964	25335.5	25396.2
M864T622	[M+H]+	Ubiquinone-10	0.027363	0.753498	0.424469	863.686	621.711	HMDB0001072	C11378	Lipids and lipid-like molecules	Prenol lipids	Quinone and hydroquinone lipids	959.362	710.522	487.021	1281.51	2240.41	1250.88	882.444	795.945	1772.92	816.628	534.009	542.468	416.226	378.442	606.413	460.568	299.002	1211.09	390.742	397.844	868.924	456.287	1523.64	389.567	398.027	398.068	393.974
M584T449	(M+NH4)+	UDP-D-Galactose	0.118152	0.639913	0.0319527	584.086	448.644	HMDB0000302/HMDB0062573	C00052	Nucleosides nucleotides and analogues	Pyrimidine nucleotides	Pyrimidine nucleotide sugars	8798.67	8900.44	5125.94	7993.2	7246.63	6374.07	6807.02	7107.3	10954	12269.1	12859.4	11271.3	9855.99	2100.25	10280.9	9547.58	17497.1	8391.31	9254.32	10006.2	4718.86	4246.99	4756.81	6223.06	9616.9	9926.59	9920.23
M61T101	[M+H]+	Urea	0.35172	0.846648	0.513246	61.039	101.371	HMDB0000294	C00086	Organic acids and derivatives	Organic carbonic acids and derivatives	Ureas	95438.1	58246.6	86329.6	113385	117348	86896.7	102539	110580	175946	90088.6	99477.8	180611	57829.2	68701.7	75853.3	177171	220659	97199.1	162179	117921	71021.4	49784.8	56887.4	185018	165959	165855	153219
M191T435	[M+H]+	Ureidoglutaric acid	0.123883	1.00009	0.999415	191.065	434.522	HMDB0062795		Organic acids and derivatives	Carboxylic acids and derivatives	Amino acids, peptides, and analogues	3180.79	3652.88	2015.06	3452.8	3182.65	2958.73	2626.52	3713.89	3092.02	4151.18	4101.1	3844.92	4239.81	2454.01	2873.2	3893.06	5400.3	4462.62	5017.5	3977.32	2524.53	2710.88	3666.72	3634.69	3568.21	4047	3578.45
M405T448	[M+H]+	Uridine 5'-diphosphate	0.195354	0.664103	0.0573377	405.008	447.847	HMDB0000295	C00015	Nucleosides, nucleotides, and analogues	Pyrimidine nucleotides	Pyrimidine ribonucleotides	22318.9	24443.8	12392	21007.3	22100.9	18240.8	16307.4	17117	32508.5	31541.5	38648.4	32341	23383.2	4487.84	24200.5	23594.3	42174.9	21015.2	21173.6	28455.3	15204	13575.8	14380.7	19087.9	29300.6	29307.4	29967
M422T448	(M+NH4)+	Uridine 5'-diphosphate (UDP)	0.09206	0.726074	0.046356	422.034	447.861	HMDB0000295	C00015	Nucleosides nucleotides and analogues	Pyrimidine nucleotides	Pyrimidine ribonucleotides	6913.49	8362.32	4954.45	8198.41	7595.26	6265.88	7466.26	6037.92	10805.8	11810.6	9135.28	11540.9	9432.53	1569.8	7317.98	7853.93	12052.4	6350.3	8564.36	8774.11	5501.59	5446.54	5809.43	7142.63	10309.6	10309.6	10346
M589T449	[M+Na]+	Uridine 5'-diphosphogalactose	0.0344507	0.710051	0.0177072	589.041	448.941	HMDB0015279	C00052	Nucleosides, nucleotides, and analogues	Pyrimidine nucleotides	Pyrimidine nucleotide sugars	4445.72	5124.36	3754.65	4462.03	4308.76	4327.45	4390.4	4775.21	5832.88	6070.88	6962.4	5823.55	5405.56	1609.83	5807.03	5894.59	9010.35	5304.4	5171.94	5407.15	3569.64	2990.34	2942.41	3957.52	5982.5	5982.48	6090.48
M389T413	[M+H]+	Val-Asp-Arg	0.0328634	0.838846	0.459397	389.211	412.844			Organic acids and derivatives	Carboxylic acids and derivatives	Amino acids, peptides, and analogues	1124.5	3019.36	1144.38	1449.83	1243.76	1285.1	1183.02	708.143	1914.1	1533.37	1426.9	2695.98	1364.76	953.79	2170.29	1354.55	1443.05	2677.91	1316.54	1705.49	1896.91	646.26	1170.74	1200.82	1226.77	1227.72	1275.75
M231T203	[M+H]+	Val-Leu	0.133709	1.32117	0.361605	231.169	203.016			Organic acids and derivatives	Carboxylic acids and derivatives	Amino acids, peptides, and analogues	1546.94	1737	1562.79	1906.48	1536.59	911.464	1268.24	977.976	2309.54	429.099	523.758	2073.82	963.092	947.914	1662.27	2225.63	5874.55	2422.08	1702.62	2623.24	1265.66	1626.32	654.782	2145.06	3043.02	3043.83	2992.64
M231T366	(M+H-H2O)+	Val-Met	0.0584578	0.699346	0.334624	231.12	366.296						3057.94	611.161	1492.51	478.59	3769.33	3740.7	1250.85	926.929	3705.26	1456.8	3322.82	4636.52	3399.9	1697.15	3783.62	598.042	1468.78	2581.86	1218.49	1754.85	1204.31	2940.22	3087.27	494.284	1667.78	2121.85	1604.06
M118T305_2	[M+H]+	Valine	0.747837	1.18618	0.300875	118.085	305.332	HMDB0000883	C00183	Organic acids and derivatives	Carboxylic acids and derivatives	Amino acids, peptides, and analogues	109516	157638	80199.5	85282.3	146555	89965.7	76183.2	78359.6	104867	92768	135319	95848.2	79957.6	248298	89201.2	98148.8	110091	116942	103114	98769.9	96134.5	185052	108801	100077	111335	111459	114401
M494T474	[M+H-H2O]+	Verruculogen	0.0305923	0.877685	0.274448	494.226	473.57		C20045	Organoheterocyclic compounds	Indoles and derivatives	Pyridoindoles	1231.7	1131.12	698.549	744.832	496.239	890.554	867.489	715.574	1279.8	1220.56	1306.82	1288.8	999.442	559.463	1033.15	1213.11	1569.99	984.483	964.458	956.677	798.893	1009.15	924.011	1208.9	1161.61	1161.61	1220.13
M113T402_2	[M+H-NH3]+	Vigabatrin	0.225612	0.84024	0.418802	113.07	402.086	HMDB0015212	C07500	Organic acids and derivatives	Carboxylic acids and derivatives	Amino acids, peptides, and analogues	13580.9	22090.2	17937.7	14558.5	18581	11631.7	10969.1	7610.92	23365.5	16034.8	19646.9	21357.1	20900.5	1964.38	20430	18183.4	23915.3	18347.2	15893.2	16050.4	9695.58	7255.11	19507.7	14768.7	21158.4	21861.8	21861.2
M467T195	[M+H]+	Vitamin k1 2,3-epoxide	0.0937689	0.87616	0.479152	467.353	194.511	HMDB0002972	C05849	Lipids and lipid-like molecules	Prenol lipids	Quinone and hydroquinone lipids	2540.19	3376.77	2178.21	4792.88	1719.74	2512.61	4514.77	4670.22	4134.93	1565.14	4621.02	3608.65	5912.92	1643.21	5035.66	4739.89	5058.36	2868.8	4823.06	4261.91	3037.3	3075.7	3248.86	1805.38	4951.01	5332.22	5310.09
M429T401	[M+H]+	Wortmannin	0.126825	0.933823	0.424451	429.157	401.354		C15181	Lipids and lipid-like molecules	Steroids and steroid derivatives	Oxasteroids and derivatives	5216.78	8348.93	4673.46	6703.13	6516.01	6664.6	5764.62	6469.07	6352.78	8502.6	8448.82	8094.66	7356.26	1993.67	5317.94	7980.4	9428.76	6728.05	7704.13	7004.48	6082.3	6064.87	6342.14	7547.16	8049.16	8028.79	8025.41
M576T409	[M+H]+	Zafirlukast	0.114706	1.00971	0.925582	576.216	408.533	HMDB0014689	C07206	Benzenoids	Benzene and substituted derivatives	Benzenesulfonamides	2520.51	3210.5	3856.34	3572.53	2570.41	3434.86	2682	2871.83	3991.07	4775.64	3281.42	3159.93	3378.12	1825.86	3470.09	5505.58	4518.01	3508.38	3719.19	3255.33	3962.22	3703.06	3238.75	3084.89	2878.2	2893.68	2539.7
M746T520			0.0682126	0.698358	1.53474e-05	746.217	520.107						3825.04	1726.59	2579.98	1402.81	1362.8	1559.89	1832.07	1974.77	1813.07	1944.09	1940.38	1890.11	1354.99	949.357	2345.42	3715.38	2307.1	1999.37	1521.36	1258.3	1532.19	1113.26	1219.58	1312.76	1504.54	1589.87	1502.12
M816T197			0.527101	0.546675	1.55937e-05	815.689	196.544						7187.86	25154.2	14884.8	44877.6	36244.7	19156.1	29544.9	33338.2	26841.7	33573.7	27048.2	28860.6	65304.9	17025.5	33389.4	47590.6	3870.45	35423.6	18011	12171.9	15342.3	17901.8	20610.9	13930.2	9186.68	8549.8	8544.82
M730T203			3.09187	0.363035	5.07049e-05	729.587	203.345						180685	277270	400917	325779	531160	355330	525654	546352	648109	914908	660083	645349	525796	223021	289606	160783	67524.8	217784	279194	248584	197029	221811	329592	154311	89570.1	92856.9	89596.5
M139T465			0.311267	1.89781	5.19716e-05	138.978	465.063						2254.09	2628.6	2256.59	3848.17	4046.38	2987.26	2429.2	3156.93	2462.66	3049.99	3454.4	3990.94	5648.55	962.251	4511.04	1981.68	3125.26	2790.22	6290.19	5837.95	4427.57	5589.3	6782.41	6265.75	4682.95	4815.32	4814.94
M663T49			0.830805	0.305343	5.89285e-05	662.569	48.9605						150966	28514.5	55071.7	15865.1	69167.1	24525	36369.7	50004.3	48037.2	50459.3	70979.3	68525.8	48692.6	25187.8	13940	14124.8	6812.37	52870.3	17356.2	19811.3	22860.3	12614.5	12516.2	13887.5	6704.82	6703.26	5727.45
M210T502			0.29592	1.97909	6.55883e-05	210.015	501.731						1432.31	2620.29	1429.49	3408.85	2943.91	2047.25	2013.08	1730.88	2401.24	2751.3	2752.44	3361.48	4501.51	779.439	3161.1	1639.9	3093.32	2641.98	5345.04	5064.19	4162.09	4238.5	6043.57	4853.51	3461.94	3802.82	3469.15
M192T300			0.236134	2.03409	8.71277e-05	192.031	300.06						1058.74	1303.19	1632.35	2162.87	2120.99	2011.27	1315.65	1850.36	1994.07	739.894	1471.56	2064.83	1701.22	864.499	1586.65	2577.27	1285.59	2743.06	3346.31	2855.5	3077.89	2833.43	3857.07	3224.24	3098.88	3179.72	3178.66
M902T188			0.417784	1.49223	8.78496e-05	902.49	188.248						8018.99	11115.3	6801.49	10840.1	7648.28	9786.38	8935.39	6868.45	8976.21	7782.15	7788.01	9440.73	9459.04	5753.13	12857.2	12717.9	19105.2	9944.7	13901.5	12709.1	10860.3	12443.9	10963.6	13420.9	18791.5	18900.3	18905.4
M203T309_2			0.10926	0.565842	9.34883e-05	203.489	308.739						2505.65	2506.67	2393.4	1867.73	2082	2455.64	2580.04	2193.01	2960.46	2143.61	2623.96	2861.66	1656.69	1838.79	2195.68	2795.02	1973.17	3635.78	1921.49	1448.89	1517.35	1281.13	1095.81	1428.22	2775.14	2782.55	2924.59
M325T504			0.294055	1.82577	9.62885e-05	324.971	503.776						2451.39	3003.63	2332.64	4467.91	4671.07	3740.94	2895.41	3538.57	2663.66	3225.55	3082.87	4175.06	5578.25	1410.73	4765.3	3045.25	3115.69	2978.47	6225.51	5433.06	4792.73	5725.82	7503.32	6070.21	4265.05	4472.54	4296.43
M283T459			0.665887	2.20777	9.70587e-05	283.018	459.07						8884.91	10175.4	10579.4	14219.1	21066.3	12288.3	11195.2	10634.4	11065.4	11457	12286.6	17247.8	25696.7	3134.35	29596.5	9065.16	14830.2	14367.4	31714	20980.1	20963.4	27566.8	33580.2	28319.8	20186.9	20380.7	20382.8
M287T264			0.342577	2.1497	0.00010987	287.092	263.868						2153.09	5939.89	5323.44	8638.13	1297.74	3021.88	5374.95	3926.51	3244.86	2444.41	1423.38	3263.23	5143.81	1675.1	7644.48	4078.99	7363.62	3392.85	7670.72	6562.39	6232.02	7515.32	7804.14	6515.88	6899.91	7204.75	7201.43
M246T418			0.220675	2.28012	0.000170777	246.036	417.792						1016.83	1170.59	1162.5	1664.01	2447.02	2684.94	917.731	1154.72	1370.93	1170.4	1564.38	1307.55	2511.55	796.803	2799.65	1651.07	1575.79	981.85	3047.77	2341.79	2060.95	2589.22	3792.2	3236.39	1868.08	1868.06	1849.03
M305T459			0.237314	2.33265	0.00018439	304.999	458.666						1645.36	1341.95	1952.73	2049.66	2836.05	2675.25	1978.65	1954.39	1217.83	1152.99	866.233	2209.5	2593.63	1478.1	3906.83	1421.66	1429.67	2500	3361.93	2912.17	3790.65	4657.52	4188.77	2968.27	2336.15	2442.29	2442.83
M234T499			0.114458	0.753448	0.000193341	234.086	498.557						10428.7	11686.7	9549.06	8601.16	10434.7	8660.76	11391.7	10538.1	12338.9	13453.1	12504	12445.8	12006.1	2913.83	8672.41	10121.3	13039.9	9230.97	9857.47	9794.23	7834.32	8571.4	9266.45	9430.4	12300.3	12304.2	12788.8
M157T465			0.413257	1.87578	0.000200344	156.988	464.836						3411.91	6846.3	5222.15	7806.92	8622.16	6668.32	5965.5	5379.75	4598.14	5968.6	6156.22	7784.95	11660	2601.14	9194.84	4296.96	6767.8	6552.44	13606.7	9843.81	9380.74	10213.9	13871.2	10336.2	9544.5	9544.88	9655.55
M229T418			0.308252	2.44091	0.000201689	229.009	417.707						1286.59	2363.96	1922.74	3703.64	5126.29	2577.37	2165.97	2452.37	1756.27	2286.98	2330.32	3795.68	4766.62	6016	6120	1922.22	2346.29	2577.8	5984.9	4880.43	4533.95	6383.4	8393.31	5919.18	3911.55	3999.66	3911.26
M323T579			0.433029	1.48774	0.000203987	322.992	579.364						7891.18	9255.96	7464.37	13130.6	13305.3	1786.45	8952.1	10408.8	8599.92	10100.7	9487.34	12613.2	14159.4	7439.28	14329.7	7259.6	9590.6	8662.01	15524.1	15011.9	13216	13658.1	17549.1	14546	12662.3	12929.3	12676.7
M363T34_2			0.513363	0.614455	0.000213086	363.287	33.927						40827.9	23283.4	36289.3	26678.8	50298	52846.2	35814.3	40421.9	50008.3	45443.2	43965.6	45786.4	44055.8	18246.2	35205.8	31917.1	27874.2	20668.5	19064.7	28384.5	23450.3	33057.1	32075.3	24610.9	13700.8	10508.2	13849.7
M465T31			0.213299	1.48122	0.000232019	465.247	30.952						5414.59	2871.29	3865.52	1594.87	2562.67	2577.68	1619.45	1972.49	2348.26	1931.89	2283.29	1767.61	2068.29	1464.03	2557.66	2874.8	2199.91	2847.18	3177.16	3285.66	2458.8	2808.43	2809.59	3120.89	2993.36	3149.55	3148.35
M383T306_1			0.0912854	1.4322	0.000253517	383.019	305.556						93.7035	798.118	387.731	480.34	447.386	546.965	328.036	387.465	461.961	378.678	444.271	428.295	470.904	286.867	569.349	707.069	626.583	523.041	645.595	606.611	534.249	482.466	602.591	606.891	768.828	769.07	831.134
M308T502			0.224329	1.77806	0.00025832	307.991	501.789						680.923	1264.02	909.366	2301.54	2410.99	1607.79	1490.41	1543.03	1702.56	1907.04	1982.46	2172.7	3128.57	568.614	3096.6	1159.61	2125.1	1798.37	3560.9	3124.42	2513.35	2615.52	3964.86	3420.82	2270.12	2285.59	2452.72
M215T438			0.186842	1.91436	0.000269167	214.968	438.158						1114.47	2345.27	1270.85	1822.27	2288.89	1904.1	1538.89	1473.36	1017.45	1455.42	992.441	1692.07	2245.6	1527.19	1976.69	561.266	1799.48	2115.41	2788.77	2158.28	1951.77	3046.14	3129.83	2564.82	2030.11	2030.71	2135.73
M305T307			0.206498	1.52264	0.000277729	305.044	306.957						1602.71	2206.33	2399.55	3043.69	2103.14	4102.14	2291.35	2399.52	2028.25	1719.99	1722.77	2128.63	2697.21	6079.6	2676.82	4479.52	2848.68	2631.89	3077.12	3461.99	3146.61	3317.39	3331.3	2379.64	3181.07	3140.46	3188.47
M311T181			0.25526	2.36109	0.000317027	311.031	181.377						387.58	2705.36	1968.48	3039.25	83.2824	1546.73	1946.26	1907.59	1535.93	2031.94	227.477	1038.45	1684.23	3000.35	2825.97	4057	6065.36	2279.96	3471.58	3674.18	3526.4	3306.28	2416.93	4116.95	8897.26	8892.74	8563.47
M111T465			0.246654	1.87285	0.000319365	110.983	465.073						1437.2	2477.07	1735.13	2400.19	3235.76	3536.14	2950.79	2767.27	1146.13	2736.24	2731.38	2605.68	4074.88	822.816	3209.31	1335.11	2535.53	2201.07	5130.05	3646.89	4306.34	4148.39	5540.42	5203.6	3492.53	3524.18	3534.47
M789T300			3.60429	0.207345	0.000352276	788.613	300.144						2.63663e+06	78282.4	152535	144321	927965	74087	614134	794199	394164	836696	641121	1.00173e+06	236136	35009.2	81233.9	79928.7	25125	161972	120872	46490.2	83413.3	92723.8	82404.9	461958	23212.4	20589	20462.5
M704T203			1.36945	0.539282	0.000356418	703.571	203.007						120563	93032.3	170818	106567	152339	188185	181614	181278	235426	213258	218026	246323	276366	54818	150904	87419.5	31104.7	138046	94640	96788.1	115956	173047	137921	69731.3	35023.4	35165.4	35024
M918T189			0.244486	2.00701	0.000380005	918.462	188.6						325.035	3498.42	1937.01	2232.62	1098.66	1647.55	2152.88	1896.74	1542.4	782.046	1522.1	1381.49	2612.57	1065.03	2476.91	3179.03	3950.31	2982.11	3241.67	4033.25	2839.05	2614.74	3337.35	2554.23	4394.89	4323.28	4236.19
M295T177			1.13189	2.4238	0.000399893	295.065	177.349						32295.9	61376.9	37329.9	55397.9	16254	27674.2	27725.2	33038.7	22569.5	18316.2	25312.3	18032.4	17346.2	46939.2	42110.3	103977	183050	55001.2	70745.5	71034.4	45108.1	44103.7	45297.2	75149	162722	162418	179482
M263T305			0.248703	1.36491	0.000401459	263.073	304.731						2494.41	6144.96	3699.06	5724.35	4557.31	5578	4310.07	3557.92	4529.87	4515.93	3896.9	3868.48	4173.71	3663.58	4346.37	5368.31	4503.29	4743.26	4947.16	6052.22	4842.04	5853.83	6249.77	5739.92	6479.51	6472.2	7099.82
M884T514_10			0.315583	2.42244	0.000403589	884.368	514.309						3243.17	6880.02	5628.09	3006.23	3616.15	1917.27	2844.25	2047.2	2563.35	2612.54	2430.03	1855.46	3939.11	1069.36	1507.47	1714.18	7221.31	6310.64	3091.97	7146.49	5304.45	6036.92	5738.97	7450.02	4044.21	5805.86	5823.9
M693T34			0.274933	0.594838	0.000448634	692.608	33.927						9735.05	8629.43	8891.44	6383.18	11841.4	12865.4	9182.2	9325.6	13232.5	10358	10722.7	11493.4	10665.8	7376.74	7089.85	8970.5	5190.05	6965.12	5000.94	4886.87	6958.27	8370.07	7453.55	5586.97	2307.26	2815.45	2814.33
M340T123			1.93652	13.1431	0.000459897	340.258	122.732						4283.37	45711.9	13540.5	21611.5	43687.2	7315.71	4708.52	10834.6	7548.8	9511.46	5267.16	23710.5	46841.7	6088.52	4152.77	40969	32369.2	6848.27	156102	157540	109501	40025.8	218383	127817	56644.6	50918.8	50945.1
M257T298			0.206173	1.37938	0.000471746	257.115	297.731						3226.24	3207.97	2813.15	3376.19	3439.33	3661.61	2309.73	2902.24	2981.47	2362.78	3034.49	2691.12	2926.62	5598.43	3539.67	3441.33	3966.69	3537.78	3452.25	3660.15	3655.06	3400.95	4454.4	3835.94	3523.49	3216.26	3518.47
M790T191			3.40295	0.533671	0.000488886	789.618	190.594						1.05885e+06	512210	1.01893e+06	758451	1.51542e+06	663443	960435	876170	1.29795e+06	1.40129e+06	1.16168e+06	1.41852e+06	872170	394314	564598	500029	139000	656117	553438	543915	501907	609988	876162	712223	147644	147642	148677
M679T326			0.433842	1.29796	0.000494484	678.654	325.714						13270.5	15757.8	12975.6	9455.75	20572.9	14295.7	14416.6	13111.1	15577.5	13338.9	14442.8	16732.6	17719.1	5385.77	20823.9	24749.2	14108.3	17803.9	20320.5	16400.4	18146	19739.1	18453.1	20667.9	17538.8	18583.9	18567.6
M363T504			0.406457	1.8304	0.000546582	362.983	503.583						3542.63	5106.53	3907.76	6958.43	8274.31	3838.45	4158.53	5203.67	5000.01	6949.93	6237.88	7332.17	9340.28	1484.33	7898.73	4695.97	5991.81	5050.62	12238.3	9883.19	9712.94	8218.26	13838.5	9957.38	8332.42	8807.31	8335.85
M818T497			0.192986	1.45591	0.000567474	818.202	496.723						1509.73	1990.82	2155.85	525.911	3075.71	1843.2	2446.46	1957.59	1918.53	2342.09	2059.21	2080.17	3345.47	869.645	2087.35	1847.3	2719.8	2788.1	3246.65	3164.86	3791.23	2671.22	3153.29	2614.26	2451.5	2419.96	2451.82
M145T309			0.203012	0.619281	0.000573454	145.048	308.7						9305.2	14410.9	13611.1	9203.01	11171	13477.5	13263.6	10434.3	14544.3	10809.9	14446.4	14012	9403.46	7918.29	14880.4	14690.5	10052.1	16368.8	10797.1	7398.42	8781.12	7277.58	6249.26	7497.42	13672	14818.1	14785.8
M372T455			0.170261	1.84275	0.00057892	372.222	455.447						2131.38	1773.52	1844.46	1587.11	1728.18	1794.33	1205.95	1086.01	1328.05	1213.97	898.183	1479.1	1314.56	1279.61	979.157	1420.55	1466.9	2179.72	1847.52	2098.83	2053.83	2726.27	2834.74	1727.39	1780.96	1510.54	1514.52
M247T261_1			0.522985	2.26259	0.000631056	247.041	260.935						3227.3	14471	13154.2	6173.86	5510.33	4520	11869.3	9256.24	3209.64	5163.22	7986.71	3557.25	12354.2	9578.48	17997.7	13477.3	16479.1	10294.9	13392.7	19722.9	12700.4	16149.9	16821.9	14074.4	19774.4	19775.8	19468.1
M908T374_2			0.0708159	0.58721	0.000635993	908.006	374.199						534.912	719.587	508.12	655.195	604.254	499.524	699.349	643.02	1028.47	948.101	926.77	879.15	726.87	266.848	523.822	821.178	879.029	583.41	650.195	405.748	399.311	517.379	520.448	516.285	694.868	677.038	694.587
M333T439_2			0.136344	0.552043	0.000667369	333.063	438.557						2430.94	2559.53	1836.9	2678.23	1502.74	1610	2725.08	2659.42	4174.62	4076.68	4122.37	3440.47	3035.29	1791.73	2533.57	3340.22	3483.04	2048.92	2164.45	2429.9	1600.32	1504.83	1768.85	2234.21	2831.61	2877.01	2788.23
M608T199			0.612644	0.463129	0.000667449	607.505	199.377						19953.6	19891.7	43223.2	18935.1	92053.8	24665.1	31868.2	47012.5	33857.5	38248.9	43128.4	48698.2	29403.5	6483.21	8272	8938.74	6145.21	14410.6	13528.8	17011.5	12990.7	10229.7	29018.9	29674.3	5265.2	5652.77	5243.89
M689T33_2			0.839437	0.590303	0.000691333	688.585	33.318						117021	92916.4	79660.5	60549.8	119045	117643	88039.6	85170.2	103703	110440	95339.6	114292	106482	56066.7	57051	62036.2	32537.2	61894.1	53533.3	52591	64685.8	85668	61537.4	34385.8	25504.6	25535.2	25481.9
M779T203			1.23905	0.449071	0.000719376	778.567	202.516						117126	59793.2	220129	65870.8	294557	77578.9	97405.1	111144	144618	135180	180800	185809	146029	41255.8	115380	44877.6	5783.04	82729.6	57262.9	53257.1	47454.9	66748.1	97838.7	61374.1	5054.78	4905.33	4907.65
M193T437			0.249929	1.86901	0.00074157	192.986	437.271						1656.59	2625.86	2097.27	2839.69	3731.68	2415.74	2238.65	1981.8	2029.19	2470.24	2412.36	3407.89	3593.51	909.623	3360.42	1645.38	2288.05	2361.2	4905.2	3897.39	3475.5	4356.04	6186.54	4355.03	3545.89	3435.33	3545.94
M787T199			0.671743	1.78991	0.000866463	786.524	198.803						15546.1	17681.6	17736.7	16123	18450.4	29009.5	16902.1	17873.7	20446.3	12113.7	12602.6	11608	32947.3	6049.99	24219.2	14868.3	18345.3	16521.6	24839.3	33781.4	25057.8	29023.4	31503.3	19655.2	19375.9	20112.3	20137.3
M1011T390			0.113141	0.552801	0.000888907	1010.69	389.504						1121.81	1157.5	1172.64	1287.9	1830.25	1429.67	1828.85	1643.15	1857.29	1302.02	1359.9	2000.94	1083.11	252.257	2420.46	1259.74	663.613	1166.81	739.445	564.161	965.829	814.33	1147.46	1292.44	1135.79	1016.06	1134.75
M444T458_2			0.0575179	0.763632	0.000890007	444.066	458.198						3073.44	2455.02	2375.37	2351.94	2934.11	2741.99	2627.14	2656.32	3042.58	3142.98	2862.31	2903.65	2351.7	1446.31	2309.83	2257.77	2925.17	2099.78	2067.86	2280.43	2359.62	2354.94	1657.23	2441.11	2808.91	2809.08	2940.76
M461T499			0.0361708	0.668093	0.000952546	461.079	499.154						887.063	903.074	705.747	698.907	888.297	574.628	589.016	800.43	832.841	703.462	803.562	831.06	833.739	349.45	1081.12	1150.07	894.281	771.439	595.407	498.003	605.513	412.613	385.238	549.979	698.257	716.679	699.055
M338T504			0.355801	1.86287	0.000967058	338.002	503.581						2875.52	3879.94	2610.19	5412.21	6817.78	3713.05	3630.56	3449.36	3811.72	4584.6	4860.87	6436.06	7782.11	697.846	6005.29	3634.88	5211.57	3513.09	9801.27	7539.46	6132.24	7157.1	10716.3	8528.45	6900.33	7031.12	6965.12
M729T191			0.437384	0.468778	0.00101071	729.306	190.848						11316.9	5390.18	7057.44	26633.5	11767.9	48167.6	20042	40392.6	29139.5	30227.4	25001.5	36157	52605.9	7813.51	31903.8	22951.6	6516.18	13616.4	18160.1	18099.2	7816.17	10337.3	17190.3	13227	5438.84	5484.32	5451.67
M704T300			0.632072	0.323689	0.00101209	703.57	300.02						44016.2	7748.92	14151.3	7335.39	32070.5	17733.3	15283.2	19202.1	20409.8	32160	29680.9	39060.7	11539.5	4747.52	10681.4	8799.06	3422.11	13967.5	6777.2	4727.48	9739.97	8350.08	11050.9	9784.03	5591.69	5887.3	5887.09
M184T389			0.114409	0.762265	0.00102894	184.072	389.421						13936.3	7103.46	7651.21	9994.17	12041	6204.29	10107.1	8923.67	10917.1	10511.4	11178.8	10331.1	10819.5	6677.98	12738.2	9484.97	9810.92	8447.4	6476.41	7371.34	8669.81	7161.53	8251.27	9306.48	10286.9	10010	10282.6
M716T184			0.235057	0.474488	0.00103633	715.571	183.671						5063.97	4271.66	3191.87	5038.89	5889.64	4401.37	4571.23	4426.62	6687.03	6481.77	8863.21	6403.86	6945.52	1007.53	3672.43	2501.02	1425.18	3714.38	3432.49	2928.57	2208.57	2595.35	4037.94	2558.91	2813.09	2805.37	1964.54
M918T493_1			0.307419	1.83641	0.00110504	917.861	492.628						3055.87	3030.15	1337.67	3157.46	4037.87	2608.67	2155.74	2825.12	4812.07	3815.26	3004.05	4865.53	2101.35	1220.42	3048.19	3141.69	6771.54	5527.07	5697.14	5873.18	5866.61	6296.68	6884.46	8823.91	4225.82	4015.29	4148.65
M361T34_1			1.50628	0.634529	0.00115846	361.272	33.903						427381	198584	307614	244690	442152	379458	302230	305764	377067	407217	385836	332118	303034	149551	224848	234362	195069	141656	189479	190731	220836	289509	288035	160413	138689	135029	134990
M290T502			0.342671	1.81615	0.00119651	289.981	501.673						2949.89	4038.49	2575.06	5765.29	6656.29	3657.89	3434.63	3714.85	3715.62	5131.12	4180.08	5425.12	7854.88	1364.98	5630.37	2772.55	4826.55	3734.75	9214.35	7173.9	6144.95	5647.17	9985.12	8330.44	5970.26	6461.95	6461.9
M355T180			0.266376	2.3667	0.00122102	355.143	179.873						1449.79	4457.57	1985.97	2819.96	1327.32	1301.97	1315.89	1752.63	1821.34	172.45	1337.59	2159.13	3071.91	1482.6	3346.34	4333	7253.65	2787.31	3672.31	3744.04	3095.61	2729.04	2369.37	4646.27	9240.08	9244.53	8884.66
M261T485			0.418103	1.61801	0.00122242	261.234	485.446						11575.9	7220.58	8753.68	6605.49	7505.91	6481.1	8280.75	9981.12	7589.88	3363.08	9493.77	8686.45	9852.53	10008.2	4450.46	13229.6	4816.27	6700.85	10929.6	12261.6	13037.4	14518.2	12325.5	13613.4	10958.3	10917.1	12239.4
M243T459			0.838278	2.08135	0.00127576	243.025	459.122						12233.2	15112.7	14053.8	22250.2	32774.1	17348.5	13966.3	14682.2	15958	23409.9	21517.6	28192.5	46518.7	3267.66	31285.8	15855	28658.6	19844.6	50846.5	37754.9	28905.3	29360.9	47142.2	51020.4	33047.4	35402.8	33076.1
M754T292			0.699765	0.348823	0.00135473	753.584	291.631						50344.5	5898.22	18425.1	8203.03	47363.3	36543.4	24205.1	32400.2	15706	37730.6	32051.1	45057.5	13008.3	10821.3	12938.7	11880	1929.83	15055.3	9376.27	3385.42	14880.6	11835.6	16942.8	8861.63	5141.53	5171.31	5614.32
M810T497_2			0.223609	1.78677	0.00148504	809.73	496.6						1454.77	1374.57	1063.84	1937.98	1868.54	2028.86	1212.95	1107.88	2426.13	1701.3	2308.43	1703.68	1274.88	548.233	2405.17	1096.76	2691.28	2625.5	2753.19	3170.28	3392.9	2237.49	3302	3834.47	1879.48	1877.86	1952.27
M562T338			0.12502	0.60248	0.00152557	562.324	337.894						11794.6	2588	1810.41	3194.25	4025.41	2699.56	4525.54	5051.42	4102.28	4883.99	4440.21	3763.2	2620.63	1128.62	3988.56	2085.27	1610.75	1544.78	1760.43	3961.11	2801.52	1586.69	2946.09	3070.53	1386.93	1379.57	1528.18
M922T189			0.253016	1.57639	0.00154706	922.494	189.31						2899.92	3681.82	2770.75	2808.8	1352.44	2423.7	2512.06	2371.34	2779.42	1967.24	2846.45	2078.05	2945.79	3799.14	3393.41	2706.57	3145.74	2446.56	4259.24	4877.02	2835.3	3745.19	3340.63	3886.23	4497.29	4509.96	3939.98
M811T662			0.32286	0.462388	0.00155466	810.598	661.559						11743	7233.94	9552.47	12184.6	18224.6	10845.2	11546.7	14384.5	12923.1	10320.6	8347.55	7700.6	6702.66	2689.29	5802.48	3350.99	3994.87	6732.39	3986.29	3817.06	6311.97	4051.77	8695.86	3295.36	2736.02	2599.61	2740.07
M735T204			10.9797	0.515083	0.00164678	734.569	204.16						7.76718e+06	2.59479e+06	1.07018e+07	7.23259e+06	1.07162e+07	1.12366e+07	1.22742e+07	1.24927e+07	9.03015e+06	1.24714e+07	8.28545e+06	1.40612e+07	7.88095e+06	4.84638e+06	5.95614e+06	3.8223e+06	387987	5.7228e+06	3.94581e+06	3.99038e+06	8.48135e+06	6.06889e+06	8.71676e+06	4.13924e+06	729595	748229	748247
M90T256			0.247986	1.95086	0.00164905	90.054	256.34						791.317	2230.49	1079.63	2409.73	916.189	1522.47	1319.93	682.879	2123.18	1216.48	2170.19	1804.76	2077.41	1062.73	1901.7	3067.09	4719.92	3410.54	3467.39	3928.71	2284.2	2753.48	3202.77	2540.42	3488.3	3562.71	3562.63
M529T254			0.362102	2.66724	0.00164937	529.173	253.547						755.616	9020.81	2626.46	7490.92	2379.79	3590.11	4852.14	2536.09	3228.71	343.447	2646.37	1663.3	3994.84	1471.36	6410.74	4628.2	5345.74	8141.54	9199.33	4768.24	6927.03	7588.77	4275.38	7970.07	5488.95	6915.45	5734.16
M337T34			0.58839	0.604422	0.00169389	337.273	33.62						87482.5	30819.2	55112.7	42723.6	60864	46145.1	41133.7	60699.1	65213.8	66979.9	66608.2	54041.8	69241.6	18621.3	55195.2	48456.7	60051.3	40563.8	26182.8	31990.8	30376.7	51851.1	35363.2	38609.6	50175.4	50283.7	46543.9
M622T35_1			0.331755	0.663509	0.00170128	621.542	34.64						20692.4	13973.9	14385.9	11466	21167.6	19671.7	19020.9	16552.2	21723.8	23121.8	17548.8	22680.6	25927.4	10890.1	15108.1	13375.7	9775.12	18104.6	11038	12181.4	11830.6	18270.5	14827.7	11903	9857.17	9858.2	10124.5
M117T337			0.308593	1.43159	0.00173219	117.065	336.511						4096.01	7070.48	7641.86	7515.51	6159.03	6122.51	6450.4	6091.28	5631.7	3040.58	5301.59	4300.54	8279.65	4404.25	6689.71	5856.55	5043.04	7086.89	7528.08	7688.98	7193.02	7208.13	7312.08	7185.75	6922.09	6812.33	6922.21
M317T457			0.10258	1.26024	0.00173481	317.04	457.026						1036.98	1017.14	1088.76	1131.98	761.441	1167.51	839.804	849.327	737.495	836.012	893.463	976.285	1153.27	696.418	981.192	981.431	899.048	1249.6	1141.67	1023.52	1178.14	1170.24	920.376	1034.07	956.951	956.68	987.234
M454T351			0.0668448	0.778956	0.00173517	454.152	351.186						11179.3	11758.3	9388.06	10942.6	10547.8	10767.6	11938.9	12492.1	13882.8	16036.9	14124	12212.3	12792.3	4374.2	12316.8	12328.1	16211.5	10489.2	11490.1	11263.3	10046	9932.58	9704.99	10414.7	11900.8	11997.2	11996
M735T190			9.76696	0.535063	0.00177947	734.569	190.255						6.45606e+06	3.48295e+06	7.31667e+06	5.53914e+06	8.4259e+06	8.35099e+06	9.1354e+06	8.48893e+06	7.37833e+06	1.04275e+07	6.41753e+06	1.09049e+07	7.13565e+06	2.1243e+06	4.32616e+06	2.83511e+06	549953	4.57718e+06	2.98931e+06	3.30201e+06	5.33792e+06	6.21316e+06	6.7949e+06	3.5887e+06	860924	861710	872477
M401T333			0.213779	2.25154	0.00180635	400.766	332.944						3091.25	2447.68	2770.28	1223.17	830.681	1368.07	778.382	1186.03	1852.51	1086.99	865.583	1013.96	1275.91	317.554	2456.83	1407.47	1142.93	3352.89	2392.69	2216.49	3457.61	3195.2	1418.33	2592.92	1742.21	1720.32	2064.79
M159T178			3.09804	2.51879	0.00180669	159.026	177.969						211893	299765	235104	413588	214568	209642	187644	187337	187120	138431	156346	161636	161278	406979	311571	753446	2.0984e+06	399644	509708	603639	233377	337754	325104	555841	1.62189e+06	1.6136e+06	1.62187e+06
M615T307_2			0.21162	1.43296	0.00182652	615.206	306.887						764.634	2701.27	3108.8	2973.22	1926.56	2449.25	2328.11	2301.35	2605.99	1558.33	1806.02	2062.24	3134.18	3774.13	2760.58	2920.33	2994.82	2452.6	3348.21	3502.06	3047.42	2982.85	2479.25	2784.4	3014.56	3014.31	2929.84
M109T459			0.298443	2.4539	0.0018542	109.027	458.807						1031.54	1738.93	1645.22	2531.82	4496.74	1568.96	1484.69	1534.99	1564.64	2396.25	2822	3051.48	4598.41	1158.18	4899.38	1429.72	3322.22	2029.03	6457.7	4750.99	2595.42	5372.43	7519.1	4846.97	3996.38	4159.01	3997.57
M285T439			0.0573461	0.790929	0.00186825	285.092	438.874						2270.92	3003.44	3450.06	2076.81	2761.97	1972.54	4132.53	3969.27	3669.23	3443.39	3605.74	3397.98	5259.12	2380.41	2132.79	3891.29	4668.16	2516.88	2925.67	3238.35	2324.47	2779.44	3063.01	3242.05	4511.36	4372.71	4274.58
M786T201_2			0.375027	0.408459	0.0018876	786.136	201.008						12880.6	5067.16	8763.99	20135.2	16501	6974.52	17161	7998.58	22796.6	13222.4	14082.3	14180.5	9262.36	5774.52	6002.79	4251.74	915.755	15492.2	4284.28	6728.57	4547.52	8936.8	5666.94	6369.01	793.891	824.265	823.675
M153T437			0.146774	1.85954	0.0019067	152.993	437.051						418.327	729.224	660.069	1025.22	1173.82	737.691	762.505	653.838	778.67	862.799	809.273	877.579	1562.62	470.46	1093.6	679.738	942.679	819.87	1889.61	1240.04	1014.82	1191.93	1966.96	1519.55	1057.79	1055.96	1035.33
M145T460			0.503927	2.1345	0.0019389	145.048	459.731						5571.25	5607.98	5406.74	9938.26	14961.8	6065.51	6060.35	5990.64	6125.54	8065.66	7490.59	10712.8	16565.7	1077.75	13276.3	5330.59	9969.61	8557.06	20699.4	13228.2	10359.9	12517.1	21633.3	16431.3	12474.4	12676.5	12674.3
M333T439_1			0.233079	0.536542	0.00200849	332.561	438.57						7885.24	8334.87	5987.88	7097.23	8766.95	5173.35	7775.17	6836.02	13556.6	11813	12100.7	11145.8	9184.65	2300.72	7181.71	10422.8	11825.5	6249.52	7310.36	6753.86	4846.75	4202.21	5354.89	5456.04	9071.81	9252.05	9071.9
M1160T177			0.265629	0.429809	0.00203219	1159.92	177.151						8355.93	3281.34	4267.35	4938	7372.71	3429.29	4658.62	4507.39	7667.29	8720.18	9833.46	8784.81	5558.8	942.741	3484.21	3750.56	2976.55	4889.72	4920.33	3025.49	2026.07	2545.9	3789.97	2677.64	952.708	799.242	796.837
M293T35_2			0.260224	0.714303	0.00212166	293.225	34.644						23587.8	15076.5	22410.8	17829.4	20801.8	19926.5	22095.4	19372.1	21847.3	23135.3	21377.6	20400	19010	17533.8	10009.9	19883.4	13669.2	5452.09	16843.5	13096.3	13142.5	21201.2	12013.6	15296.4	7390.91	7341.26	7699.8
M881T593			0.234501	0.477651	0.00214211	880.505	593.372						6578.12	3352.7	4511.75	4647.05	4929.28	4276.88	4523.28	4181.62	4495.62	5532.53	4091.33	5030.83	3094.26	1254.75	2992.96	1343.18	1501	3072.36	1434.04	1164.53	2948.05	1930.85	4600.27	1227.33	1273.06	1212.28	1273.08
M380T286			0.228898	0.316031	0.00215297	380.254	285.906						2880.06	3617.38	2074.14	2271.52	2596.53	2333.13	2821.01	2298.22	4331.89	6167.78	6270.33	3840.04	3035.62	735.053	1816.77	2058.82	2639.89	1117.4	2215.03	1775.29	883.009	688.767	1263.81	1305.34	2790.72	2829.86	2828.65
M759T508_3			0.160208	0.509176	0.00217339	759.171	507.663						3574.17	1179.34	1903.4	3456.82	1955.7	2591.9	3015.88	2791.2	1912.67	3398.59	2146.71	2016.79	1984.55	1845.66	2713.24	1445.15	1762.9	2359.61	887.696	1166.69	1174.05	968.245	2069.52	1514.94	1564.35	1482.93	1549.93
M339T350			0.0947001	0.545254	0.00217493	339.057	349.94						816.948	1556.48	691.017	1055.44	714.008	1177.18	1316.11	1509.54	1331.01	1447.29	1612.07	1750.1	1389.9	230.005	1430.76	1928.93	2611.29	1664.62	731.346	753.423	1192.55	276.926	1282.14	652.421	1638.69	1711.88	1741.22
M524T438			0.123795	0.562903	0.00222151	524.055	438.433						2546.08	2439.48	1656.14	2364.69	2807.83	1653.47	2424.74	1930.93	3884.64	3527.68	3302.27	3385.7	2611.69	788.217	2433.93	2976.18	3560.95	2356.08	2289.57	1865.61	1515.9	1358.09	1679	1680.75	2744.73	2744.62	2784.04
M664T36			0.755844	0.502779	0.00222653	663.573	35.9995						63546.8	49781.9	55809.5	32583.9	94335.9	64419.1	52593.7	61787.7	88724.8	64722.3	58947.6	98673.4	69852	40038.9	22175.6	25696.6	23776.3	55000.8	32730.5	21090.9	49645.5	37251.3	44810.7	28378.3	16712	16562.6	16709.3
M423T420			0.0494209	0.733007	0.00224173	423.169	419.583						1687.16	2489.74	1234.93	2312.62	1896.71	2734.75	2629.08	3053.41	2574.86	2792.24	2910.64	2661.49	3480.28	948.025	1976.64	2472.5	3858.49	1441.89	2446.1	1936.75	2002.47	1311.43	2122.7	2364.39	2450.36	2329.83	2451.73
M192T502			0.188853	1.72975	0.00230403	192.004	501.851						1004.97	702.212	988.188	1809.5	2020.56	547.233	1457.33	1427.85	1326.41	1205.98	1764.27	2030.6	2457.15	4297.2	2019.16	527.432	1741.21	1334.38	3085.9	2347.97	1981.73	2240.55	3612.92	2666.1	2007.94	2087.89	2012.32
M623T473_1			0.0903891	0.588211	0.00239347	622.785	472.851						1435.44	1152.16	1129.52	1118.7	1139.68	1247.6	1477.43	1419.5	1791.05	2085.06	1469.17	2151.54	1322.25	519.043	1024.23	1147.19	1327.68	1056.6	1507.52	869.038	768.783	816.512	948.884	1202.98	1376.64	1501.7	1475.32
M725T204			1.23385	0.303635	0.00239635	724.524	203.664						164554	31916.2	169121	52995.7	226171	42698.5	50181.6	81622.4	123643	111305	175205	173398	92455.7	35893.9	35932.8	34443.2	29387.1	37889	38111.2	27332.5	25935.1	35541.5	50039.3	40247.8	2339.19	2062.19	2065.42
M446T307			0.35088	1.43519	0.0024379	446.133	306.983						3494.64	9389.76	9469.93	9433.82	6041.99	8902.43	9193.57	9242.01	7566.98	5118.42	5904.96	6245.62	8753.67	15220.4	9987.1	10184.5	11316.3	8943.39	9378.44	10669.5	11050.3	11136	10475.9	9392.78	10339.6	10339.5	10390.3
M724T597			0.125675	0.479516	0.00250951	723.509	597.082						2544.05	1547.01	1118.78	1873.2	2244.02	528.957	1508.64	2019.24	2670.87	1554.3	1710.6	2744.37	1686.2	1165.68	668.951	1232.8	1031.17	598.91	819.294	837.507	1078.37	821.497	1618.59	678.691	831.312	941.414	829.461
M769T665			0.399617	0.307591	0.00264704	768.55	665.184						12494.8	3294.49	8197.8	8467.01	19919.6	8707.38	10287.8	5940.61	13881.6	8025.63	17820.5	15008.6	2367.26	1414.1	2584.09	2291.68	2946	3503.7	1915.76	1922.96	5105.64	3446.41	7506.61	1930.73	1276.45	1294.11	1276.47
M175T178			0.824136	2.07449	0.00266973	175	177.969						14560.2	36960.8	23117.5	43466.4	19623.6	17400.1	29832.1	15186.6	19366.1	11488.1	26333.1	18056.8	18711.8	38846.1	39165.7	75402.7	102730	21970.6	46887.5	37530.7	47606.1	25677.8	34098.4	57683.7	131367	103550	104123
M691T34			0.619741	0.592468	0.00267583	690.599	33.927						52090.5	41751.8	47457.4	33116.6	68659.3	79120.2	52830.9	50711.4	64487.9	46433.2	44144.3	60206.9	54198.8	36046	35932.4	36789.4	17079.7	35419.9	22892.6	22752.2	37378.6	44524.1	41374.7	19965.3	11434.3	11732.8	11438.3
M196T291			0.131589	1.46127	0.00267847	196.022	290.581						312.618	1123.8	937.98	1065.36	770.907	907.55	661.817	874.985	829.858	847.847	1079.44	929.446	1006.74	928.635	967.111	1355.59	1215.32	1515.08	1474.93	1332.69	1429.91	1160.59	1323.8	910.834	1201.2	1201.78	1178.66
M623T473_2			0.0734878	0.633394	0.00270646	623.288	473.157						944.473	899.382	1164.2	1073.49	1291.04	1513.13	1072.43	1276.08	1391.64	1848.89	1359.58	1748.32	1097.58	589.003	784.802	1080.77	1494.17	858.04	1076.76	968.916	988.332	993.893	800.915	679.763	1039.44	1016.76	973.737
M795T344			0.0746467	0.635578	0.00271777	794.504	343.89						2102.23	1273.92	1104.6	1293.52	1401.58	1525.04	1398.37	1507.57	1091.74	1554.13	1707.42	1617.49	928.913	626.308	953.559	706.399	699.302	933.127	816.883	918.025	905.337	825.666	734.331	1441.6	949.107	951.423	1030.68
M754T212			1.31865	0.553906	0.00279416	753.583	211.626						159918	31529.4	112368	112753	230471	132333	156934	157872	172281	207554	189327	213564	143464	46313.9	95596.9	85773.4	24385.3	97815.3	58206	58387	71849.1	115756	150356	153376	37535.4	37534	38372.1
M375T307			0.437835	1.42912	0.00281471	375.097	306.934						5640.01	14237.7	14802.6	14418.5	9565.41	13857.7	15033.7	13756.6	11044.6	7376.28	10495.7	9659.03	13800.9	24396.9	15355.6	15172.3	13849.8	14059.5	15327.5	16024.7	16088.6	17595.5	14387.5	16850.2	16367.2	16241.7	16367.2
M741T202			0.923951	0.453502	0.00284771	740.519	201.887						147161	33638.6	37559.3	65763	242199	47198.1	54808.5	69762.3	80332.7	88765.8	119904	119468	66156.4	17098.4	35079.9	46022.5	3366.71	135803	51918.3	27200	16878.5	45812.9	53334.3	46591.3	4190.5	4395.3	4190.04
M359T160			0.559027	2.14428	0.00286713	359.234	159.97						11010	21211.2	19017.3	17535.2	8989.39	11473.5	3151.36	11469.3	7057.92	7017.4	10365.1	6297.41	12056.2	1662.79	17893.3	21001	33744.7	16793.3	20225	17656.7	11028.4	12274.9	13906.1	22170.1	28610.9	28218.5	28218.9
M166T205			0.311842	2.73503	0.00298186	166.071	205.413						1584.34	4360.72	2224.01	5760.45	2609.71	2237.36	1222.72	3190.58	1158.3	1362.38	2615.61	1906.92	2249.13	2838.44	3009.24	6490.51	9829.16	4578.35	3051.85	6542.77	5449.19	4170.19	3914.7	8205.21	6586.64	6914.05	6913.53
M566T192			0.771026	6.5173	0.00306921	566.422	192.018						3603.36	5308.08	4934.2	3731.09	4625.27	3400.53	1936.62	3211.56	6366.73	3936.38	3857.9	3775.52	6392.74	1320.47	2288.92	10442.8	6600.82	2715.91	20787.7	34267.3	25797.8	8989.03	45660.6	14947.4	11610.1	11962.2	11617.6
M753T203			2.06587	0.443318	0.00308039	752.556	203.16						424984	111212	192156	148462	462545	160397	253590	225847	314852	480832	376966	318528	221311	88507.7	133923	103361	8750.97	119964	78608.9	85463.6	122167	126550	204216	256605	7884.95	8490.3	7855.29
M918T493_2			0.355092	1.62387	0.00309864	918.06	492.831						3954.11	4470.63	3667.52	3796.55	4778.74	3528.1	2764.12	3309.75	7493.98	5977.98	4920.32	4112.36	3402.79	1037.24	3347.03	3974	8581.19	8112.39	7809.94	8339.99	7740.17	6755.29	8515.45	7247.07	6140.22	6721.52	6092.02
M241T309			1.50911	1.57154	0.0031046	241.154	308.832						72383.3	208057	107020	115999	122477	150424	110530	118458	96723.3	75804.9	87410.7	120870	208597	88120.1	134479	172493	65064	207470	134163	210024	176891	155828	162077	119339	152948	153897	162193
M692T34			0.367969	0.601735	0.00312827	691.603	33.931						20947.4	12267.1	21016.7	16810.7	28959	29119.5	21848.4	20184.3	28754.2	17233.3	24776.6	27700	29688	16014	15600.6	17730.2	8027.29	14325	12462.8	10986.6	13338.9	19491.4	18174.6	10087.6	5695.88	5973.93	5698.4
M136T305			0.241292	0.616618	0.00313298	136.074	305.396						6256.69	13752.9	4267.64	7037.68	12299.6	4750.78	14358.3	13481.8	15986.5	20031.1	16770.6	13877.6	12138.1	21198.9	14130.3	10333	19752.8	10886.8	13523.6	9969.76	6571.05	5993.68	10392.6	11823.3	14293.2	14944.7	14288.3
M1054T347			0.113646	0.436822	0.0031532	1054.35	347.123						1369.66	933.45	577.554	814.56	843.204	429.882	1089.8	719.866	1476.63	1940.83	1108.72	1165.03	836.318	374.924	929.69	1883.75	1287.92	843.614	770.519	456.506	342.763	565.846	440.949	699.968	856.683	856.097	893.893
M109T476			0.152551	2.60795	0.00318002	109.027	475.801						577.539	461.258	793.559	1055.01	1606.85	891.558	793.415	745.141	794.122	516.448	521.872	677.115	1974.69	900.546	2292.67	648	705.742	737.133	1847.75	946.954	1057.12	1685.85	2507.13	2512.45	1242.24	1279.38	1244.04
M382T402			0.0440003	0.754927	0.00323974	382.122	401.685						2488.56	3182.4	1870.15	2306.47	2653.57	2448.57	3119.86	2724.64	2865.3	3473.88	3661.77	2972.63	1967.74	3570.52	2284.67	2817.93	3449.13	1433.93	2492.01	2784.67	2006.8	2421.53	1943.16	2558.11	3006.57	3006.26	3085.66
M522T34_3			0.361534	2.74236	0.00328917	522.457	33.9885						4678.77	6880.64	7371.07	1083.54	2544.92	2401.6	2171.33	1812.39	2983.64	4063.27	3550.24	2073.91	2701.22	3464.98	3716.3	1104.36	5709.62	1447.99	5551.25	8045.61	8810.54	3209.65	11856.7	8199.74	3188.99	2884.9	2790.95
M109T344			0.325084	0.601201	0.00330566	109.075	344.06						11481.3	17553.2	30045.1	24313.2	11841.9	23564.7	25054.9	16034	27501	20382.3	19074.7	28781.9	37991.1	5387.51	24074	14356.8	21599.1	28616.2	17896.6	9149.49	13672	13287	13229.5	15027.1	23293.6	21579.7	21573.2
M624T89			0.716685	0.488106	0.00331711	623.5	89.235						16643	93517	51327.3	58946.7	57659.5	27816.5	40354.6	30624.2	65700.7	66176.5	53723.1	50936.8	61399	25407.2	53503.8	71890.7	24918.1	24358	29205	15654.4	21443.5	32633.2	36737.8	14426.5	25833.6	26250.5	26258.9
M85T309			0.129464	0.596822	0.00332193	85.0275	308.739						3993.35	4963.01	5218.64	2984.8	3710.07	5468.77	5091.07	3165.9	5843.43	4338.42	6521.55	5445.79	3495.89	4651.48	6377.97	5710.67	3540.84	6060.43	3916.14	2937.07	3012.38	3174.56	2190.53	2916.41	5575.83	5613.23	6159.48
M348T408_1			0.448068	1.95547	0.00334294	347.678	407.939						5109.4	8272.54	4261.45	5786.06	6527.11	5298.96	2479.51	1874.06	6982.69	6309.08	6270.45	8912	9677.11	3293.43	3386.5	14344.4	15061.5	12900.7	12379.3	12485.9	7436.92	10706.2	11589.3	9596.32	9314.52	9315.5	9409.95
M222T503			0.241114	1.92518	0.00336464	222.015	503.159						2422.82	2806.98	823.461	3010.9	3544.87	1296.92	2086.26	937.146	1679.86	2512.47	2081.19	2311.85	3035.28	1229.83	2631.23	2624.82	1610.54	1399.5	4732.97	3602.35	2633.93	2632.61	4984	3763.14	2668.99	2546.39	2550.46
M311T440			0.181314	1.75028	0.00338481	311.013	439.631						1178.09	1211.49	1292.21	1805.9	2729.97	1695.82	1912.99	1747.71	1627.73	1373.47	1516.05	2196.73	2465.18	1301.49	3248.68	1621.98	1394.67	1564.2	3249.92	2225.66	2284.16	3255.62	4326.5	2816.77	1936.53	2005.25	2004.27
M917T493_2			0.306765	1.674	0.00338497	917.069	492.586						1792.81	3603.02	3058.8	3169.88	3286.33	2703.85	2202.42	2253.86	4699.81	5077.99	3533.46	3643.6	2683.01	576.582	3487.41	3687.96	6871.66	5484.2	6631.91	6110.99	4682.19	5253.82	7408.87	5754.44	4161.86	4160.94	4060.79
M820T462			0.128871	1.66221	0.00339203	819.872	461.961						772.987	990.134	1665.67	1736.75	2097.04	1405.7	964.94	698.01	1330.28	955.2	993.744	983.783	801.94	563.061	1405.08	1220.97	1283.48	2684.41	1347.76	1100.54	1815.93	1590.27	2075.71	1920	1313.29	1306.78	1387.22
M269T33_1			0.637807	0.666423	0.00342456	269.225	33.337						89058.6	52128.5	76125.6	68020.6	112204	89699.3	65693.4	70316.3	92695.3	99997.3	91293.5	86178.5	75188.4	39079.6	52530.4	54270.6	38055.3	40046.3	48505.8	51633.5	55655.7	70344.9	70488.5	40697.6	30981	31004.7	28828.8
M369T76			0.519793	0.405106	0.0034566	369.349	75.543						41308.7	20372.7	12453.1	12816.2	63043.9	9388.04	19672.7	27259.8	44972.2	43404.2	48098.7	51655.9	26492.1	7280.53	7599.75	6775.24	4921.89	24772.3	16100.2	30837.1	10411	8387.52	13356.5	16133.2	4852.65	4838.17	4554.38
M142T254			0.161677	1.81195	0.00349378	142.133	254.033						340.575	1114.7	1798.81	2499.9	336.903	1664.6	1651.88	1168.95	677.529	519.137	631.156	1163.86	971.163	1530.73	2363.21	2294.1	2802.71	862.244	2196.13	1770.17	1803.8	1435.03	1773.48	1553.34	2207.29	2297.48	2206.66
M258T390			1.32772	0.687347	0.00351804	258.11	389.504						908492	875560	703720	1.13572e+06	1.43825e+06	1.21522e+06	1.17082e+06	1.36664e+06	1.39264e+06	1.32951e+06	1.65399e+06	1.6439e+06	1.71047e+06	297643	3.43561e+06	1.97613e+06	1.95368e+06	1.33484e+06	1.27769e+06	990521	714115	850578	857699	1.19137e+06	1.66439e+06	1.66439e+06	1.66875e+06
M666T35_2			0.293056	0.594563	0.00357	665.581	34.64						18259.8	14007.9	15085.7	9799.2	20855.9	14782.4	14249.4	15478.4	19424.1	12390.6	16807.6	21594	18039.5	8316.67	8946.54	2475.17	3780.77	10763.9	8868.92	9543.64	6544.41	11870.8	14281.4	8313.91	6659.25	6421.27	6418.29
M666T445_1			0.302455	2.30138	0.00360291	665.686	444.892						2592.84	1976.29	798.734	1460.01	1204.93	1611.85	660.233	584.649	1972.33	1804.59	2612.88	3060.21	2842.87	921.038	1669.99	5067.44	7910.33	4970.61	5186.56	5598.68	2647.29	4154.61	3421.73	3604.15	3419.33	3323.01	3420.29
M466T204			0.449487	0.518784	0.00375788	466.326	203.965						6483.43	13765.3	17310.7	15915.7	19352.3	19559.2	16265.8	16883.1	23768.1	34442.1	27830.2	24171.8	23814.3	6973.47	14095.1	8070.96	7039.45	12617.2	10940.2	15531.5	10601.6	12988.9	16128.9	8182.36	8841.03	8830.47	9586.44
M793T203			2.97572	0.400585	0.00376234	792.553	203.261						589311	238675	1.06028e+06	301819	1.17517e+06	293020	457805	420784	444781	831172	649908	937914	442969	87329.9	214146	180464	29842.3	285306	209001	163898	198415	229190	455527	243106	44263.6	33912.9	33880.2
M828T595			0.116548	0.437023	0.00377187	827.504	595.267						2847.1	573.739	1069.13	1398.97	1620.67	1014.01	1087.77	991.514	915.387	1187.52	941.069	1559.85	830.823	196.31	775.091	395.352	311.497	773.536	214.049	271.337	760.462	284.119	1030.77	359.945	267.915	266.656	263.87
M266T256			2.2139	2.36368	0.00377883	266.074	255.656						33059.4	378710	195235	276961	38785.6	122882	273939	173464	143539	33218.7	41954.7	63314.1	279379	158766	197378	375104	390102	380717	276300	339923	220537	312176	345534	229669	381267	390174	381290
M393T506			0.117065	1.67099	0.00379674	392.993	505.608						576.069	737.978	610.13	789.68	1081.81	535.532	691.152	532.456	781.803	892.141	660.875	661.124	1311.45	480.081	884.14	469.553	812.339	700.991	1175.78	971.595	990.318	929.014	1670.63	1313.5	1035.13	1057.52	1057.52
M245T452			0.0990767	0.558129	0.00380474	245.04	451.552						2636.98	2599.47	2799.35	2083.16	2159.26	960.192	3330.92	2294.8	4327.37	3734.16	4212.26	2925.23	2333.78	1952.71	2302.05	2802.6	3585.96	1928.88	2622	2774.39	1869.15	1201.79	1579.64	1575.9	2854.8	2992.55	2991.48
M794T673			0.171522	0.504466	0.00381147	793.553	673.37						5141.68	1610.04	4513.4	2826.81	5549.01	4599.13	3419.77	3279.26	5625.6	4077.15	2560.7	3618.57	2463.85	1278.41	5063.55	2643.26	817.691	2196.67	1435.18	1728.34	2158.66	2275.87	2790.37	1002.95	1010.54	1010.84	999.685
M707T175			1.68599	0.392965	0.00381184	706.535	174.597						220235	108565	112182	109671	206262	135261	140788	123327	173749	314108	212628	309006	160425	19646.8	81907	63358.6	26171.3	105859	84723.2	68850.9	79249.4	89954.8	110522	67182.5	31259.2	31261.1	32786
M469T482			0.297586	1.3352	0.00382131	469.15	482.295						6060.93	6469.61	1440.92	5857.53	4875.51	4327.75	4858.75	4206.91	5226.14	6912.29	5929.7	5917.68	5734.36	1192.87	4601.57	6049.9	8289.2	5463.4	7612.28	8230.62	6971.65	7952.71	6161.29	7201.88	7089.13	7084.83	6313.97
M283T478			0.41512	2.76794	0.00388058	283.018	477.59						4295.8	4995.01	3872.77	4830.47	14265.1	4575.34	4032.43	2107.99	3130.97	5844.75	4997.16	6679.17	18258.7	3249.3	19988	3872.18	4925.21	11851.7	17368.8	5085.22	7593.19	15830.3	13740.5	14541.9	8050.04	8048.42	8515.32
M263T307			0.176787	1.35201	0.00396428	263.016	306.791						1353.83	2062.98	2065.83	3233.69	1699.03	1673.8	1775.37	1619.51	2150.88	1793.26	1898.3	1480.24	2495.07	1847.19	2173.57	1581.16	2619.9	1485.37	2179.08	3041.33	2148.04	2509.84	2169.59	2442.31	2465.53	2366.31	2361.04
M368T225			0.69455	1.74028	0.00404101	368.191	224.643						9269.98	30488.6	30651.1	23525.9	17117.2	25475.7	28429.7	30542	12536.7	12832.7	15453.9	15899.2	16938.6	44833.1	34148.4	28336.8	61032.8	39289.7	32945.4	37411	36762.5	34728.3	35427	24066.5	51570.9	49575.4	51523.8
M640T34			0.497531	0.621614	0.00407478	639.57	34.1865						43613.7	33441.5	31014.3	22529.8	49268.1	48956.1	33068.9	36823.2	51427.5	50343.9	40484.9	51435.4	54256.9	27932.4	25993	29940.6	16249.8	27039.1	25542.8	21205.3	29352.7	38253	31544.2	17949.6	13826.1	14476.7	13830.5
M266T240			2.03137	2.48128	0.00410921	266.074	240.308						27174	256771	152541	165883	32607.6	87909.8	96260.8	90675.5	97398.7	41726.6	46808.6	63389.6	163683	30690.5	169721	141213	314819	136467	169532	306161	187929	162466	143270	113123	318286	330354	318335
M255T224			0.204951	4.08809	0.00415288	255.139	224.462						503.239	1449.38	441.747	1083.83	146.869	711.139	546.762	556.669	695.892	160.126	216.618	76.6975	830.497	936.285	1009.02	784.021	1721.56	1913.47	1786.7	2633.48	660.245	1208.79	971.366	1948.92	1563.18	1535.88	1536
M665T445			0.296106	2.11564	0.00420686	665.351	444.978						1989.96	2221.59	1235.39	1459.1	1420.41	1558.76	918.344	884.754	2632.99	2254.9	2154.22	2818.07	3289.4	1080.55	1962.41	5010.84	8136	5149.53	5446.13	5495.46	2906.59	4013.4	3990.96	2822.82	3434.35	3433.45	3590.25
M1032T347			0.083029	0.502698	0.00423763	1032.36	347.413						846.124	564.155	480.357	713.274	594.44	564.223	877.826	482.919	1030.78	1283.1	766.843	1221.09	704.043	257.512	916.192	708.306	891.835	418.272	616.185	513.843	494.824	361.89	455.236	404.578	630.726	599.197	600.107
M789T649			1.23046	0.339269	0.00427882	788.615	648.875						253366	50260.4	63652.3	98827.4	187748	66849.9	65498.4	58730.8	117989	123710	94956.3	107422	327548	13857.9	25068.9	21327.3	23013	39720.8	15676.1	17481.3	7020	19771.3	92737.8	40122.2	15898.3	15491.5	15474.6
M145T184			0.252698	1.70532	0.00431064	145.03	184.125						680.082	3580.94	2124.1	2830.22	457.202	2218.95	1753.97	1989.1	2929.51	1078.44	2835.46	2037.44	2987.02	737.569	2528.84	2159.35	4470.43	1756.57	3504.12	4676.19	2513.23	3489.75	3423.2	3921.33	5065.18	5061.71	4800.68
M761T168			18.0874	0.536011	0.00432506	760.584	167.654						4.47185e+07	2.3986e+07	3.83264e+07	3.1867e+07	4.41994e+07	3.16793e+07	3.60875e+07	2.24157e+07	4.43639e+07	5.92038e+07	5.37495e+07	4.19021e+07	3.45259e+07	4.98255e+06	2.469e+07	1.98693e+07	1.10169e+07	2.5573e+07	2.20438e+07	2.56476e+07	1.89067e+07	2.47086e+07	2.18934e+07	2.4942e+07	1.39065e+07	1.39206e+07	1.2998e+07
M674T34_1			0.361951	0.653913	0.00432829	673.573	33.926						24496.4	22612.7	24569.8	15132.4	35047.3	34140.5	26131.4	24528.1	31972.7	24492.6	25251.6	27212.5	25955.4	19366.4	21603.5	19961.2	9676.66	22623.4	12901.6	12525.7	24759.3	20648.9	21197.2	12324.6	7904.59	7935.36	7762.18
M331T341			0.229	1.55559	0.00433727	331.06	341.23						3344.68	3042.83	4819.6	5075.76	3605.92	4921.28	2334.46	2052.41	3227.5	2521.48	2340.83	2500.14	2815.27	5442.16	4579.14	4100.25	3560.51	4434.74	3681.17	4275.5	3522.55	5371.61	3443.66	3003.24	2983.92	3454.02	3454.99
M385T504_1			0.169667	1.7504	0.0043984	384.965	503.557						656.39	1321.04	768.56	1496.73	1884.3	1033.52	838.892	1699.86	958.066	1396.96	972.597	1535.45	1996.75	552.336	1504.71	1211.58	834.658	1390.24	2673.38	1862.75	2283.37	1474.51	2772.62	1889.51	1432.8	1446.9	1766.92
M143T461			0.0613433	0.840286	0.00447217	142.947	461.093						2922.43	3749.9	2935.97	2534.11	4977.24	3302.5	3084.33	3420.37	3177.71	3103.07	3005.67	3521.48	2737.43	2228.27	3601.69	3217.55	2681.97	4304.09	2971.35	2288	3059.02	2652.91	2636.33	2620.52	3153.57	3227.38	3226.37
M378T504			0.216357	1.65856	0.00450399	377.994	503.596						1220.08	1873.46	1443.64	2651.41	2441.34	1721.36	1560.99	1692.76	1839.09	2156.58	2137.22	3395.36	2994.48	571.332	2178.48	1435.57	2379.18	1987.23	4154.07	3157.71	2978.71	2896.44	4534.22	3478.58	2584.01	2806.68	2811.07
M577T38			0.263073	0.721219	0.00453506	576.504	37.785						52936.7	23748.4	42961.8	25747.4	37581.4	39460.9	27229.4	32855.3	25368.4	30840.3	26593.1	35375.1	51327.3	25340.9	25571.5	31530.7	16361	23662.8	20121.2	19240.4	27017.5	16974.9	25520.3	19691.3	18895.8	19081.7	19082.2
M323T503			0.828604	1.82814	0.00454484	322.991	503						12703.5	22589.3	13140.2	28027.4	34484.5	14481.1	16518.4	17024.2	20966.4	31155.9	29161.2	31796	45039.6	5793.53	31144.6	15904	29106	17935	55724.2	41875.6	34519.6	32134.9	61433.9	42357.8	35848.6	35824.5	32807.4
M247T263			1.39568	1.1952	0.00470341	247.166	262.976						130145	216432	239715	197415	165015	190746	190854	192963	176189	142231	155602	169717	198311	242049	215842	184477	199507	181091	218795	217361	203442	198317	193362	196857	220755	219651	223452
M221T282			0.337194	1.32866	0.00470803	221.017	282.413						2401.4	8992.72	8044.87	11197.3	5877.95	5939.27	7544.2	6369.79	9440.32	5166.3	6631.01	7447.13	10720.9	4559.76	9234.18	11745	11982	12825.8	9470.35	10013.1	9340.5	10183.9	9280.8	8310.45	10905.8	10705	10704.2
M247T499			0.528197	0.611147	0.00471175	247.093	499.205						81294	83423	67517.3	67982.8	58593.4	67037	93454.4	87189.1	115534	130250	154745	109034	64478.6	34177.8	144909	94112.4	90848.7	69493.6	66656.6	104805	67821.9	60322.6	57676.4	64534.8	96432.6	94619.4	97858.9
M732T434			2.4799	0.418045	0.00471187	731.604	434.38						226850	199822	299686	249614	427367	735689	409367	619042	322991	540725	241232	561830	148689	48541.6	324988	201561	69207.8	132858	158379	35306.1	200222	245102	321872	165830	114341	112388	114341
M709T202			0.561886	0.338847	0.00473685	708.541	201.824						15877.9	8439.31	13555.6	9827.15	18744.3	5764.83	15579.1	13613.5	13576.7	31106	14548.9	29781.8	5845.46	10983.2	4605.15	3940.99	562.558	7754.43	5520.22	3791.26	7990.1	4598.85	11594.8	6558.46	941.009	872.514	941.888
M258T452			0.250618	2.36744	0.00491633	258.036	452.26						1402.84	1569.92	2030.8	2350.18	4248.36	2294.7	2020.71	2160.42	1467.6	2631.41	2057.38	3121.72	4100.06	788.344	4507.4	2830.56	2475.01	2032.12	5437.12	3047.73	4157.39	4641.1	8950.88	5629.71	3545.39	3661.14	3600.72
M917T599			0.174006	0.447759	0.00495371	916.535	599.432						1918.28	4023.45	4896.17	4383.06	2142.09	1741.25	3300.35	3562.4	4521.53	4899.57	3841.2	1290.42	4153.77	1377.45	3197.99	1344.86	1732.54	2541.43	1123.94	1457.11	2468.19	1422.77	1618.23	1498.72	1108.43	1092.99	1047.2
M959T273			0.428427	0.161642	0.00501395	958.755	273.24						17150.9	911.431	3225.36	966.316	16761.6	4234.48	3006.47	4067.2	7026.99	14265.1	13203	12957.1	1678.31	31.8342	933.225	1625.53	9.2017	2494.89	1721.87	122.323	432.563	1688.41	4144.22	704.319	18.0026	19.8406	17.9808
M729T300			0.17688	0.55089	0.00501886	729.306	300.465						4217.96	1250.05	2287.42	1412.22	3580.95	3070.38	3053.41	2833.16	1978.16	4502.95	3850.81	3742.32	2320.29	1458.74	2565.85	1783.17	488.836	2117.7	1864.53	848.356	2190.96	1863.02	2084.7	2144.65	929.802	929.771	873.626
M523T499			0.0781261	0.531978	0.0050196	523.01	499.209						1098.65	676.99	704.747	785.28	649.709	700.655	920.962	1034.14	1628.23	1608.22	1347.95	1354.21	398.693	400.845	830.492	907.073	1133.03	578.88	413.919	1075.48	984.095	634.396	781.918	309.466	978.718	1122.51	1122.87
M176T203			1.01651	3.32111	0.00502109	176.036	202.799						11842.2	20062.3	17657.4	59635.3	24344.2	49111.2	35296.3	14661.6	14974.5	8598.15	17545.9	14465.8	28855.5	10515.9	70093	52346.7	62276.1	21864.6	75626.7	39583.7	37534.8	82906.4	27462.9	87402.6	57346.4	49611.9	50032.5
M353T505			0.224849	1.61409	0.00503956	353.002	505.003						1016.92	1593.16	1611.08	2572.32	3848.59	1203.69	1789.98	2259.58	2339.87	3038.96	2452.65	2830.56	4348.14	602.953	3250.67	1747.36	2865.71	1932.69	4180.46	3794.17	3362.57	2918.85	5637.07	3852.73	3259.19	3351.36	3263.57
M271T408			0.0692802	0.719781	0.00505029	271.068	407.716						3956.68	5699.84	3119.26	4180.5	4450.48	4042.26	6761.41	5011.64	6264.74	5731.66	7809.63	6977.74	5330.42	1434.99	5496.97	7872.34	8243.19	5184.06	5505.55	5280.44	3683.98	3899.09	4423.79	4959.61	6326.79	6326.68	6461.44
M377T175			0.305546	2.96454	0.00513059	377.228	174.651						1689.2	3836.56	2751.42	5178.52	1796.28	3529.23	2173.49	3329.27	513.47	298.291	1430.8	835.401	6686.14	2755.45	4440.41	4109.1	12335.6	2174.5	6249.34	4777.25	3448.89	2253.53	3116.61	5592.3	13719.5	12526.2	13724.1
M754T379			1.06097	0.447257	0.00514187	753.585	378.875						55649.4	57205.2	77411.3	58191.5	79422	80716.9	101030	94394	86788.4	91807.3	50675	116264	50681.1	9058.52	56057.5	43538.8	18926	40169.5	17710.5	14911.8	32537.7	33899.5	83215.7	59672.5	41005.8	40975.7	42010.8
M257T390			0.0700978	0.714347	0.00515315	257.307	389.634						3825.71	2980.99	2574.36	3441.29	4669	3649.48	3458.11	4166.91	4587.71	4190.28	5272.93	5175.2	4698.35	1314.38	8988.52	6061.42	5961.54	4349.94	3918.1	3192.18	2321.13	2875.37	3384.26	3489.99	5115.24	5118.57	5172.7
M686T439			0.0758471	0.642513	0.00517778	686.095	439.215						1901.02	2096.64	1515.19	1704.33	1855.77	1250.62	2013.24	1387.57	2916.9	2187.42	2316.82	2226.33	1816.41	722.338	1787.59	1974.81	2172.64	1659.78	1596.1	1222.75	1585.75	1110.05	1334.37	1534.66	2189.2	2054.4	2056.16
M732T260			6.4307	0.0805675	0.00520054	731.604	259.994						934768	123009	936111	105535	3.64491e+06	2.67593e+06	1.27581e+06	1.79597e+06	314735	2.0312e+06	3.2751e+06	3.9841e+06	326206	60132.5	112562	103774	14868.1	975260	135532	41110.3	192565	101293	327170	223676	56202.3	56224.4	57451.7
M251T592			2.0847	1.3075	0.00522735	250.987	591.816						315180	383218	393161	361516	355024	530786	379481	395501	323570	349857	380319	358020	390204	593895	449189	6.10233e+06	463426	472271	512377	439384	433913	557400	543932	372178	460311	480954	480540
M827T379			1.34141	0.233662	0.00525238	826.569	378.825						83503.5	50593.3	24432.3	36449.6	194358	47085.8	62593.8	24218.8	128390	172986	145130	158987	71371.9	9108.57	37249.4	10935.5	28775.5	29736.4	43057.4	8997.09	32472.7	13095.4	18553.8	45589.5	13734.6	13794.2	15518.9
M505T499			0.112365	0.630455	0.00543008	505.001	499.075						3136.61	3023.35	2602.48	2929.1	2773.3	2703.17	2854.35	3107.56	4602.98	4694.54	5279.5	5155.08	2213.47	1282.54	2327.77	2710.96	3041.21	2612.68	2728.16	3369.55	2484.17	2567.28	2539.06	2510.7	3625.36	3473.51	3623.64
M488T307			0.121027	1.40726	0.00545983	488.144	306.755						348.846	858.063	954.458	893.531	790.271	1029.65	1033.78	889.513	739.796	747.671	713.877	723.061	774.454	1384.21	941.374	1611.71	1010.81	954.912	1078.96	1507.74	1132.67	1033.36	978.29	1090.95	1200.65	1226.59	1226.74
M749T161			1.77242	0.709122	0.00549847	748.526	161.077						962803	529749	714688	737106	786082	724303	916179	906217	804640	956327	994543	871729	663994	162379	502496	393837	214671	633094	571171	639785	591217	803214	867039	392031	198056	198066	196589
M636T200			0.572779	0.537493	0.00551533	635.536	199.994						16848.6	27283.9	59208.2	42946.6	119313	58079.8	70603	58276.7	58115.1	73407.5	48592.3	28362.5	62374.8	12263.2	14843.7	8259.33	3031.36	24685.7	42043.8	25906.4	28597.6	23452.9	24201.6	37124.7	3753.29	3754.59	3594.69
M402T307			0.272493	1.31112	0.00553964	402.096	307.382						3158.04	6015.49	5926.56	5967.33	4988.09	10217.5	6335.47	5815.56	5555.41	3473.84	4827.62	4802.88	7360.36	11681.2	8379.25	6149.06	6784.04	5842.74	6333.91	7149	6892	7386.54	6264.67	6370.6	7042.74	7015.63	7042.52
M1087T372_1			0.29453	0.539511	0.00559036	1086.55	372.213						11720.8	5337.2	6504.13	4161.39	6779.87	6558.12	13338.2	11257.8	8877.69	11156	6963	5754.2	11764.3	4295.71	3993.65	2790.59	2499.34	4568.36	4437.94	3763.77	6777.54	5593.68	5617.1	4749.25	3220.7	3349.1	3348.28
M136T209			0.295099	1.96177	0.00559821	136.061	208.819						462.823	5668.59	3791.8	7656.07	3751.54	2384.73	3429.1	3213.91	5474.01	1410.1	2162.12	3795.53	10096.1	6154.13	10615.4	8106.22	18582.6	4615.2	6838.63	4838.63	4562.14	5958.74	9121.65	6904.76	16258.1	18011.2	16212.2
M197T368			0.268487	0.444724	0.00564848	197.088	368.447						5586.79	4825.38	1675.49	3043.35	4486.44	3395.93	4224.61	3838.55	5265.11	8768.28	4510.07	7697.31	5689.27	3420.98	4635.36	1516.26	2302.35	2230.82	2253.69	1566.73	2110.63	4142.07	2849.11	2333.55	3634.48	2245.06	3662.03
M313T691			0.169483	0.652833	0.00567976	313.272	691.175						3584.21	4760.37	3951.28	5386.03	11925.4	4325.92	6686.52	6046.17	6596.95	5884.7	4589.03	8336.67	3549.17	3372.75	5088.99	4944.7	2662.8	4171.89	3826.82	2968.86	5821.32	3921.82	4269.6	4090.65	3014.3	3189.17	3014.85
M262T487			4.82195	1.23567	0.0056948	262.05	486.704						2.00916e+06	2.20328e+06	2.3057e+06	2.00325e+06	1.75302e+06	2.45907e+06	1.63836e+06	2.32662e+06	1.73911e+06	1.74516e+06	1.99499e+06	2.07189e+06	2.34733e+06	2.11579e+06	2.48809e+06	2.39602e+06	2.21989e+06	2.26018e+06	2.53885e+06	2.30684e+06	2.47112e+06	2.47576e+06	2.0401e+06	2.39748e+06	2.33749e+06	2.3585e+06	2.35822e+06
M311T203			0.208486	2.28024	0.00570227	311.139	203.111						822.131	3412.04	2171.8	3453.43	1945.53	885.153	640.525	1320.47	1608.34	486.954	1112.12	1015.24	1253.58	1221.83	2005.89	1969.87	9826.45	3110.14	1913.18	2802.27	1656.44	3416.98	1351.16	2960.16	8679.18	8848.29	8678.8
M815T324			0.149937	0.74797	0.00571415	814.573	324.326						30871.8	8711.72	11642.3	8450.65	14183.3	9936.15	10275	12376.1	9485.81	13895.8	12516.8	13150.4	10148.3	4380.35	11594.5	10052.9	8082.21	13926.7	9847.43	6704.79	9722.22	8498.8	8934.53	9921.67	8484.23	8239.21	8238.29
M694T508_2			0.299866	1.53157	0.00572457	693.76	508.339						3776.75	2877.9	1772.18	2122.03	3621.21	2385.55	1965.29	2353.55	5049.38	4554.86	4492.87	4203.05	1973.68	1071.41	2323.47	4466.58	6877.8	5584.22	5794.68	6487.64	4921.95	5403.48	6257.95	5776.93	3763.33	3763	3634.98
M199T448			0.122065	0.47519	0.00575451	199.07	447.612						2897.03	618.306	898.469	2577.93	2867.9	2879.35	2718.78	2721.93	2530.31	1130.71	1508.18	1507.92	3325.8	2930.5	1095.73	2973.69	2016.63	1643.53	1075.44	974.115	1072.98	729.934	707.822	1197.98	1270.07	1270.08	1192.23
M384T411			0.443394	0.610743	0.0057619	384.114	411.235						74925.6	86193.2	53093.6	72039	79664.2	70317.3	56961.9	60802.1	85217.3	83485.1	107715	72510.7	100061	19062.5	87408	83577.8	140741	61925	64755.3	53110.9	39249.3	42086.4	38030.7	47796.1	88468.8	90234.2	90231.4
M869T595			0.162326	0.434658	0.00579831	868.53	594.808						3109.09	1096.07	1649.88	1177.49	2051.46	1214.64	1645.07	1164.81	1317.88	2569.11	2609.49	2465.49	2757.98	397.403	1596.58	821.417	579.976	1822.86	512.512	443.009	1006.63	690.557	1557.86	906.157	438.251	452.341	437.038
M204T339			0.673637	2.75407	0.00580071	204.097	338.922						5192.99	9858.85	11864.1	19856.9	15966.8	10576.8	9877.99	10409.4	5788.03	5309.17	5109.1	12568.4	23466.9	7048.19	17948.3	13305.7	8422.88	20402.1	41431.5	20454.1	15717	21859	19032.3	16626.2	14731.7	14731.3	15083
M409T226			0.250905	3.38928	0.00581216	409.196	225.853						228.337	4030.29	1276.23	3505.41	592.399	551.13	846.057	1503.74	646.569	505.2	303.211	503.508	2662.75	1640.46	1500.49	2312.37	1465.89	1220.54	3270.54	3689.11	2670.83	2867.07	1000.7	1103.74	1407.8	1901.64	1432.89
M1055T367_1			0.116004	0.589889	0.00594429	1054.57	366.716						2695.7	1461.89	1242.34	1620.56	2375.97	1005.09	1650.97	1538.7	2521.22	3009.19	2565.92	2465.62	1239.63	255.511	1270.47	1238.22	2258.34	1124.24	1381.28	1700.38	849.272	1281.66	1716.21	1183.12	1846.62	1904.5	1843.9
M419T251			0.182912	0.457982	0.00596345	419.253	250.596						2770.54	2056.33	1357.11	1816.3	1826	2036.65	2346.4	2150.71	3790.77	5700.79	3677.6	3780.47	2960.43	1308.78	1661.01	1973.25	1970.12	1308.45	1928.13	1855.25	1270.04	964.585	1511.52	2292.69	1999.67	1999.81	1944.81
M642T610			0.197149	0.399498	0.00596539	641.586	609.639						5511.92	1968.3	3084.71	3483.13	2715.28	5011.39	3163.12	3091.3	4900.97	3895.06	1233.17	4245.9	1280.61	795.483	1915.85	1105.13	556.964	1568.03	597.611	589.669	1616.1	1420.54	1545.48	2432.09	661.551	778.709	657.867
M706T450			0.133617	1.36545	0.00597218	706.312	450.36						776.541	1044.02	1111.35	1467.65	704.302	868.435	808.268	889.224	1309.15	875.565	996.527	1287.64	971.409	585.848	771.82	976.901	2601.8	1469.93	1239.65	1637.45	1433.06	1247.41	1386.98	1475.36	1254.6	1252	1254.91
M820T464			0.186021	1.46888	0.00600589	820.369	464.433						1756.03	1734.14	2948.18	2657.49	4389.38	2132.79	1753.23	1708.43	3006.75	2763.09	2431.39	2155.36	1476.13	862.879	2562.58	2053.49	3334.47	5556.66	3285.32	2481.46	3253.45	3767.06	3409.85	4100.29	2307.65	2288.37	2363.31
M1013T517_2			0.0171375	0.783755	0.00601536	1013.5	517.337						3368.23	4243.71	3380.29	3235.06	4506.31	2293.88	3545.6	4472.26	5166.69	5010.97	5004.54	4599.43	4147.11	728.956	2870.59	3560.41	4584.05	3710.09	3748.73	3842.28	3502.94	2976.68	3615.34	4102.01	4169.53	4169.34	3986.19
M509T248			1.09576	3.16148	0.00605918	509.159	247.773						8304.06	73633.6	39718.5	41249.3	4168.78	34392.4	23797.1	24719.1	28342	6608.88	14193.6	11108.1	38570.9	15395.6	34905.5	32992.3	140594	90202.7	62031.7	66496.5	36815.4	102286	28894.9	47345.1	104784	80031.7	80067.5
M980T398			0.147313	0.526506	0.00607714	979.593	398.052						6010.65	1509.1	1412.13	1759.18	3495.95	1695.82	1664.04	1328.57	2512.87	3183.25	2461.92	2469.4	1829.83	574.833	1318.19	886.397	683.049	988.162	1028.44	976.14	1280.48	779.553	1829.16	1277.26	1274.87	1200.46	1230.83
M348T502			0.181411	1.68591	0.00610622	347.984	501.985						335.86	1171.53	1179.73	1491.69	1583.65	1479.68	869.767	1128	1337.05	1644.77	1877.26	2088.79	2647.56	872.029	2164	1188.01	1249.5	783.812	2901.33	2274.63	2146.26	2701.37	3293.34	1764.57	2017.1	2118.23	2117.33
M605T304			0.192596	2.04119	0.006145	604.954	303.735						914.459	1531.01	3449.31	1458.94	1308.99	1955.69	1860.38	1805.39	1159.09	512.512	1022.1	790.94	1090.78	5104.55	3620.52	1645.02	916.878	1451.48	1796.91	2158.59	3032.87	3525.74	1889.19	2192.08	1995.58	2164.42	2147.14
M1090T383			0.0734736	0.626047	0.00615242	1089.69	383.171						1953.24	1726.21	1162.99	972.093	1161.74	875.996	1481.53	1536.44	2378.58	1715.98	2027.61	2423.97	1528.14	353.397	1090.66	1296.97	1212.79	1282.02	1671.39	1005.07	879.099	1034.66	1210.68	1438.78	1593.07	1578.07	1721.97
M761T190			16.6356	0.325975	0.00618028	760.584	190.255						2.65991e+07	6.24055e+06	1.21927e+07	7.44316e+06	2.18715e+07	5.70073e+06	1.06006e+07	9.68008e+06	1.26432e+07	3.05189e+07	2.09981e+07	1.9771e+07	7.47626e+06	5.09127e+06	3.28114e+06	3.72868e+06	796400	5.34216e+06	6.28276e+06	4.35892e+06	3.1529e+06	3.70827e+06	8.18993e+06	8.2777e+06	1.13567e+06	1.13566e+06	1.14623e+06
M577T306			0.0486059	0.651183	0.00622126	576.972	305.987						945.311	1196	1507.62	1140.12	823.505	631.42	1525.44	1138.29	1171.59	1596.68	1358.25	1052.14	1201.63	354.181	831.208	933.715	2225.85	822.334	1146.88	1147.52	660.02	655.324	805.738	691.348	1237.44	1132.33	1129.55
M485T433			0.151624	0.659568	0.00623269	485.08	432.939						4739.46	5154.01	3908.76	5219.26	5579.76	3191.08	4430.91	4406.23	7411.6	7196.2	6584.45	6498.17	5506.86	1264.66	4307.38	6022.38	10859.1	5313.49	3730.94	4531.98	3078.46	3735.49	4698.04	4317.51	5853.7	5704.64	5703.67
M648T192			0.180473	0.754783	0.00623918	647.5	191.912						34212.3	31292	24043.8	26031.3	38198.4	34595.1	31371	32395.1	35080.7	37333.2	42548.8	29223.6	28523.6	9454.22	20469.4	20209.9	16791.8	18536.3	25330.4	27558.6	30188.5	25244.9	28825.9	19810.7	25132.7	26484.5	25122.3
M635T33			1.66157	0.611241	0.00633276	634.539	33.314						544818	385191	304061	230655	513077	471279	411732	352049	529558	573307	529088	389384	375332	194656	219406	223670	158518	268457	251317	217175	351406	362055	369636	150790	127322	127329	125021
M642T33_1			0.826942	0.639376	0.00658742	641.512	33.292						191832	124928	112963	83966.4	169551	137889	131671	111368	134957	200374	180058	132696	140423	67434.7	78392.8	75897	65291.4	84779.9	105966	92784.9	99483.8	107305	104050	60173.5	58345.4	58648.8	58345.7
M467T470			0.0611742	0.64129	0.0066242	466.94	470.044						911.559	952.017	1122.84	679.855	1004.23	748.461	1090	1165.21	1500.97	1048.17	979.717	1378.87	867.883	612.631	919.539	1293.6	936.174	1288.88	736.86	919.025	883.912	1053.34	461.431	538.948	925.265	1030.53	922.703
M697T708			0.256553	2.25331	0.00664793	696.924	708.274						907.844	2328.14	2665.97	3169.41	1593.01	2400.41	2475.68	1698.54	1970.65	1204.25	3635.44	1704.58	3220.91	3042.9	1212.38	7057.77	4251.47	3203.52	4681.81	3552.93	6869.75	2922.84	6806.76	3758.41	3533.45	3019.47	3366.05
M887T597			0.252755	0.404113	0.00670988	886.553	596.562						9675.27	5603.54	5951.43	6425.99	8605.98	4440.07	5449.85	4834.95	9329.08	6672.41	5191.46	4487.57	3790.87	882.356	3546.95	940.986	2203.52	3151.89	1281.36	1377.96	3741.01	1782.12	5541.41	810.177	1256.99	1301.83	1301.53
M811T680			0.214473	0.584371	0.00674214	810.598	679.683						8664.33	4609.6	6925.33	7992.65	12150.3	7626.49	8055.22	6213.67	9286.13	8007.28	6298.73	5410.63	10788.3	2097.3	4095.91	2526.65	1979.79	3379.42	3022.92	2952.68	5911.61	3625.13	6532.89	3241.46	2195.1	2309.27	2162.84
M186T262			0.165086	1.49668	0.0067456	186.159	261.705						891.828	2594.44	2061.71	2256.23	1158.82	2177.32	2051.31	2081.81	1921.49	1416.46	1297.29	937.639	1728.48	2741.38	2399.86	2076.6	2194.9	2621.41	1982.38	2432.11	2939.54	2240.4	2658.03	2274.27	2385.73	2385.96	2411.47
M451T408			0.116716	1.58291	0.00677301	451.264	408.44						390.183	621.653	489.628	556.996	423.805	544.268	373.419	270.333	728.229	508.145	542.834	796.89	850.65	356.645	423.885	1245.41	1333.86	881.817	909.353	1014.68	804.685	837.163	809.912	720.943	827.144	827.155	857.602
M130T206			0.323653	2.10823	0.00679339	130.031	205.803						2360.16	3998.71	5328.64	6663.89	4374.19	2138.97	2008.06	3450.88	5585.53	2025.09	4231.67	5657.33	5946.48	1627.45	3380.37	4614.91	4914.19	2663.04	6230.43	5526.22	7123.81	8978.2	7807.08	12736.2	8092.33	6723.49	8117.4
M164T297			0.467818	1.11526	0.00679414	163.967	297.452						22471.2	28495	29743.3	30366.5	26297.9	26190.5	27150	28102.7	26766.2	24661	25689.6	23600.6	29078.8	25386.7	27669	25730.7	27946	25491.7	27289.1	30531.7	30196.6	29369.5	27423.5	29136.1	27481	27250.3	27199.5
M399T388			0.097558	0.569478	0.00686491	399.06	388.358						1334.1	3377.84	2186.67	2658.45	3478.99	731.843	1960.93	3946.66	4722	4046.96	4561.58	4497.18	1753.97	4896.34	1743.44	3502.04	3873.49	3093.33	3086.49	3012.8	1598.7	1543.13	1916.3	2359.3	3743.57	3742.79	3867.07
M626T447			0.104027	0.561091	0.00688762	626.212	447.296						1603.92	1545.18	1132.99	1816.2	1841.85	1560.43	2415.97	1414.14	3393.24	3035.03	3087.28	3251.27	2681.89	684.978	2259.24	3588.66	4279.02	1753.81	2431.09	1514.06	1285.2	1294.71	1136.84	1650.49	2909.02	2833.16	2779.43
M380T310			0.0426179	0.882171	0.00693294	379.837	309.605						686.941	801.869	745.268	823.406	819.129	1031.77	859.153	993.055	937.471	891.127	957.645	942.802	877.584	622.868	973.04	942.291	821.636	749.733	862.785	848.189	842.832	844.226	693.26	832.327	908.051	908.604	880.65
M102T330			0.547195	1.68914	0.00693592	102.09	329.656						11487.9	17710.7	8018.07	9004.92	7975.14	8927.08	8174.33	8363.4	9998.45	9421.96	12594.2	10329.4	8726.74	10135	6484.74	18745.9	19238.6	4289.15	21395.2	22275.3	13441.4	18008.2	12562.1	11777.1	15138.8	16557.3	15167.5
M194T340			0.213726	1.49224	0.00694343	194.046	340.284						3952.03	3203.93	4057.17	4180.79	3574.85	3269.6	3661.62	3555.88	2900.86	4155.16	4370.32	4233.12	4050.8	818.623	4338.55	4940.34	4727.45	5055.61	4942.19	3711.52	6297.93	7345.98	5973.68	5866.64	3471.76	3608	3466.94
M576T37			0.388119	0.689761	0.00699165	575.501	37.224						147433	45462.2	101499	49192.2	85485.9	83914.7	55315.8	64618.3	60760.1	60849.7	58685.5	77716.6	111508	51579.8	53901.1	66936.5	32064.6	72219.5	44222.1	36781	61222.3	31985	53324.2	33157.7	40983.6	40242.1	40241.4
M106T464			0.269801	1.76566	0.00701179	106.049	464.104						4769.91	4797.32	4559.86	5354.45	7273.92	5676.51	6584.01	4972.95	1977.62	2745.91	3715.16	2656.76	8514.01	1848.06	9154.5	8824.63	5292.51	5929.31	6720.6	5296.53	5440.79	8408.87	7482.02	6647.67	4933.31	6608.18	5050.58
M784T257			4.60385	0.161389	0.0070688	783.569	256.783						728665	79215.5	1.56428e+06	127686	602395	124507	1.34099e+06	1.0463e+06	260552	1.83996e+06	1.23878e+06	366619	104240	19809.5	50666	39439.6	40520.8	65017.2	132606	37020.7	104135	410103	179316	120198	25718.2	25717.3	25334.7
M985T591			0.0853951	0.535314	0.00708692	984.552	591.154						1160.79	708.156	703.136	841.617	920.339	832.629	627.537	866.529	874.997	1115.79	1485.23	908.04	693.09	298.108	496.503	723.829	281.599	525.261	479.431	452.368	464.291	614.209	788.169	348.18	371.83	387.19	371.676
M466T282			0.054699	0.657489	0.00709229	466.151	281.737						449.881	778.657	868.931	1331.09	1054.07	546.073	978.966	961.381	1172.27	1111.97	740.873	813.01	1102.44	672.577	745.801	1367.99	1624.7	1205.56	874.349	387.874	743.597	511.455	682.625	599.385	994.746	909.676	996.203
M716T33_2			0.103204	0.698679	0.00719781	715.603	33.317						5051.48	3262.15	3361.03	2750.78	4136.23	4499.47	3869.16	3430.32	4220.6	4983.59	4973.57	4441.03	4774.16	1836.55	3226.16	1732.39	1409.25	2152.8	3544.94	3053.22	2360.12	3854.31	3326.38	1969.56	1464.99	1741.98	1741.11
M659T306			0.118869	1.24553	0.00730378	658.895	306.344						879.79	975.895	1332.55	1340.27	1163.88	1443.94	1461.59	1346.69	1240.23	925.852	1271.46	1210.5	1394.64	1144.09	1595.65	1656.15	1807.25	1171.46	1560.15	1547.47	1313.82	1670.47	1519.34	1675.85	1802.9	1776.17	1803.71
M216T169			0.378874	2.99053	0.00730474	216.158	169.057						1679.93	8963.28	4206.73	3510.31	2416.13	2790.49	1565.61	2601.99	1060.9	1683.95	2784.13	2119.4	3757	1284.22	4737.63	3157.35	7510.88	4861.65	8848.85	7995	4334.19	3206.23	2678.61	8273.11	8916.32	8910.2	8465.48
M867T603			0.44624	0.439775	0.00732949	866.589	603.321						32957.9	9757.33	18298.5	19425.8	14326.1	19112.9	15564.3	12796.3	32767.3	22146.1	24314.5	16888.8	15841.9	3792.77	12478.7	6114.26	5466.39	12805.4	4345.86	4830.99	12047.8	7102.63	15341.4	11073.3	4987.2	5008.48	4798.25
M787T167			4.32285	0.454444	0.00735008	786.598	167.158						2.92403e+06	461958	1.76204e+06	951979	1.83376e+06	1.31876e+06	1.69277e+06	1.54648e+06	1.57646e+06	2.94973e+06	3.61775e+06	2.40351e+06	1.99888e+06	182994	767521	931603	975844	934988	1.63691e+06	1.05987e+06	649261	801600	1.03082e+06	1.08682e+06	657944	656571	719592
M815T597			0.692179	0.537529	0.00737361	814.539	597.322						149159	30182.3	40123.2	42045.4	51807	45436.2	42633.1	37887.1	44956.1	62225.4	46560.7	55446.5	33450.8	11327	33638.3	19799.3	18539.6	33038.7	11781.8	12410.4	33468.9	18365.3	44810.3	34890.4	12167.4	12488.8	12167.6
M251T369			0.107779	0.568727	0.00741075	251.063	368.591						2147.67	3429.2	3009.17	1936.98	1953.19	2571.02	1547.28	1534.81	2990.42	2479.61	2718.61	2140.84	3626.51	1705.12	2091.7	1918.54	2359.27	1544.93	840.531	1202.9	1523.99	863.371	1501.53	1695.2	2178.64	2189.47	2006.64
M172T305			0.178004	1.1361	0.00741138	172.132	304.935						2570.66	3532.65	3697.77	3536.08	2411.01	3563.67	3719.63	3481.28	3220.32	3737.3	3275.71	3559.43	3114.64	5733.35	4015.33	3797.26	2949.61	3042.74	4189.24	4312.45	3905.01	3990.57	3929.98	3523.7	3591.34	3688.73	3689.51
M811T304			0.217767	1.46614	0.00742024	811.027	304.223						2588.49	3015.28	2719.22	2826.47	2338.36	3685.42	2736.88	3023.05	3704.46	1729.7	2668.25	3070.44	4710.12	5158.5	4560.5	3041.16	2855.64	2556.61	2795.51	4376.82	4224.64	4894.92	4093.09	4440.87	2919.12	2819.72	2821.18
M918T374			0.105969	0.580945	0.0074551	917.995	373.856						740.732	1342.15	1099.23	982.079	1135.65	878.84	1176.78	1230.05	2056.62	2295.59	1529.99	1597	1452.13	364.772	1010.78	1654.11	1744.29	1102.44	1137.5	801.214	832.749	824.265	1359.36	788.157	1392.98	1400.88	1426.29
M604T231			0.752062	0.491004	0.00747825	603.531	230.625						41249	17622.4	25823.7	27047	57701.4	37051.4	37916.5	32339.5	49108.5	73410.5	66353.9	46471.8	38818.9	10149.4	27078.5	16265.7	3848.42	17158.7	17898.6	22181.2	10854.7	29538.5	39997.3	29581	6652.61	4714.63	4715.25
M430T384			0.222128	1.57403	0.00750946	430.275	384.217						1837.98	3113.66	991.999	2567.05	1581.12	1303.53	1327.3	1309.7	2385.94	1823.61	2549.35	2577.02	2129.15	1104.05	1655.04	1463.52	3155.37	1779.14	3576.28	3715.25	2534.83	3700.3	2909.26	2409.75	2835.5	3179.02	2928.37
M958T398			0.12867	0.514164	0.00754524	957.611	398.062						4989.36	871.724	1135.46	1176.26	2213.47	916.492	1007.11	957.845	1660.29	2269.21	1769.92	1736	1093.26	398.513	626.318	666.603	665.242	582.596	714.257	531.748	809.421	654.07	1246.77	877.065	709.726	693.139	709.692
M521T307			0.103667	1.46325	0.00755568	521.209	306.675						160.108	998.984	724.296	652.861	482.339	744.639	789.236	850.234	609.468	383.373	439.094	446.92	816.373	2591.19	675.059	669.345	788.393	1595.65	907.64	874.458	872.025	836.011	816.79	841.259	587.741	864.083	553.692
M121T294			0.199071	1.71997	0.0076317	121.038	294.323						1884.76	1162.15	2216.41	1251.1	546.804	2330.94	715.301	2157.65	2158.23	1511.05	944.847	1079.98	2852.34	524.601	1419.36	1522.73	2007.88	2115.45	3130.87	2360.98	2812.55	2172.88	2270.56	1987.25	2064.65	2061.81	2097.47
M372T32_2			0.203539	1.67181	0.00764466	372.219	32.075						602.733	2555.58	1787.63	1785.74	2070.62	1427.2	1273.13	1301.39	1483.13	1586.95	2062.58	1702.99	2143.59	478.328	1293.81	1417.7	2750.29	1627.83	3464.22	2994.01	1482.71	3076.4	2149.33	2565.4	2938.64	2939.51	3257.12
M1194T451			0.0829458	0.629195	0.00768436	1194.1	450.663						1798.74	1346.8	1179.31	1372.55	1690.68	1128.22	1149.06	1560.68	2347.89	2191.45	1956.69	1556.87	1534.68	315.008	1182.88	1295.27	2373.87	1537.26	1167.9	1004.12	1069.57	855.453	1322.14	1352.61	1780.77	2175.93	2174.94
M151T418			0.198435	0.734881	0.00770828	151.046	418.116						17432.7	54231.8	29381.1	27339.1	44379.1	34584.1	35710.1	37533	49186.4	45086.2	53353.4	57215.5	31133.2	37627.1	35571.3	70531.3	57050.3	35359.7	38614.1	31918.2	34990.7	35478.7	30463.1	32894.4	36671.1	36200.1	36670.6
M691T447			0.0110062	0.789289	0.00776497	691.099	447.384						542.515	679.047	804.889	798.416	596.301	680.48	704.936	762.854	947.001	731.438	982.425	783.66	593.401	446.176	712.801	1073.22	1091.72	732.386	685.595	700.588	669.079	568.393	603.827	649.752	772.318	772.012	782.297
M632T191			0.14309	1.75514	0.00776921	632.397	191.366						148.782	1374.65	814.106	993.691	1048.06	1226.31	679.45	1007.75	757.148	297.355	660.323	1101.46	972.868	284.923	1523.16	1242.61	1131.69	898.285	1620.58	1479.45	868.101	1092.47	1615.32	1228.33	1367.02	1211.82	1299.91
M659T33			1.78228	0.611495	0.00780904	658.539	33.266						780658	488622	346100	282754	547453	514457	473929	392727	488890	753176	621800	448858	486188	251060	251744	262861	227673	304264	341115	300847	338412	390669	383768	189362	176089	176086	173663
M438T453			0.0772691	0.637584	0.00785836	438.122	453.112						1007.77	1076.5	966.612	982.477	1846.48	809.631	1649.01	2328.75	1846.9	2592.49	3198.82	2259.44	1797.15	1091.46	2106.83	2956.38	2083.82	3092.25	1702.96	1469.26	1682.79	1555.93	931.894	1503.91	3164.13	3324.48	3199.19
M758T183			0.659499	0.517849	0.00787855	757.618	182.863						54476.8	48620.4	42843.9	21897.9	90549.3	36272.2	37705	39057.4	49598.4	67429.3	77675.1	56248.2	84580.5	25399.4	42420.9	24754.3	17940.4	60966.3	34671.2	16150.3	20576.3	47809.7	25248.3	25250.4	14691.8	14904.5	19568.9
M360T175			0.300137	2.58812	0.00788274	360.014	174.502						1369.38	5188.69	3967.03	5133.54	948.399	5624.55	3255.23	1916.52	2416.36	392.594	770.074	2218.65	3347.87	5931.96	5185.35	3236.16	9267.66	15150.1	6142.97	4814.45	2854.96	6928.22	2185.68	5463.97	11708	11711.2	8111.29
M469T447_3			0.382389	1.92853	0.00798413	469.221	447.271						4182.56	7863.6	4479.84	5022.14	6197.22	4058.26	2154.87	1839.54	4345.26	4613.4	4206.59	7866.76	7141.33	2625.79	4744.58	10612.5	11956.4	9179.95	11456.4	8796.09	6096.36	7571.01	7430.4	6913.86	7692.56	7582.26	7692.51
M894T299_2			0.0927695	0.570176	0.00801898	893.635	299.119						2900.22	1683.93	1109.94	1655.34	2989.49	2648.33	1448.25	2095.64	2785.34	2791.13	3196.47	2404.82	1793.27	415.345	1611.69	2139.8	2667.94	1537.17	2179.74	1307.23	1507.91	1151.56	1514.3	733.191	2046.68	2224.63	2220.92
M975T273			0.551033	0.208834	0.00807463	974.748	273.028						32330	1897.96	5322.43	4748.03	28911.3	6639.64	5413.22	8341.29	10726.2	26954.9	25356.3	21736.7	5920.38	92.8541	1582.8	2114.47	1984.32	2615.1	4641.72	481.28	1332.7	3210.03	7115.45	3794.9	25.4214	30.6396	25.3853
M806T143			0.162272	0.745292	0.00821113	806.041	142.739						28691.9	24571.5	25938	27920.9	32751.1	21931.6	23602.3	26315.8	30128.5	37098.1	32428.7	30816	26924.9	1086.61	24036	20431.5	23220.2	34585.4	24269.1	24502.1	19408	18168.8	21667.6	26427.3	28281.8	29001	28911.2
M691T188			0.246611	0.436234	0.00822562	690.556	187.788						5918.41	2505.93	3072.43	2994.74	5174.87	3478.73	2900.13	3517.48	4911.69	7739.7	7652.5	5776.15	5591.57	1211.34	3199.29	2218.58	785.624	2054.24	2023.28	2134.77	888.22	3826.25	3180.22	2123.84	1626.78	1626.06	1750.11
M299T459			0.192675	1.94305	0.00826153	298.991	459.051						1063.4	1172.84	924.316	1334.31	1878.78	1016.71	774.655	1009.21	934.611	1286.37	1463.3	1710.65	2342.58	444.376	2097.8	469.073	1603.41	1076.99	3309.36	2248.31	1543.43	1807.63	3224.01	1816.02	1936.1	1934.37	1823.57
M343T167			0.560886	1.56405	0.00829329	343.204	167.047						14852.3	24881.4	15720.5	18843.8	12366.8	13789.2	11875.2	15581.8	16305	8643.39	13361.3	12899.2	20123.4	1707.56	18506.1	17652.2	34732.3	15475.9	24704.4	24440.2	12571.6	16929.9	22003.7	22387.2	29886.8	30599.7	30591
M492T192			0.109944	0.629899	0.00832669	492.365	191.89						6602.46	6396.99	5051.72	9176.04	11215.1	8432.68	10385.3	10015.5	14577.3	9326.29	14057.8	8868.93	5734.64	1372.41	2700	5548.37	9062.4	4534.91	9474.01	8385.47	6860.8	4348.39	5610.06	7670.07	11141	11561.1	11561.1
M430T51			0.230049	0.391339	0.00843487	430.379	50.535						64506.3	2929.37	9728.44	2337.58	15414.3	4649.35	5816.57	5190.78	7014.92	9832	13816	10937.1	11424.8	13268.9	3264.53	3492.94	2137.1	9846.9	4436.64	6704.21	3848.5	707.906	1270.25	3619.8	2363.95	2332.75	2364.17
M182T259			0.381218	1.93688	0.00847868	182.091	259.058						1299.75	6873.99	4034.19	6539.76	3046.09	4936.83	5072.2	5787.91	4882.6	1812.48	1996.37	4172.52	10661.1	940.925	5557.34	6470.81	9901.69	8229.67	10430.8	9274.03	6754.71	4992.55	5505.16	8993.53	8241.48	8360.73	8211.68
M339T179			0.533115	2.13009	0.00849339	339.17	179.426						8286.05	15739.5	9921.21	9896.27	8408.67	6195.77	5620.08	7258.09	7661.54	1804.09	6881.29	9000.68	11381.6	5740.77	11941.6	15434.4	29547.1	8667.11	15799.9	19884.3	8008.34	9318.3	11035.4	17377.9	40050.6	40052.4	40729.7
M786T414			0.103243	1.29762	0.008513	786.434	414.362						1204.31	1558.14	1148.4	714.818	1046.89	619.194	832.15	753.378	980.315	928.711	928.812	846.803	776.911	675.655	873.574	1388.56	1306.56	1345	1226.38	1032.09	1055.43	1240.4	1389	895.371	1120.24	1059.17	1119.72
M286T262			0.750058	2.26838	0.00854884	286.089	262.261						8186.23	32257.3	28896.4	40462.6	5143.34	17902.6	26517.8	15573.7	14629.6	2818.73	6980.5	9774.12	14322.6	6549.4	36193.2	47518.2	34992	32540.4	29115.1	39913.1	30081	36199.1	21600.8	16155.8	40492.8	40650.9	43749.1
M373T186			0.266173	1.9182	0.00855347	373.214	185.954						1279.81	3841.26	1822.54	2432.38	912.667	1781.83	974.531	1671.06	3385.08	832.175	3207.67	1575.3	3039.61	1004.57	2138.57	2122.98	4222.57	2426.25	3921.18	4289.44	2430.05	3652.92	3438.86	4606.57	4307.17	4306.79	4423.84
M863T595			0.347003	0.444731	0.00863461	862.551	595.318						16915.9	6294.44	8201.92	8340.58	12295.9	6835.8	6349.06	5935.09	9048.91	13756.5	8491.79	9923.43	4947.81	1681.42	4579.22	3180.3	2416.1	4422.41	1863.11	1968.71	5054.37	3912.22	8234.71	2762.09	1714.45	1712.59	1599.64
M548T326			0.127805	1.14689	0.00884783	547.697	326.012						1620.28	2306.17	2400.61	1708.3	1589.62	2530.89	1988.31	2255.14	1935.42	2016.53	1900.57	1954.96	2586.83	687.579	2784.8	2442.47	2362.46	3559.14	2313.77	2192.83	2601.6	2081.41	2406.59	2224.84	2177.97	2178.56	2260.95
M775T202			1.16765	0.435515	0.00886618	774.542	202.129						166417	64235.6	79172.7	53454.4	203028	54246.1	67773.4	114435	104156	192811	176754	143529	65761.3	18567.3	32428.4	62668.3	7548.23	86673.6	78928.8	32836.9	25747.2	32563.5	74138.7	103961	7555.51	7561.09	7301.73
M918T493_3			0.32735	1.7856	0.00894478	918.261	492.506						2637.96	3446.25	2767.83	3332.45	4609.9	3543.6	1682.36	1934.29	2725.56	4732.49	4541.27	3502.97	2328.25	957.98	2728.36	2984.22	5934.13	5583.34	7483.75	7329.49	4226.67	4634.84	5142.97	5321.13	4174.52	4098.22	3950.76
M266T247			0.228544	0.446505	0.00916496	266.137	247.263						3719.46	1771.57	1658.63	2619.36	4418.25	2671.58	2586.83	3706.07	5618.36	6993.87	5882.55	6252.34	3562.17	89448.7	1919.72	3558.14	2015.56	2683.95	2874.14	742.38	1712.9	1067.11	3033.99	4428.99	1822.92	1823.34	1740.76
M214T19			0.0320972	0.855423	0.00920156	214.085	18.963						1846.67	1630.65	1977.44	1911.58	1903.73	1960.5	2135.98	2129.96	2060.79	2007.06	2300.53	2054.54	2037.98	2182.09	1822.98	1757.64	2132.01	1860.95	1943.82	1575.63	1553.19	1807.98	1897.14	2076.58	1848.09	1771.75	1841.58
M383T306_2			0.169533	1.46816	0.00920554	383.227	305.655						767.683	1472.79	1158.86	1528.03	1912.16	1223.1	880.946	1274.14	2013.85	1272.08	1398.57	1380.72	763.561	691.58	1507.5	1590.9	1981.86	3308.53	1921.54	2371.15	1465.23	2029.93	2296.85	1984.03	2039.19	2039.16	2137.82
M727T183			0.320622	0.501467	0.00925287	727.297	183.398						13836.2	8432.64	7650	6057.35	13338.9	8246.61	8024.42	7539.42	11965.1	16344.2	10510.5	13535	13819	2243.69	5259.59	3529.55	2518.82	5633.53	8620.97	4140.24	4045.72	4531.73	9532.05	3188.24	3831.69	3841.03	4042.17
M542T439			0.143692	0.595472	0.00926816	542.066	438.532						4507.9	4532.55	2983.75	3959.08	4670.22	2823.18	4382.7	3132.99	7016.78	6921.72	5748.6	5786.61	5232.73	941.598	5360.5	5654.26	6560.35	4003.57	4514.37	3673.06	2303	2874.02	2813.35	3466.49	4808.19	4909.22	4809.28
M817T202			1.2832	0.361121	0.00927618	816.643	201.958						64686.5	63369	91098.3	41072.6	317266	101410	57712.3	82889.8	254735	212609	171919	222663	88217.5	64466	67714.7	64656.9	12877.4	67521	86187.9	47110.7	43745.9	63596.6	55394	65999.3	29250.6	29283.9	28602.6
M907T374			0.0893748	0.58851	0.00935782	907.003	373.986						1133.43	1018.4	807.764	959.951	1012.48	861.629	867.261	883.506	1590.56	1846.7	1452.77	1550.59	1299.71	314.529	890.077	1588.09	1456.39	993.479	922.146	848.225	553.683	904.878	910.474	681.315	1289.93	1289.99	1252.78
M188T304			0.410859	1.24352	0.00936932	188.07	303.869						7450.96	18411.2	11896.3	12688.1	12922.4	9637.19	10992.4	13034.8	15175.6	13575.5	13675.3	10927.9	11941.5	5267.93	15528.4	17055.1	23146.1	15543.5	15911.1	17334.2	13537.9	14565.4	18124.4	16752.7	19937.2	19938.4	20216.3
M627T37			0.200931	0.776686	0.00937833	626.52	37.419						136278	60925.7	110084	74653.6	102921	93693.5	68812.6	74837.7	66922.6	68503.8	72046.2	72504.5	119406	49326.1	57904	77668.6	47630.1	66825.2	60313.1	57480.2	35766.6	52151.6	71128.6	52185.2	61475.4	61479.1	64270.9
M432T351			0.149525	0.734556	0.00941544	432.169	350.65						9428.12	11976.8	8117.99	8628.49	9705.44	9340.3	9306.96	12889.9	12410.5	17640.9	13880.1	13641.8	11670.6	5953	9920.67	11697.8	20497.2	10623.7	9615.8	9764.58	9911.32	10064.8	9580.19	9658.88	11158.4	11498.4	11486.8
M173T246			0.222105	1.67948	0.00943949	173.128	246.466						549.701	2784.54	2534.27	3432.14	1882.66	3399.76	2361.56	2392.3	1344.21	1229.67	2357.57	3152.75	3769.08	1217.4	2748.51	3113.81	4618.01	3926.04	4868.18	3661.04	2704.54	3500.53	4134.29	2692.65	4474.55	4474.29	4330.84
M335T251			0.0867778	0.674783	0.00945481	335.073	250.812						1972.8	3046.66	2769.72	3935.61	3535.29	3078.86	4204.21	4434.15	2871.01	4788.14	3777.25	2976.06	7487.9	1261.44	4427.41	3646.66	2928.78	2082.29	3299.15	3126.52	1988.79	2035.22	2429.49	2675.12	3610.46	3614.6	3841.73
M766T600			0.266101	0.299111	0.00946314	766.136	599.557						11659.9	1887.37	3230.39	3025.82	6130.67	2960.12	2858.02	2144.71	4492.65	6750.86	2938.31	5080.95	1564.22	261.818	1275.86	629.945	448.895	1196.47	287.954	323.623	1837.69	529.348	3631.6	647.851	302.964	241.539	303.841
M470T447_1			0.285625	2.12326	0.00946569	469.722	447.384						2077.94	3588.68	2381.89	2455.07	2909.88	2154.96	682.376	543.424	1974.6	1882.08	2276.98	4054.89	3931.46	1227.22	2058.21	6402.35	5671.18	4801.37	5500.79	5037.01	2822.75	3531.12	3906.97	3437.03	3741.91	3802.04	3617.9
M360T446			0.0919069	0.726686	0.00950243	360.059	445.837						3462.49	3560.44	3488.82	4023.16	4488.03	3641.52	3606.55	3240.68	5055.91	4938.6	5153.11	4830.6	3838.16	1277.18	4735.55	5148.41	6505.61	4233.64	3712.23	3166.96	2566.19	2949.76	3586.01	3512.52	4517.72	4518.48	4562.61
M180T290			0.192988	1.42929	0.00951872	180.048	290.28						447.964	2467.51	2711.36	2804.01	1515.51	3036.99	2555.44	2505.8	2490.34	1091.72	1952.4	2393.57	2347.13	3092.16	3953.89	3780.25	3170.58	3362	3228.36	2978.09	2756.71	3895.11	2911.31	2795.89	3426.69	3436.12	3540.37
M378T165			0.382317	1.9639	0.00958266	378.319	165.052						3222.03	6963.53	4379.21	7204.9	2356.74	5538.61	4919.61	5481.93	3857.77	1858.86	2917.06	3244.54	1480.81	7294.19	7109.89	7447.73	9352.68	6233.88	10026.1	10331.4	5109.23	5889.77	4987.86	7410.8	10741.7	10385.6	10740.6
M791T197			0.900425	0.61727	0.00960995	790.619	197.249						287892	161612	271422	77549.6	160842	66146.9	96824.7	105958	130388	155425	156649	153996	64958.5	85100.6	52221.2	41771.3	11562.9	70618.7	55821	46524	105078	120365	74093.9	91465.4	62675	66518.4	62783
M761T212			16.1647	0.32618	0.00961285	760.584	212.25						1.88898e+07	6.92706e+06	1.24431e+07	7.98844e+06	1.75337e+07	6.11395e+06	8.37859e+06	1.06095e+07	1.38945e+07	2.95631e+07	2.40451e+07	2.16315e+07	1.44112e+07	3.09101e+06	2.4371e+06	3.20088e+06	494561	5.16273e+06	6.8702e+06	2.14687e+06	3.28441e+06	2.69602e+06	7.09371e+06	1.31761e+07	626563	616227	615717
M338T490			0.674168	1.17751	0.00964764	337.898	490.272						58466.7	67093.4	61701.4	53511.7	56410.1	54005.5	53011.8	54376.2	54387.2	48360.8	54189.2	51092.9	53697.6	60473.2	62876	43631.8	57688.8	74307.5	56842.6	57788.5	73875.7	56177.1	64854.8	61870.3	55726.3	55726.8	55641.3
M601T447			0.143112	1.34868	0.0097083	601.08	447.123						1334.42	1931.2	1460	1411.15	906.508	1706.51	1763.96	1581.31	1599.15	1474.78	1363.25	908.616	2339.02	1059.82	1810.33	713.746	1567.19	1239.06	2419.71	1754.05	1796.29	2013.6	1954.22	1783.62	1774.22	1472.1	1774.2
M724T503_5			0.134925	1.65328	0.00997335	724.272	502.878						1005.97	1349.29	1075.46	852.38	1214.18	894.149	882.624	681.741	1127.76	1638.74	954.859	1084.85	1432.82	920.828	674.306	1769.36	2152.82	1069.06	1357.09	1549.89	1442.6	1781.98	1873	2527.8	1196.4	1063.71	1063.41
M1058T448			0.129466	0.493614	0.00997567	1057.67	447.612						1140.73	975.48	1651.87	1282.51	1467.38	1824.34	1821.28	2669.98	1674.4	1307.48	1072.53	2222.1	1098.29	552.452	1372.24	937.997	361.77	1004.12	696.296	389.887	1229.07	739.417	1447.24	813.21	758.013	759.662	818.642
M362T124			0.461129	11.1205	0.00998076	362.24	124.352						131.255	1473.33	313.007	348.677	720.365	436.28	1475.89	1475.89	595.978	106.559	190.878	626.872	1364.63	141.258	143.613	1370.02	695.229	89.529	9485.12	13477	4640.7	1047.81	16187.6	4893.41	5129.43	5624.43	5186.81
M565T216			0.259847	2.99311	0.00999363	565.203	216.185						90.3277	4166.34	1749.29	2349	1844.18	477.758	643.271	791.797	1716	182.396	1083.81	572.144	1531.21	859.372	2653.34	3031.91	5735.66	1838	2987.21	4347.07	2591.26	2514.48	1116.86	1376.98	6568.95	6681.81	6682.76
M803T151			0.749395	1.64148	0.00999395	802.629	151.423						38894.6	40304.5	48894.7	25346.4	33315.8	35127.9	37482.3	37184.1	28910.1	32050.2	27033.4	24150.3	46171.7	49183.2	32641.9	36325.8	31879.4	38152.3	60358.3	38079.5	64423.1	28347.1	59271.3	56166.5	16721.7	19896.7	19957.4
M277T523			0.128897	0.696501	0.010003	277.102	523.409						10290.4	9727.89	12743.2	8052.85	8674.01	7298.51	9562	9756.96	10154	12287.1	14224.2	11027.5	10048.6	6905	11872.8	10292.2	16297.3	10058.1	5280.96	9836.86	7328.25	6609.01	7405.79	10212.9	11077.8	11187.2	12484
M754T350			0.556228	0.521968	0.0100122	753.584	349.608						49789.4	21854.2	28768.7	23738.1	36319.4	56904.9	43047.8	30036	26910.7	34818.3	22857.7	45079.6	25548.7	12930.2	20725.9	16481	7301.87	16949.6	12945.2	8442.03	21403.8	9028.25	29667.9	24341.8	13750.4	13112	13752.7
M1131T514_11			0.073238	0.755682	0.0100343	1131.26	514.071						1672.18	2174.53	2493.7	2841.3	2942.1	2310.72	2122.2	2320.88	2757.02	3049.74	2148.78	2480.5	2209.68	1303.73	2032.24	1658.13	2287.49	2142.18	1931.86	1436.28	1633.66	2263.66	2023.09	1955.34	2708.24	2707.25	2847.98
M318T455			0.0308998	0.739362	0.0100594	318.201	455.016						1857.61	1336.61	1500.32	1540.31	2042.94	1744.51	1355.78	2065.15	1641.61	1946.23	1610.18	1915.13	1824.52	1231.13	3850.9	1692.55	1838.99	1242.56	1461.75	1601.51	1196.35	1138.23	1418.16	972.504	1701.58	1702.01	1727.02
M907T352			0.209821	0.493744	0.0100704	906.634	351.807						2769.48	2241.81	3478.8	2685.25	4650.43	3834.16	6494.97	4941.46	2938.59	3830.28	3766.17	4012.77	2147.94	1048.77	3244.79	1638.42	763.598	2063.2	1503.77	910.305	1640.36	1615.51	3314.03	3845.59	1563.7	1548.72	1713.47
M732T300_2			0.276395	0.511891	0.0100986	732.261	300.147						14280.1	3757.71	5843.07	6419.75	10434.8	7356.67	6106.5	12629.6	5700.84	11761.2	7085.97	11459.5	5560.35	2343.34	4093.5	3687.94	1354.71	8183.17	3519.96	2737.41	5884.26	4237.7	5370.54	6272.9	3243.71	3291.67	3243.77
M257T466			0.249366	0.378867	0.010123	256.927	465.808						3603.38	5210.42	1064.16	1925.7	3159.96	1372.04	2929.46	2626.49	5830.72	7476.28	9029.34	9006.42	4629.92	620.183	1474.01	3934.87	7885.76	3182.19	3175.97	2827.12	1500.97	1724.69	2950.22	1800.71	4810.34	4896.43	4897.68
M869T426			0.138361	0.532436	0.0101299	868.54	425.86						2613.11	2053.27	1337.95	1573.14	2590.05	1615.49	1513.61	1774.56	2940.44	2535.72	2251.4	3343.35	1285.6	482.556	1176.24	1096.34	960.196	1183.82	935.798	871.87	1298.23	962.39	2265.69	1311.31	1068.04	1068.12	1113.38
M243T477			0.428982	2.71612	0.0101506	243.025	477.284						4289.62	5182.55	4197.79	6925.21	21644.1	5582.19	4684.96	3003.06	4946.42	8029.98	3650.85	10021.3	18715.7	1657.61	26664.3	4070.98	5192.02	5378.69	17625.8	6839.24	7001.28	16758.6	23093.2	21944.1	12345.9	11379.6	12351.5
M752T303			0.13281	1.67133	0.0101921	751.951	303.365						430.388	675.989	1088.58	695.861	723.696	1302.07	1317.17	1058.79	812.321	538.895	496.557	919.786	519.832	3514.52	1262.23	1083.13	465.052	900.168	1505.55	1135.82	2021.83	1422.55	1295.47	1215.31	1086.6	1226.53	1095.27
M847T634			0.0727983	0.788788	0.0102686	846.75	634.348						13852.5	6444.44	6331.55	6221.15	13459.2	7063.35	6363.24	7424.28	7435.45	8810.88	6255.81	8278.27	6210.59	5155.17	5894.15	3575.02	3361.26	6283.34	6082.68	5185.49	6039.82	5119.89	6950.73	5776.01	4596.47	4739.81	4740.71
M194T267			0.308136	2.42303	0.0103375	194.127	267.218						1240.3	8876.3	5136.05	3476.77	5617.04	4698.06	1657.53	2259.9	1476.65	1763.56	1158.92	3170.75	12215.2	2237.71	1507.5	1472	1513.66	1586.96	4170.97	7589.03	5833.08	1580.39	4288.81	4371.78	4010.26	4010.41	4079.94
M751T202			1.97665	0.316224	0.0103487	750.538	201.991						267059	98913.5	112626	116059	360966	80787.1	134908	122915	156661	427511	261854	342253	201383	33310	58601.9	66072.5	10637.3	71683.3	85447.9	51080.6	44025.6	61472.2	122319	92946.5	7790.49	7437.71	7790.79
M486T448			0.103422	1.26537	0.0103517	486.17	447.519						446.624	1118.43	421.439	1050.48	770.291	602.027	1000.17	870.349	771.2	912.346	692.26	1107.45	992.873	890.815	949.496	793.086	1387.11	647.446	1225.52	1195.48	1064	1096.92	963.983	1228.58	969.832	883.615	967.462
M421T250			0.282268	0.445075	0.0103526	421.269	250.482						6661.76	4089.25	4001.44	3730.14	6159.56	8160.51	4321.88	6278.62	6067.56	13961.6	8685.35	10754.9	6805.38	1919.97	2931.03	2472.03	2552.03	2700.7	4091.21	3726.47	4703.35	3302.65	3149.72	3311.44	3441.69	3441.19	3481.18
M690T34_1			0.344415	0.657431	0.0103889	689.587	33.756						41020.1	31034.5	23167.4	21358.8	43395.6	35719.8	29270.5	30141.9	41167.5	34276.3	33065.9	25120.2	38367.7	18995.9	7669.27	19488	14043.8	23340.4	19268.6	20269.7	20848.1	33809.7	18480	14235.8	9887.9	8658.44	9907.32
M348T408_2			0.281709	1.89212	0.0104685	348.18	408.185						2332.54	3622.41	2580.12	2288.76	2305	2096.02	898.803	1113.97	3078.57	2101.51	3007.85	3715.57	4513.91	1424.65	1475.62	5517.58	6189.42	5102.22	5873.47	4936.66	2622.32	4970.29	4252.66	3675.9	4171.91	4254.11	4253.51
M730T506			0.343088	0.44881	0.0104691	729.587	505.646						133513	7127.23	8827.76	13023.8	20001.6	4105.71	12063.1	11171.6	16461	11767.2	7744.76	14799.5	7077.86	1888.25	5733.55	2456.09	3036.99	7193.18	1911.05	2050.54	5374.03	2244.95	9680.13	11954.4	2175.88	2175.81	2138.74
M839T434			0.65211	0.357632	0.0104719	838.558	433.705						99200.4	14170	17405.9	22524.2	65527.8	12063.9	13464.3	20466.8	37586.3	40797.4	42876.1	28901.3	13887.1	2898.91	8862.41	3705.49	6669.17	6985.84	5079.33	6484.92	8563.96	6597.03	30747.8	8364.17	6441.62	6534	6441.71
M745T258			0.86763	0.313222	0.0105035	744.552	257.812						90368.8	11867	17624.4	18270.7	165023	22411.6	19981.4	24131.1	51726.1	75384.2	43759.8	79277.7	11708.9	2820.98	10933.9	15763.7	2106.61	16945.5	13405.8	7042.35	7336.7	13843.9	27096.7	23443.5	2097.51	2118.46	2097.23
M799T599			0.452036	0.597837	0.0105144	798.538	599.328						29274.4	30789.1	32070.5	37293.9	33870.8	28334.9	31370.8	28403.6	36073.2	33026.1	32896.2	28803.3	28020.6	8746.64	21919.2	10750	15612.7	21298.8	10359.5	9339.38	24900.8	12318.6	32158.9	24854.7	9315.51	9330.7	9007.79
M229T500			0.0778964	0.638679	0.0105485	229.082	499.715						683.568	1906.78	1889.4	1466.1	770.966	1471.98	1716.19	1626.43	1680.58	1169.48	2255.3	1857.29	1254.88	1643.39	1288.8	2219.82	1238.65	1516.37	1061.29	859.507	638.941	1154.7	1264.59	1602.73	1121.13	1228.15	1271.69
M339T33			1.77264	0.690711	0.0105504	339.29	33.2865						929495	494202	620547	549851	959204	1.09835e+06	729751	729459	961439	840456	693626	914351	994755	512775	572330	644889	349033	501278	466028	482236	537325	857912	613668	405958	239324	243896	243890
M789T674			0.525917	0.434027	0.0106441	788.614	674.487						54216.2	15512.7	17311	32870	47221.5	14404.1	17462.4	13184.4	35448.8	31988.7	21664.6	27768.3	17280	4753.45	10790.4	7548.54	5749.88	7918.82	4971.81	5237.42	11464.1	5186.68	19543.5	17623	7894.47	9022.58	7895.12
M341T84			1.52304	0.15809	0.0107073	341.303	84.466						106559	14533.5	34466.9	41422.2	34847.9	47417.9	41778.9	43429	115313	198184	236836	273805	63938.4	235998	31135.5	28972.4	35670.9	45587.7	28664.7	30626.6	36997.3	14650	15782.8	17036.9	40074.4	39905.6	40075.1
M584T596			0.181316	0.259028	0.0107077	583.506	596.41						6745.43	355.113	1126.62	1683.8	2883.62	681.677	1123.45	650.584	2129.03	3008.27	1235.48	2513.01	832.049	143.103	621.934	258.874	270.836	459.754	171.219	139.589	418.474	228.688	1405.52	397.694	160.624	150.672	150.907
M732T340			1.31635	0.354344	0.0107295	731.604	340.284						428559	34699.4	107524	57090	191701	121310	162176	124994	70772.1	69583.4	121565	230483	45171.8	46791	61203.1	40483	9830.81	59149.4	26622.4	10984.9	68054.5	34557.4	66363.1	69654.4	22622	22610.4	21641.7
M369T503			0.154543	1.65616	0.0108163	368.997	503.019						663.302	950.415	892.566	1202.5	2175.34	886.918	901.483	1198.1	1342.12	802.604	1651.57	1614.7	2360.97	456.581	1718.29	1135.21	1447.07	1070.93	1967.01	1764.02	1660.47	1823.19	3125.61	2098.47	1886.48	1906.92	1874.19
M650T300_2			0.106935	0.581371	0.0108375	650.115	299.811						2539.75	2072.96	1255	1767.79	3172.39	1248.33	1257.26	3093.98	3590.74	3930.56	3673.97	3512.59	1344.35	1780.86	1645.9	1887.86	2112.28	2100.3	2180.87	2142.95	1399.06	1411.51	1848.98	2097.04	2322.13	2082.18	2323.42
M486T455			0.0681697	0.755097	0.0109092	486.112	455.447						2301.85	1631.37	2098.16	1825.87	2738.36	1773.13	1642.07	1625.34	2056.22	2115.9	2028.37	2037.83	1606.24	1092.73	2197.08	2994.99	2326.94	1828.19	1104.39	1240.56	1227.19	1680.96	1828.42	1606.42	1920.89	1921.33	1972.28
M633T503_3			0.221665	1.8399	0.0109348	633.444	503.056						1003.79	1893.84	602.338	1487.37	1100.58	396.562	455.53	507.238	2180.87	1254.83	1811.92	2242.09	815.543	208.268	683.77	1663.39	2678.61	2032.85	2902.33	3046.81	2022.99	2070.23	2460.32	3049.08	1733.59	1895.3	1711.29
M228T36_2			1.13423	1.55168	0.0109798	228.195	36.3155						200769	178228	55057.4	50676.6	95397.5	73790.4	63998.9	72689.5	109916	48683.6	103954	53855.4	108698	117441	74028.4	62503.7	177343	143711	86595.6	99074.5	122015	132243	139288	123847	192887	193692	193695
M100T225			0.442138	1.49031	0.0109836	100.111	225.465						8219.9	13706.7	15616.5	41924.9	9261.43	28394.1	12903.2	12276.8	11758.8	8102.67	3835.2	13129.3	12858.5	19569.6	14314.8	20768.1	18904.7	34623.2	14834.2	18457.4	14399.4	14717.1	14481.9	15517.8	20530.7	18297.3	18274.1
M274T296			0.158421	1.79783	0.011014	274.164	295.762						653.194	929.262	1313.12	1618.84	1779.55	801.39	530.252	802.36	943.148	1277.7	812.716	599.922	2193.79	1058.37	1695.25	1152.47	2413.69	1036.75	2102.88	1678.96	825.165	1244.22	1732	1344.97	1270.46	1237.04	1439.52
M686T304			0.181879	1.39927	0.0110638	686.005	303.735						1863.64	3101.79	3172.93	3131.36	2016.94	1665.97	3033.41	1623.97	2600.54	2973.54	3187.37	2057.84	3114.46	5459.29	4359.17	2478.79	3410.39	3896.28	2877.23	3593.21	4379.73	3339.2	3998.23	3468.4	3594.16	3748.03	2685.12
M397T322			0.30879	1.60669	0.011072	396.789	321.994						5392.03	10499.1	3512.79	8354.8	5120.68	8164.68	3355.24	8032.06	5165.63	4945.94	4873.31	4980.59	4586.72	3473.49	10913.5	4561.85	5055.4	7306.94	4770.71	10049.7	8070.36	8152.43	10039	9291.99	7045.63	9718.14	9724.48
M137T204			6.25331	1.44962	0.0110776	137.045	203.835						1.22296e+06	2.90895e+06	1.68604e+06	2.47865e+06	1.20786e+06	1.6699e+06	1.73158e+06	1.78936e+06	2.21457e+06	1.21321e+06	1.56251e+06	1.77756e+06	2.01265e+06	1.67264e+06	2.29572e+06	3.15391e+06	4.31424e+06	2.89619e+06	2.59448e+06	3.4083e+06	2.42336e+06	2.24616e+06	1.87569e+06	2.36684e+06	3.23205e+06	3.23226e+06	3.18317e+06
M803T602_1			0.283623	0.610342	0.0110982	802.568	602.063						13337.9	6496.91	9124.69	11923.3	14292.1	9749.23	10220.2	8141.94	9661.56	11730.5	11042	12070.5	7078.97	2214	5991.55	5467.68	3785.23	7983.51	4257.17	2447.43	7255.55	5736.71	10459.3	8214.07	1880.02	2027.56	2028.5
M840T599			0.675907	0.474589	0.0111463	839.56	598.63						94578.3	32455	24405.6	32687.4	53158.9	18584.4	42295.2	34098.9	39049.4	58480.9	22049.8	41704.1	29782.1	6723.44	23933.9	10549.5	11693.8	24487.3	7793.86	7585.86	30015.6	12043.4	33369.4	21991.3	8433.95	8285.6	8167.1
M821T465_1			0.156492	1.52559	0.0112001	820.867	464.936						828.907	1215.41	2133.49	2085.68	2130.8	1929.65	1024.06	1360.22	1344.27	1609.69	1581.31	1915.63	879.011	676.186	1752.62	2042.46	1526.18	3594.35	2175.43	1954.63	2903.7	1412.35	2364.84	2667.89	1916.78	2029.69	1910.44
M910T594			0.4552	0.319458	0.0112282	909.543	594.091						25845.4	4401.44	7181.06	9721.79	13558	7457.54	7656.33	7631.71	9293.89	19581.6	9667.54	20075.5	6700.92	1138.33	4937.59	2261.77	1671.79	5910.81	1206.46	1391.6	5146.07	3362.69	9410.61	3092.59	1120.75	1119.53	1131.91
M252T411			0.0403418	0.760554	0.0112422	252.071	411.108						3601.12	3074.14	2279.76	3965.8	3012.92	3151.42	3107.51	3303.69	3540.85	3478.88	4436.82	3125.71	3919.17	1540.94	4083.8	3720.54	4732.1	2255.33	2968.64	2355.02	2367.49	2405.64	2440.76	3429.11	3941.3	4564.02	3940.65
M793T637			0.853201	0.269762	0.0113092	792.551	637.272						60259.2	29919.9	11309.5	59171	99162.5	68703.5	82615.6	65956.1	91176.3	2726.81	52340.7	51294.7	42090.1	7517.67	22187.8	2904.16	4625.92	20411.7	7560.13	7670.76	38027.3	14597.1	12015.6	13496.6	5919.79	5925.36	5240.95
M85T263			0.189992	1.68281	0.0113748	85.075	262.607						658.818	2384.93	1923.51	2815.8	879.905	646.831	2128.72	1668.57	1779.76	551.536	1013.67	1485.13	2232.25	2051	1783.11	2445.1	2690.76	2042.31	2115.38	3300.45	2013.97	1879.9	2520.17	2688.38	3105.28	2949.67	2945.8
M612T600_1			0.410097	0.29794	0.0114545	611.535	599.763						22635.7	3573.58	6585.95	7814.77	12122	5871.24	6008.39	5050.72	11276.7	16385.9	5739.16	13416.8	3805.49	625.815	3476.89	1545.68	1397.05	3296.12	662.647	754.505	3262.43	1950.88	7544.49	3069.12	659.992	675.798	659.231
M362T356_1			0.176986	0.410616	0.011468	361.918	356.148						5604.32	2863.5	1394.67	2549.01	1014.75	1115.77	1711.67	2612.95	2630.71	5139.73	4947.13	2500.09	2840.72	466.265	1209.72	1345.94	7610.17	1944.73	1493.7	1147.26	869.605	2109.02	698.826	1705.97	2032.18	2249.83	2232.31
M482T258			0.523835	0.213807	0.011483	482.321	257.608						29684	4301.39	5592.1	5135.64	23956.6	8812.71	5425.38	6803.05	9549.6	25991.2	27309.2	21432.4	6559.27	1147.72	2121.83	2525.44	990.207	2849.9	3483.05	1717.49	2882.36	2803.25	5118.59	4629.93	1296.93	1281.01	1296.99
M506T499			0.0788118	0.632836	0.0114903	505.986	499.308						1458.69	1757.06	1287.67	1345.69	1760.17	1151.91	1721.42	1422.55	2796.93	2489.68	3011.07	2066.9	1054.99	869.379	1452.03	1434.31	1891.4	1117.93	1512.91	1257.01	1797.27	1349.57	1235.48	1396.46	2020.21	2019.13	1962.63
M241T33_3			0.264851	2.08866	0.0115015	241.215	32.571						1132.65	3238.78	1785.74	7075.13	3787.8	7550.9	2780.89	3644.21	4379.48	1973.2	1734.07	1743.32	2588.39	6813.4	4947.19	7581.35	3499.67	2406.98	2221.55	5211.95	5753.22	7876.91	5196.33	7691.54	4369.97	4900.78	4416.9
M203T35			0.305711	0.761581	0.0115225	203.178	34.597						48858.2	32353.5	33959.7	38417.1	49381.1	44886.7	41213.1	41419.1	46985.8	49295.8	40236.6	40460.1	36072.5	26916.6	32218	33441.6	26206.2	24164.2	28434.9	31065.3	25489.7	44456.3	38907.9	29360.6	23074.9	25158.4	25101.3
M302T265			0.306861	1.76793	0.0115303	302.062	265.009						3025.37	4188.57	7229.96	11642.4	4033.46	6617.57	5030.52	4620.9	4134	3764.17	2984.42	3355.37	4237.31	2748.62	5366.6	11035.6	4528.82	5938.59	5008.07	7820.23	9078.3	10078	5844.83	4405.34	6287.79	6071.93	6065.77
M466T307			0.108966	1.54729	0.0116987	466.205	306.619						135.067	641.535	544.466	517.639	519.12	467.113	320.157	387.975	702.582	444.635	596.628	547.372	558.632	708.676	389.734	765.504	825.405	1027.9	703.351	1021.51	536.245	816.926	858.394	704.453	785.514	658.707	784.302
M604T258			0.631163	0.354142	0.0117374	603.531	257.509						52940.5	8055.92	9967.33	10807.7	48554.6	14532.9	12137.3	12714.1	25948	43954.5	40762.7	28896.5	15190.9	2342.05	7156.04	8529.7	1583.98	9554.04	7933.43	6947.68	5680.07	10158.7	17504.3	10001.4	1528.82	1528.75	1500.62
M288T297			0.302758	2.40457	0.0117796	288.191	297.209						1056.19	7006.59	5789.43	3108.63	5009.73	4349.64	1265.41	2665.35	1455.58	1176	904.232	3424.93	11517.4	1640.17	1444.62	1944.58	1087.21	1632.27	4800.41	6640.77	5048.14	1258.77	3954.7	4486.57	3726.91	3733.79	3867.52
M634T504			0.24636	1.91072	0.0117851	633.586	503.514						1096.35	1944.47	629.822	1248.52	1107.03	745.209	850.948	471.279	3122.09	1784.64	2082.51	1744.65	1143.94	260.245	880.607	2085.25	3089.75	1764.91	3416.92	3795.4	2536.49	2195.45	4254.89	3015.33	1957.47	2105.25	1989.22
M626T195			2.03593	1.18214	0.0118162	625.517	194.508						386814	423330	380898	398039	420239	431744	378527	384425	456680	450801	451475	396915	587887	307885	408282	333200	233607	350777	446666	503891	505747	559247	529788	432276	299418	305230	305233
M357T163			0.866528	1.56087	0.0118331	357.219	163.007						27368.3	51864.1	41806.6	54898.4	27454.4	31147.8	27415.5	33078.5	36836.4	19927.9	36137.9	28363	40344.7	3697.25	51099.2	54259.1	97892.8	35672.5	58244.9	57208.3	30109.4	42286	38571	57283	77050	77884.1	77880.2
M889T599			0.377526	0.453616	0.0119093	888.572	599.254						32974.6	12910.6	15871.1	7520.32	20014.6	15240.3	9462.53	8870.02	23214.1	18276.8	13426.8	15961.9	10687.6	2487.93	10621.7	3124.74	5553.05	7693.85	3534.81	4015.68	9398.92	4986.24	12443.9	6088.55	3239.5	3305.89	3239.01
M952T351			0.342756	0.407829	0.0119141	951.588	351.175						21922.8	3994.77	6158.51	5493.8	11758.2	4657.59	5341.22	5400.34	8394.97	16926.8	11305.6	9122.16	5421.49	985.729	4690.81	2226.37	2423.12	3552.89	4102.96	3678.31	3505.91	2200.28	5363.67	4187.62	2370.45	2363.24	2363.16
M787T595			0.27622	0.510147	0.0119147	786.503	594.996						11051.9	6366.95	8393.36	9545.13	5146.25	9459.09	10470	7086.3	6522.5	10305	4750.14	8461.2	6033.14	2502.85	6127.63	2647.45	3025.18	5359.53	1824.14	2424.42	7420.85	2641.77	5376.57	4592.78	2151.21	2054.26	2052.74
M831T598			0.162052	0.53208	0.0119784	830.508	597.675						4063.37	701.487	5519.65	5342.17	3885.6	3331.72	3367.77	6035.46	3878.8	5879.1	5339.4	2804.29	5128.65	2026.01	5277.03	3125.46	2888.53	4446.73	1957.24	2535.55	4132.97	2858.63	1383.8	1660.15	1900.37	2036.81	1897.09
M1040T389			0.201597	0.44182	0.012014	1039.67	389.325						9061.92	1786.52	1749.78	3376.29	6443.01	2059.46	1977.32	1745.73	4283.54	5191.35	5153.12	4979.71	2847.61	255.338	3138.21	1280.44	2069.39	1607.58	1378.12	1989.74	1290.95	1007.6	2862.99	1778.59	1887.04	1886.81	1915.01
M765T202			2.26608	0.291279	0.0120176	764.522	201.896						735531	94522.5	420613	135063	483836	107528	220354	151642	209531	625591	346502	273188	165190	42108.2	63167.5	54049.4	22061.3	133882	104079	66888.6	59865	67835.2	126569	106875	19385.1	21592	19316.9
M733T299			1.52505	0.334692	0.0120645	732.552	299.32						362989	9316.3	113375	26083.3	154533	167396	171910	177267	26486.4	187908	105374	171764	80218.9	46051	88757.8	67711.9	12605.8	88360	10882.4	23021.7	99137.5	57923.8	86082.3	4330.8	3423.8	3425.27	3379.98
M593T451_1			0.258478	1.74019	0.0120933	592.754	451.01						1561.23	3064.82	3582.05	4264.07	6354.48	3427.14	1615.63	1899.16	4735.72	4939.39	3840.77	3907.53	2275.44	565.449	2944.29	3914.18	4518.29	7476.31	3952.18	4989.47	6037.97	5929.46	7815.46	7711.95	4832.57	4832.62	4793.89
M371T505			0.162234	1.55725	0.0121739	371.013	505.116						772.556	1298.57	1007.06	1449.35	1742.43	399.532	786.676	1009.13	1194.03	1613.32	1794.25	1599.51	2068.61	533.552	1749.52	927.596	1404.46	876.62	1991.13	2144.01	1450.51	1793.64	2739.19	2334.7	1860.17	1906.09	1887.39
M592T451			0.310973	1.79919	0.0122254	592.253	451.169						2871.52	4717.57	6191.54	6527.45	9196.27	3964.97	2644.02	3078.22	7300.91	6487.34	5540	5547.25	3713.27	1111.79	5001.95	5503.37	6703.29	10812.8	5736.61	6808.27	9413.37	8719.34	11733.5	12640.1	6995.22	6839.83	6994.54
M1142T492_1			0.342537	1.50868	0.0122364	1141.83	492.33						3868.97	5135.78	3621.31	4938.25	5752.68	4604.76	3489.48	3370.34	7686.32	7933.17	6904.16	5756.07	4546	772.943	4465.92	5353.01	10413.7	7825.29	8081.35	9133.67	7250.75	8159.56	10801.2	9587.71	8124.25	7939.25	7945.42
M195T396			0.035841	0.743561	0.0123228	195.002	396.234						1338.52	1464.78	1471.88	1552.45	2850.18	2135.23	2305.52	2121.68	2359.78	2301.6	2700.53	2256.47	3080.8	679.784	5117.29	2483.44	2538.56	1893.04	2464.85	1444.93	1315.45	1478.95	1666.64	2072.92	2757.67	2828.71	2755.96
M162T283_2			0.142516	1.35576	0.0123346	162.037	282.836						684.287	1110.25	1040.97	2325.78	1498.21	1411.14	1080.88	1146.19	1591.17	851.27	1598.51	1588.85	1089.63	925.641	2147.45	2302.43	2222.39	886.021	1842.49	1635.58	1627.68	1867.57	1605.54	2073.19	1853.81	1904.95	1904.9
M666T445_2			0.248094	2.10519	0.0123451	666.02	444.969						1700.79	1674.48	739.432	923.053	846.841	1179.44	583.251	561.222	1665.15	1256.23	1848.87	2241.95	1619.72	757.708	1420.88	2610.52	4980.15	2903.67	3090.83	4747.61	2177.66	2613.14	2497.35	2044.75	2605.41	2710.76	2709.25
M735T259			10.5703	0.416459	0.0123781	734.569	259.332						1.12691e+07	1.37285e+06	4.34274e+06	2.98585e+06	1.22096e+07	8.31723e+06	6.40301e+06	6.67326e+06	6.32762e+06	1.22128e+07	9.19612e+06	1.42844e+07	5.20647e+06	922730	2.19874e+06	2.53046e+06	183051	2.89801e+06	2.03441e+06	1.12291e+06	3.39506e+06	2.77871e+06	5.074e+06	8.54062e+06	655693	653419	711805
M373T494			0.070805	0.462546	0.0123967	372.542	494.12						971.054	642.738	395.848	643.388	826.347	215.412	730.78	662.749	1493.64	1128.9	936.31	417.658	586.379	55.9609	143.447	453.176	1217.2	734.098	432.968	523.919	393.365	349.092	455.549	328.998	753.691	818.481	782.273
M913T493_2			0.431417	1.45695	0.0124011	913.463	492.628						7093.57	8084.54	6361.55	9175.44	9967.55	9836.78	5564.86	6198.11	12430.4	10551.5	12524.1	9965.92	6681.03	2475.85	9667.61	10020.2	15412.6	15940.8	14115.6	13460.5	12882.7	11219.8	15739.3	15970.2	12974.4	12980	12559.9
M249T427_2			0.632872	1.17543	0.0124194	249.095	426.698						22808.6	48871.1	39973.3	31795.4	24622.7	36995.3	33717	40442.2	41833.3	31019.4	35931.5	31161.2	40390.4	33880	41610.8	51470.6	47231	44457.9	41301.3	44122.5	43870.2	42982	39263.1	40125.5	42777.9	42798.2	43414.7
M892T352			0.467464	0.384994	0.012424	891.651	352.366						82599.3	7881.11	11638.9	12268.5	24922.8	8104.64	7299.29	8885.27	25320.3	29260.5	29480.1	22290.6	9517.96	3361.12	7365.65	2711.22	4034.57	6307.32	5681.35	7670.7	10081.4	6059.67	10193	7489.54	5632.16	5924.99	5466.42
M473T341			0.275979	1.42592	0.012497	473.133	340.655						3994.83	3164.75	6534.12	5578.04	4084.31	3399.03	5540.89	5630.3	4130.85	2610.09	3341.66	4337.66	4586.44	10011.4	5985.45	6715.89	6832.63	6749	6727.16	5906.97	6928.13	6711.74	4821.96	5395.52	6002.4	5655.29	5652.35
M462T200			0.16425	0.762066	0.01253	462.295	200.439						16460.6	17873.1	23017.1	15236.4	16240.2	14554.6	20158	20592.4	18219.7	20864.5	27844.2	17788.3	40240.6	7771.27	13729.8	20872.7	17417.9	11755.4	16928.3	15051	13580.6	18241.9	16945.4	14867	14426.1	15477.3	14409.8
M152T276			0.467365	0.601191	0.0125534	152.055	276.224						58055.6	44741	63707	49701.7	56391.5	37622.4	38724.4	65995.7	50678.6	62235.5	78789.6	92565.8	49445.9	24525.9	67395.3	51314.8	75244.6	98061.1	49246.6	35616.3	30799.9	31106.3	39367.9	47720.2	58201.7	57974.9	63415.2
M839T595			1.31424	0.356317	0.0125782	838.555	595.434						355595	65716.9	66485.1	93483.3	192976	60295.7	68528.9	78096.5	107397	191092	68136.1	136769	40965.8	12853.2	51356.3	22286.9	24227.3	26840.6	17453	19236	35553.7	23007.2	93127.6	43235.5	17868.7	17362.7	17361.9
M953T353_2			0.241366	0.572579	0.0125899	952.967	353.069						3924.89	2749.49	5745.15	3493.02	6530.14	6403.51	6969.91	12079.4	6272.69	8698.56	8264.09	5837.03	9594.43	3930.45	3293.86	3954.46	1472.4	3718.41	2737.79	2949.03	5987.25	4731.64	6656.83	4490.92	4517.46	4088.8	4107.78
M865T329			0.176572	0.562506	0.0126467	864.527	328.938						4674.19	2074.16	2695.82	3140.6	4030.77	2119.33	2691.69	2675.68	4739.29	6459.12	4316.7	4053.04	3944.17	3208.37	2970.59	1896.16	1244.6	3104.56	1898.7	2587.96	1915.47	2165.43	2781.7	2677.14	1031.16	1079.19	1165.16
M243T272			0.464279	1.21452	0.0126474	243.182	271.846						15185.9	21206.7	20983.4	23698.7	15137.1	20924.6	19913.3	20582.7	21458.1	15563.7	17576.4	21018	20820.7	17275.6	27024.4	24262.7	26240.6	22127.8	21952.1	23425.3	26222	26697	21883.6	20840.3	24721	26419	24733.5
M339T160			0.363667	1.32018	0.0126521	339.289	159.632						7265.07	13713.8	10282.6	11113.2	8904.04	12850.7	8027.44	9513.12	9882.75	6688.17	7412.74	9393.8	20401.5	8218.86	10677.1	32895.9	14771.2	11005.4	9813.2	13794	11963.6	9629.67	9612.19	12408.4	13010.9	12929.4	13010.9
M152T304			0.114362	1.34588	0.0126619	152.031	304.35						967.284	1170.14	1407.49	1405.85	981.925	1151.2	1490.85	1217.73	1305.17	995.483	1177.57	1210.36	1122.56	1225.74	872.789	1242.96	1330.29	1238.13	1541.78	1384.99	1753.6	1800.55	2144.73	1330.03	1409.65	1458.7	1457.92
M210T224			0.545335	2.32409	0.0126904	210.109	223.792						4783.07	19864.8	6779.32	8711.81	4955.18	4832.8	5162.2	6017.05	6285.57	4300.91	5305.91	5386.91	11639.9	5339.78	8723.66	10204.3	16491.5	7078.3	16569.1	22357.1	9503.29	7066.91	10357.2	9582.9	23144.6	22852.5	23144
M489T259			0.495008	1.88407	0.0127072	489.181	258.908						5380.31	23256.6	7821.24	5420.42	875.832	3303.99	7227.08	4094.12	8833.14	9571.66	8340.83	5076.23	6240.25	3948.18	6941.55	7636.14	7798.4	11739	16951	19733.8	7111.21	13254.8	14662.6	9571.37	10889.7	15022.4	14972
M190T379			0.160954	0.636691	0.0127354	190.143	378.735						21301.1	5635.77	2739.43	18838.9	11158	8964.81	15597.6	16199.4	17025.4	14152.6	19533.6	14402	21903.3	12631.2	4536.27	15808.4	15025.2	14205.6	6153.51	16138.5	8857.58	5043.87	12512.7	12995.8	16951.3	16952.8	16574.8
M123T461			0.121727	0.714354	0.0127608	123.054	460.52						9735.84	14551.5	8553.68	13805.8	10024.8	6855.26	10326.3	10074.5	15765.6	15418	14844.2	14876.9	13804.2	3635.08	14080.9	12927.8	15002	9682.36	12140	11287.4	7616.54	8408.28	9326.55	9302	13225.3	13227.7	13385.3
M309T265			0.482801	1.58169	0.0128803	309.041	265.143						3419.92	15182.7	13107.8	16992.3	6410.7	12571	15353.7	14204	12445.5	4994.46	6350.12	9100.26	15348.5	22938.2	21704.3	22881.2	31180.3	28486.5	15754.1	17571.7	18526.6	19465.7	13857.3	13597.8	22292.2	21924.5	21914.5
M789T204			7.73059	0.253229	0.0130004	788.612	204.194						2.67554e+06	1.62693e+06	2.75174e+06	1.69268e+06	3.47564e+06	1.2634e+06	2.14064e+06	2.19101e+06	3.39681e+06	5.8784e+06	9.01094e+06	3.70603e+06	4.09627e+06	1.99187e+06	1.00549e+06	976872	157627	1.24952e+06	1.10679e+06	842264	900087	832786	1.39887e+06	1.58516e+06	152304	152287	150793
M999T273			0.462072	0.205574	0.0130381	998.749	272.897						26215	995.873	4027.99	3433.47	23321	4800.89	3696.51	4702.67	7489.63	21479.8	16709.4	15277.7	4162.69	307.789	1042.48	1376.11	10.1253	1747.86	4007.85	599.901	807.756	1956.65	4798.15	2087.42	24.966	15.6142	41.4122
M334T213			0.170807	1.56133	0.0130626	334.192	213.488						523.628	2611.97	1549.24	827.87	330.414	1083.7	1196	1523.69	1186.6	390.078	1297.31	1465.04	1242.94	616.009	1460.07	1751.09	2810.47	1884.88	2365.12	2130.73	1726.99	1408.04	1658.12	1731.99	2948.16	3051.63	3045.82
M603T345_1			0.0272308	0.840686	0.0130697	602.793	345.466						776.564	624.534	742.19	1135.87	933.665	941.222	1036.65	1034.37	971.392	1172.84	955.902	1088.94	1250.41	469.134	1061	839.711	1344.82	806.2	1005.67	700.168	806.322	951.978	891.605	907.034	1029.15	975.731	1028.36
M628T261			1.43309	0.34472	0.0130754	627.532	260.595						144697	69367.9	84383.3	78292.3	700634	94586	93252.1	81823.2	339529	204090	201182	315902	83851.4	11438.4	55221.7	57366.9	9953.53	50561.6	76109.8	49486.9	41127.2	93115.5	80900.7	85256.7	10209.7	12700.3	10085.6
M299T305			0.0791316	1.22622	0.0130941	299.013	304.877						206.961	395.283	779.495	744.792	545.874	404.114	629.981	609.062	624.275	456.857	533.19	514.853	700.294	1002.36	513.013	523.169	625.745	472.623	579.192	795.009	670.284	681.409	749.549	654.725	637.935	637.925	552.221
M379T307			0.0897288	1.40125	0.0131426	379.137	306.933						278.201	979.776	982.681	747.423	675.552	797.13	639.319	758.271	508.808	717.998	495.563	462.738	996.758	1194.79	690.028	683.327	734.853	585.795	591.143	1001.05	878.862	728.645	903.36	917.174	755.323	754.705	771.678
M739T504_1			0.241821	1.61524	0.0132173	738.851	503.509						2398.12	2166.1	1683.24	2200.53	2678.73	770.79	2289.34	1126.78	3842.08	3680.66	2832.09	2263.8	1793.06	1011.85	1801.43	2315.54	4401.94	3127.12	3571.8	4870.78	3367.07	3745.36	4778.58	5566.33	3604.53	3611.76	3194.06
M872T508_4			0.328174	1.51677	0.0132337	872.193	508.144						4091.32	5530.31	3517.13	3646.66	5119.27	3279	2542.01	2574.91	6235.09	5432.34	6718.67	4710.09	2825.87	982.992	2184.92	4770.8	9024	8572.92	6800.06	8149.76	6111.63	6583.75	7026.17	8121.35	5540.91	5541.95	5699.34
M870T519_5			0.0665431	0.803386	0.013297	870.252	518.559						3047.62	3130.04	3378.65	4101.59	3064.81	3302.35	3386.12	3506.58	3218.17	3353.07	4251.88	3283.62	3361.03	2747.91	2790.12	9181.23	4338	3306.69	2138.92	2508.83	3003.59	2963.69	3279.38	2976.26	3032.11	3035.18	2910.98
M282T255			0.843381	2.25874	0.0133541	282.048	255.035						26715.2	66415.3	46421.9	45153.9	13630.9	31903.9	46960.6	28598.4	30794.4	8710.89	11529.8	18658.7	72339	47462.1	34886.7	51406.3	45822.4	49383.2	34315	46859.9	48607.9	68675.2	40627.1	89002.9	55375.7	55500.7	52712.2
M303T307_2			0.117058	1.25935	0.0133862	303.065	307.339						952.076	1742.15	1631.01	1786.96	1443.78	1597.77	1482.54	1043.84	1399.56	889.493	1052.44	1367.04	971.44	2460.69	1377.18	2540.13	1696.76	1266	1449.27	1515.22	1454.9	1676.52	1542.53	1472.85	1682.53	1726.31	1725.45
M883T316_1			0.0954537	0.519635	0.0135775	882.631	316.249						3795.06	1249.44	725.968	1950.09	3409.02	610.873	2192.11	2522.4	4202.46	1404.37	3259.31	3213.67	3263.52	496.593	2370.31	2994.21	712.027	1615.87	1869.58	1729.28	1287.58	775.45	2068.69	996.341	620.973	631.141	894.298
M877T593			0.295233	0.290838	0.0135872	876.556	592.942						13091.2	2066.87	3215.71	5062.75	8903.22	3312.22	3775.65	2393.21	5699.97	9180.67	3157.12	5630.34	1734.2	520.84	1611.06	1127.77	818.397	1237.99	755.203	617.725	1666.62	585.505	4451.3	601.352	735.587	757.573	757.546
M412T399_2			0.175796	1.54946	0.0136057	412.254	398.706						3089.23	3593.42	2068.96	1515.5	1296.25	1185.56	605.867	1422.05	1553.15	902.553	1444.79	2132.88	2200.6	1405.27	1565.04	1563.81	2012.13	1688.41	2334.81	2185.85	2133.64	1734.26	1728.38	2373.69	2509.18	2509.14	2347.59
M789T376			1.6662	0.309443	0.0136349	788.613	375.788						1.32778e+06	70596.7	97475.6	143416	510721	78253.7	79942.1	67790	253200	226711	289087	344432	100441	22983.6	63871.3	49208.9	42347	55556.6	30158.6	48942.9	53366.2	38955.6	131582	87252.4	37569.6	37698.5	31068.2
M756T143			0.281868	0.132558	0.0136498	756.479	142.607						12808.5	526.75	377.81	351.164	882.575	388.819	6243.57	8969.58	6631.23	8130.9	789.992	435.515	796.105	9882.82	904.305	461.717	899.864	6978.69	746.702	1150.69	536.07	451.326	486.613	764.53	2307.14	2128.48	4101.17
M360T591			0.159853	1.26102	0.013673	360.322	590.983						958.216	2278.02	2477.08	2068.6	1419.42	2132.98	2344.45	2836.92	1714.79	1796.08	2241.63	1899	2226.88	3766.25	2573.27	1670.6	2328.58	2518.72	2970.6	2620.58	2855.1	2540.04	2553.64	2642.52	2569.04	2661.23	2656.7
M402T466			0.274667	2.03465	0.0136834	402.054	466.419						2529.34	2545.54	1796.06	3641.92	6841.43	1808.63	1895.56	1519.62	3143.48	3429.34	2877.68	4619.71	7415.9	1441.76	6035.79	1887.41	4621.79	2412.88	6690.88	4156.55	3243.72	4995.96	9210.4	7279.1	4608.2	4811.86	4822.29
M524T496			0.0666523	0.665871	0.0137402	523.996	496.068						1314.35	1578.72	1428.51	1198.08	1304.72	841.096	1405.46	1653.06	2162.88	2606.08	2218.17	1867.22	961.344	658.106	1616.02	1148.44	2012.09	1407.12	963.83	1849.8	1363.44	1044.73	1535	1175.64	1669.15	1595.95	1595.34
M419T307			0.147988	1.48338	0.0137488	419.122	306.939						459.525	1281.58	1262.1	1355.99	1139.77	1954.85	1183.13	1515.4	1194.67	650.023	884.796	997.486	1256.24	2166.06	1585.49	1407.67	1598.89	1670.79	1715.29	1689.28	1457.88	2066.79	1191.83	1410.43	1714.7	1786.19	1713.81
M163T389			0.1197	0.577872	0.0138768	162.996	389.226						2243.68	2797.89	2750.86	1222.9	2182.71	4319.12	4619.89	1490.99	3536.26	3880.78	3593.14	3272.57	1727.61	4791.63	2256.68	3742.6	4368.38	3125.87	1875.59	2770.7	1173.92	2218.19	2163.54	1582.96	3042.98	3049.56	3081.16
M720T486_1			0.195892	1.80188	0.0139141	719.663	486.093						711.189	1531.73	1705.73	2647.74	4035.83	987.771	278.257	511.392	2280.52	2047.9	2060.02	1600.74	1394.14	145.461	1037.22	1904.28	2231.14	4065.21	1855.29	2752.32	2547.2	2663.22	3190.44	2809.93	1885.02	1886.92	1982.32
M399T299_1			0.176707	1.87072	0.0139608	398.526	298.538						958.031	1760.39	742.626	2120.85	1249.73	520.102	1979.98	1590.19	895.424	648.897	363.687	924.118	1198.45	1308.76	1660.87	1076.77	1190.6	1464.03	1838.49	2694.44	1841.16	1679.42	1480.52	2442.91	1735.39	1539.27	1542.51
M345T165			0.506549	1.48705	0.0140283	345.219	164.914						14845.3	22375.2	16718.9	17360.6	10937.1	9733.56	11315.8	13093.4	14651.3	6857.07	13550.3	12636.4	17214.2	1439.33	18738.8	17546.7	28533.9	15398.7	20702.5	20629.9	12427.1	15325.7	15612.2	22525.2	28487.8	28125.4	28845.8
M667T35_1			0.280832	0.61744	0.0140364	666.596	34.64						14191.8	12391.4	13676	8664.6	15059.7	20604.8	11946.9	12459.3	22055.1	17086.3	13325.4	19592.9	17685.9	10216.3	11303.5	13072.9	6487.49	12197.5	8327.45	7942.18	8310.75	14763.7	12256.5	7961.33	4376.95	4406.38	4991.43
M427T396			0.0687431	0.693931	0.0140595	427.216	396.024						4106.07	4415.61	3112.94	3662.9	4599.12	3550	3888.12	4075.39	2985.39	4504.04	4365.53	4107.39	5109.3	1454.64	4092.26	3692.43	4911.42	2609.37	4193.35	2669.9	2247.09	2407.76	1808.21	3276.57	4448.41	4350.43	4350.88
M215T365			0.0866443	0.680871	0.0140675	215.124	365.391						2716.09	2725.51	2597.97	4854.35	2620.53	2852.13	5869.46	4186.42	4774.42	3870.67	5080.74	6344.61	2728.14	3661.81	2807.64	2668.79	5398.89	3653.75	2927.63	4457.04	2823.61	2158.2	3894.48	4251.18	4866.98	3742.03	4882.72
M317T225			0.352757	1.68682	0.0140678	317.209	224.884						1887.21	10189	3393.32	3645.91	4404.26	6042.84	3936.54	5366.88	3711.09	6798.61	5542.91	3783.51	11080.1	956.942	4993.77	4355.09	6537.77	4850.91	11436.1	9045.86	6746.62	4597.86	9956.89	7369.85	7074.78	6516.12	6521.01
M385T37			0.837289	0.756998	0.0140729	385.273	37.263						1.08748e+06	216571	692221	665728	735594	733995	702290	683528	770814	743268	866545	633142	625159	254032	686820	720956	925387	329264	503149	607640	336138	688569	613621	581361	565502	550125	550055
M276T444			0.0544152	0.721079	0.0141698	276.07	444.347						2059.94	1035.32	1206.57	1687.14	1624.83	1816.88	1307.15	1667.05	2168.09	2244.29	2223.51	2052.5	2665.26	707.828	1183.82	1881.58	2713.74	1638.93	1662.4	1410.98	962.253	1531.3	1498.31	1344.4	2187.14	2240.51	2290.01
M267T285			0.207401	1.75283	0.0142424	267.036	285.483						3449.21	4748.4	3118.29	5760.72	2523.34	2385.79	2756.2	1735.69	1826.72	3154.55	1829.84	1208.78	7038.09	1319.78	4334.25	3161.72	7387.52	2316.62	2139.22	4720.54	3230.65	3183.84	3596.97	5059.76	2621.41	2713.55	1804.25
M742T204			0.493554	0.610243	0.0143099	741.523	204.072						63715.2	20150.3	25177.4	54621.9	137132	29703	36703.1	42050.8	44209.1	54819.5	43203.9	71188.2	48243.8	9362.56	18905.7	20509.3	1939.48	29299.5	26305.9	16937.1	46189.2	27655.7	30182	31027.6	1924.34	1687.32	1748.88
M357T179			0.300148	2.11281	0.0143762	357.346	179.397						2581.59	4565.57	2489.48	3248.88	3390.49	2516.03	2500.88	2426.27	2131.71	1272.29	1418.59	2362.41	2150.77	621.67	2244.78	3451.31	4010.57	1918.53	5499.75	6975.81	2762.08	2642.3	2913.66	4797.06	3817.57	4514.92	4515.32
M265T238			0.58252	2.96947	0.0143845	265.12	237.832						2689.96	15846	6460.8	8632.66	4320.69	5065.92	7482.09	7970.89	10826.5	2288.43	2772.42	2759.06	7610.75	6818.14	16496.7	7122.95	27798.8	9386.25	15782.7	28257.2	4042.95	23634.5	17658	11882	23084.4	23078.2	23749.9
M305T503			0.152241	1.57481	0.0143997	304.978	503.103						891.523	1197.64	653.983	1160.05	820.249	1008.53	1041.31	992.602	1044.61	566.53	1055.54	961.456	1330.67	841.848	1241.56	368.507	512.298	1203.57	1391.18	2260.86	1046.04	1322.46	1467.79	1428.29	1376.52	1264.3	1261.63
M903T189			0.324872	1.37211	0.014449	903.495	188.689						6690.97	6472.93	4668	6058.79	5055.36	5058.64	5278.77	4359.11	7412.54	4079.43	7964.49	5248.77	7183.52	3582.16	6865.1	7580.71	11485	5681.89	9093.98	8086.62	7626.66	6879.65	7951.4	7484.07	14377.6	15000.7	14386.9
M518T369			0.165741	0.437597	0.0144866	518.319	369.005						6594.93	4537.11	1629.06	1561.67	4000.81	1045.01	1740.37	1343.53	2104.96	3976.79	1966.71	3977.68	2462.35	499.697	1011.92	774.707	1164.15	1303.6	1087.23	895.599	1077.84	915.254	1225.71	1410.47	1281.6	1237.72	1236.82
M604T598			0.413515	0.396602	0.0145168	603.531	597.939						21286.8	4904.06	7594.54	13084.4	32468.5	8931.64	10078	6336.92	8267.85	16170.7	10602.6	14315.7	6605.69	886.968	4146.86	2396.6	1648.7	4456.77	1435.11	1153.13	4826.73	2721.73	12154.2	3794.31	1215.28	1215.32	1206.6
M682T506			0.0896023	0.552863	0.0145208	681.595	506.317						802.962	500.454	660.243	1157.56	917.13	391.845	754.665	748.9	1022.07	1666.88	1273.94	1597.74	813.643	257.697	519.077	956.83	1425.95	1041.09	702.839	630.248	764.644	347.759	836.114	623.928	865.603	844.471	865.76
M209T36_2			0.452183	1.34277	0.0146701	209.189	35.991						17679.1	19240.3	16615.1	19856.5	13604.9	15750.3	20549	11832.2	16525.6	16882	13764.1	10937.5	16769.6	14014.4	21135.1	17409.1	18946.4	11229.1	21760.8	22063.8	15867.6	21743.8	19454.4	20616.9	19991.8	19600.4	19991.9
M471T240			0.188841	1.88147	0.0146832	471.181	239.978						189.904	2436.32	2886.58	2302.19	273.888	1200.57	922.588	1238.68	1714.27	179.753	981.537	712.692	1759.88	892.668	747.241	1105.52	3062.7	1543.6	2083.38	2549.24	1387.46	1443.49	1978.54	1375.41	2613.73	2714.24	2702.4
M409T211			0.120347	2.23567	0.0147266	409.197	210.913						60.3808	1051.92	445.523	901.256	94.7199	255.76	178.939	296.957	251.838	586.128	565.049	112.192	851.381	929.069	1114.79	978.807	2293.48	835.79	1133.81	862.212	891.879	685.511	498.871	379.162	1736.34	1634.1	1622.44
M233T289			0.287831	1.64588	0.0147565	233.062	289.252						2334.19	4420.72	5905.73	4990	6633.9	6134.56	4817.55	4271.4	5591.95	3020.88	4416.07	6684.56	7387.84	1272.04	10426.6	7008.2	8962.31	7928.54	9562.06	5813.18	5114.69	9464.2	10580.6	6870.58	9524.55	10473.2	10464.9
M540T184			0.18951	1.87847	0.0149441	540.305	183.504						766.298	1874.61	1032.68	2423.34	313.672	964.571	778.902	1237.88	1909.79	120.888	753.222	1290.71	1657.11	691.044	1624.84	1931.61	2765.14	1493.94	1586.92	2679.07	1642.67	1810.29	1596.72	2126.84	2613.61	2315.79	2612.27
M685T33			1.29029	0.557045	0.0149595	684.554	33.2815						362508	208188	143795	123585	227208	170458	177002	157163	196152	362610	296267	199954	196458	96604.5	107797	117944	100288	118248	142109	126721	123651	152347	155589	73399.8	82278.9	83813.7	82212.2
M753T599			1.69745	0.302818	0.0149617	752.555	599.325						469111	57495	105486	149144	285329	93495.7	96549	81418.9	162569	284621	119057	209289	72003.9	8645.06	54047.7	25258.2	17019.6	59929.5	7716.08	7386.74	57528.9	24557.8	143167	48381.3	8718.5	8374.05	8382.69
M348T257			0.273006	1.96385	0.0150152	348.056	256.683						689.402	1710.59	3441.05	3885.24	524.742	3917.43	1585.9	1681.41	1647.69	944.988	2888.3	2716.18	4439.95	2534.85	3668.7	3779.75	5758.7	3705.66	5572.56	4626.45	4120.27	3742.7	1902.41	2550.15	4262.33	4264.75	4434.64
M235T476			0.0634669	0.607885	0.0150255	234.563	475.55						1253.61	1458.87	2493.82	1550.9	2343.68	1630.72	1457.93	1436.8	2502.99	1947.68	1667.83	2735.27	2361.29	447.615	2297.07	2142.25	2490.81	1664.61	1782.42	1139.86	1144.77	1029.12	783.314	1262.26	2297.19	2301.44	2376.99
M802T595			0.147709	0.518847	0.0150555	802.477	594.827						2753.78	1504.98	2578.88	3030.12	2100.52	2047.47	2382.64	1973.76	2143.85	2869.08	1575.65	2102.41	2005.33	746.329	1875.04	726.978	915.039	1602.95	452.954	503.339	1731.87	768.687	2362.86	949.891	519.927	520.625	535.497
M918T359			0.289856	0.478001	0.0150578	917.654	358.626						17645	4056.4	4795.01	5805.41	12073.3	5368.12	5292.96	4618.12	8089.07	11917.8	6169.23	9298.87	4202.1	408.487	3519.98	1012.88	1241.79	2825.66	1980.6	1930.97	4283.74	2164.23	5647.23	5687.84	3224.6	3452.17	3203.73
M511T446			0.134234	0.734084	0.0150632	511.094	445.837						7688.06	7669.35	6278.48	7088.35	9776.6	6714.8	5876.16	6264.78	9171.95	9691.99	9697.22	9037.85	6623.14	2057.98	8743.32	7972.66	12018	8904.55	6134.18	5800.69	5075.64	6176.36	6693.18	6633.23	9207.62	9120.05	9231.03
M627T326			0.183119	1.24648	0.0150958	626.678	325.963						2830.36	3700.92	3857.2	3410.28	3101.26	3602.83	3225.92	3121.82	3314.09	3205.63	2772.36	3152.44	4703.61	1237.49	4268.63	4314.78	3779.1	5355.57	3544.82	3798.29	4448.29	4793.31	3745.44	3094.08	3436.87	3616.75	3618.24
M407T233			0.202195	2.25835	0.0151027	407.188	232.542						220.4	2257.49	2073.35	2185.22	245.922	1479.24	1519.41	1686.77	1530.52	98.8088	340.916	222.722	1909.74	2970.9	2442.56	2392.37	1304.25	2017.08	2365.16	2523.32	2525.76	2004.07	1738.53	1036.31	2566.08	2931.59	2554.71
M915T492			0.127	0.570954	0.0151555	914.668	491.536						1049.87	1251.5	1653.14	2398.39	3972.1	4305.06	3565.38	2644.88	3361.58	2634.27	1444.19	3431.11	764.32	297.593	3209.52	1002.9	1350.67	2023.77	1872.43	976.578	1549.87	835.311	2521.9	1996.6	1486.51	1856.78	1485
M970T398			0.0475855	0.756541	0.0152	969.551	397.97						1999.31	1178.12	914.811	1016.38	1374.37	1094.6	1406.5	1378.79	1350.04	1546.53	1256.85	1502.55	1218.06	524.637	1052.84	786.851	588.075	971.672	703.731	974.162	1320.99	824.282	1265.18	1297.81	1175.61	1221.53	1223.33
M541T241			0.207582	1.98226	0.015255	541.143	241.382						1825.7	2609.19	1483.84	1894.84	445.46	2489.87	2121.8	1420.9	2190.19	263.352	718.163	1151.25	2017.49	725.44	1692.59	2295.26	2480.57	2526.21	3523.24	2878.34	1205.28	2575.8	2624.95	2784.17	2827.35	2985.84	2991.41
[truncated: 8,432 more rows]

## Sheet: Inac Mito_vs_SE
ID	adduct	Name	VIP	Fold change	p-value	m/z	rt(s)	HMDB	KEGG	SuperClass	Class	SubClass	Control1	Control2	Control3	Control4	Control5	Control6	SE1	SE2	SE3	SE4	SE5	SE6	DeMito1	DeMito2	DeMito3	DeMito4	DeMito5	DeMito6	Mito1	Mito2	Mito3	Mito4	Mito5	Mito6	QC-1	QC-2	QC-3
[truncated: 9,605 more rows]
