# Supplementary material for: Mitochondrial transplantation ameliorates hippocampal damage following status epilepticus
Source: Animal Model Exp Med. 2023 Feb 3;6(1):41–50. doi: 10.1002/ame2.12310 (PMC9986225; doi:10.1002/ame2.12310)
Supplement: Supplementary file 2 — Table S2. [file AME2-6-41-s002.xlsx]

## Sheet: Mito_vs_SE
ID	adduct	Name	VIP	Fold change	p-value	m/z	rt(s)	HMDB	KEGG	SuperClass	Class	SubClass	Control1	Control2	Control3	Control4	Control5	Control6	SE1	SE2	SE3	SE4	SE5	SE6	DeMito1	DeMito2	DeMito3	DeMito4	DeMito5	DeMito6	Mito1	Mito2	Mito3	Mito4	Mito5	Mito6	QC-1	QC-2	QC-3
M227T415	[M-H-H2O]-	Isopentenyl pyrophosphate	1.27362	2.69579	5.97513e-05	226.995	415.044	HMDB0001347	C00129	Lipids and lipid-like molecules	Prenol lipids	Isoprenoid phosphates	6544.7	6032.53	8395.47	12725.6	16833.4	11052.5	8313.31	8501.08	5598.4	7493.82	7097.73	10466	16740.4	6644.48	24476.6	8188.45	8271.48	8247.2	21119.4	15814.7	17644.9	24614.2	28672.4	20104.9	14693.1	14693.2	14829.2
M259T457	[M-H]-	D-mannose-6-phosphate	3.95575	2.31639	0.000137151	259.022	457.222	HMDB0001078	C00275	Organic oxygen compounds	Organooxygen compounds	Carbohydrates and carbohydrate conjugates	96802.4	72256.9	98668.5	122126	153057	103386	100685	94282	77391.7	93571.3	80904.1	109894	198142	69259	273724	92401.3	118003	113342	295668	189347	163047	223070	239382	179087	163832	165761	163834
M487T165	[M-H]-	Polygalic acid	2.84133	12.0686	0.000279628	487.303	165.356			Lipids and lipid-like molecules	Steroids and steroid derivatives	Hydroxysteroids	2678.23	11509.6	16179.1	10626.8	10705.8	10734	5771.94	8512.95	5066.41	4562.99	2237.55	9046.27	17208.5	11764.8	5813.87	57475.2	18624.1	6445.14	44710.1	76199.8	106922	37783.3	101516	57659.3	30820.6	30757.9	34176.3
M169T435	[M-2H]2-	D-myo-inositol-1,4-diphosphate	2.87613	1.87628	0.000368385	168.99	434.863	HMDB0000968	C01220	Organic oxygen compounds	Organooxygen compounds	Alcohols and polyols	75511.6	65948.2	65754.6	100418	101724	84566.8	81218	70074.5	56751.3	98255.6	72523.5	88075.3	121150	59909.8	113311	62548.1	64995.1	74044.2	182818	134289	112630	150843	173620	121833	105024	105900	105894
M289T462	(M+CH3COO)-	D-Ribose 5-phosphate	1.04153	1.58232	0.00232004	289.032	462.374	HMDB0001548	C00117	Organic oxygen compounds	Organooxygen compounds	Carbohydrates and carbohydrate conjugates	17770.1	14350.8	15092.1	19106.9	27514.8	15878.9	16904.4	15105.8	14968.6	19696.4	16185.8	20754.1	28488.7	13717.5	36359.5	20427.3	21977.4	18900.9	35788.8	24751.8	19387.7	27600.4	30726.8	25696.6	24874.6	24936	24452.3
M339T435	[2M-H]-	Glyceraldehyde, 3-(dihydrogen phosphate)	2.78669	3.01359	0.00280405	338.988	434.778	HMDB0001112	C00661	Organic oxygen compounds	Organooxygen compounds	Carbohydrates and carbohydrate conjugates	32171.2	23976	20698.1	44683	55993.7	36245.3	28882.2	27684	16048.1	52473	31560.3	39405.2	61195.9	18581.6	58772.3	22134.6	22120.2	28787.2	158721	87421.9	54885	103490	124018	62285.9	46822	48496.7	46840.9
M339T502	[M-H]-	D-fructose 1,6-bisphosphate	2.69505	2.18047	0.00377875	338.988	501.898	HMDB0060444	C00354	Organic oxygen compounds	Organooxygen compounds	Carbohydrates and carbohydrate conjugates	42437	44138.2	32963.3	61854	72035.5	41435.3	39382.6	46778.7	35376.4	55699.5	49920.3	53508.9	67970.6	34381.8	78017.2	49780.5	50208.5	58340.3	158680	105122	74357.7	91601.7	121533	60689.4	68514.1	71063.4	68592.2
M212T31	[M-H]-	Indoxyl sulfate	1.36236	0.655488	0.0133745	212.002	31.416	HMDB0000682		Organic acids and derivatives	Organic sulfuric acids and derivatives	Arylsulfates	121373	50125	130183	144326	70025	107112	97491.6	176166	192601	128673	145756	134938	271144	86931.1	112055	242016	128749	88752.1	105248	69285.5	101673	76904.7	88461.6	132388	160695	158398	158394
M341T102	[M-H]-	Trehalose	1.17852	1.93326	0.0297353	341.084	102.308	HMDB0000975	C01083	Organic oxygen compounds	Organooxygen compounds	Carbohydrates and carbohydrate conjugates	16848	33542.5	7973.02	15748.1	9787.5	16623	14771.4	17589.8	11119.5	16745.2	4292.76	12928.1	15265.6	21973.8	8978.02	24376.4	19143.6	32510.4	45653.5	17709.7	25535.6	19265.2	18263.3	23297.1	19803.1	20252.8	19800.1
M117T391	[M-H]-	Methylmalonic acid	1.81491	0.536557	0.0326908	117.019	391.11	HMDB0000202	C02170	Organic acids and derivatives	Carboxylic acids and derivatives	Dicarboxylic acids and derivatives	108602	38661.8	43494.5	52564.7	44764.5	42431.1	69322	45069.3	152628	87172.8	64583.2	92335.5	48815.3	42661.1	101795	77000.5	102267	82623.4	53677.9	48562.2	35856.3	64026	31643.3	40474.2	69938.1	69938	71081.2
M236T33	[M-H]-	3-(cyclohexylamino)-2-hydroxy-1-propanesulfonic acid	1.47529	1.42776	0.0346111	236.095	33.151			Organic nitrogen compounds	Organonitrogen compounds	Cyclohexylamines	38721.3	35537.3	77818	76082.5	74712.7	59012.7	37976	59752.8	66179.2	58264.3	34641.7	64641.7	77839.8	59163.7	34086.8	75397	58509.6	32121.9	88650.4	98472.7	68206	45189.6	78896.2	79546.2	94518.3	95055.9	94669.7
M166T92	[M-H]-	Pyridoxal	1.83767	2.66252	0.0368428	166.051	92.135	HMDB0001545	C00250	Organoheterocyclic compounds	Pyridines and derivatives	Pyridine carboxaldehydes	48315.7	50762.1	20013.3	26614.8	33670.8	16293.4	23349.7	15651.1	20890.8	19353.8	16251.8	16889	29243.7	22602.1	38205.2	21977.9	20432.9	46203.1	112304	30337.2	46669.1	30253.4	46830.2	32835.6	35899.7	30223.2	30328
M866T38	[M-H]-	Pg 44:12	23.64	0.617426	0.0395792	865.501	38.044			Lipids and lipid-like molecules	Glycerophospholipids	Glycerophosphoglycerols	1.5349e+07	2.30054e+06	8.07745e+06	8.54913e+06	9.94382e+06	1.00407e+07	1.01709e+07	1.11372e+07	1.55434e+07	1.26706e+07	2.08698e+07	1.08592e+07	7.42617e+06	8.07778e+06	1.17385e+07	1.20645e+07	1.43912e+07	3.15444e+06	7.99502e+06	1.01541e+07	1.82246e+06	8.56437e+06	1.20199e+07	9.61066e+06	8.18564e+06	7.98033e+06	7.99801e+06
M842T38	[M-H]-	Pg 42:10	9.7332	0.639863	0.0398113	841.501	38.103						2.66096e+06	355522	1.61039e+06	1.71559e+06	2.36645e+06	1.995e+06	2.08254e+06	2.12917e+06	2.94571e+06	2.4977e+06	3.60239e+06	1.95771e+06	1.39643e+06	1.46871e+06	2.40058e+06	2.11252e+06	2.63351e+06	575169	1.37736e+06	2.21276e+06	360727	1.77338e+06	2.2845e+06	1.72694e+06	1.54173e+06	1.51052e+06	1.54176e+06
M185T469	[M-H]-	3-Phospho-D-glycerate	1.49428	0.54986	0.0441341	184.985	468.744	HMDB0062707	C00197	Organic oxygen compounds	Organooxygen compounds	Carbohydrates and carbohydrate conjugates	48959.9	14489.4	14624.5	19294.5	16087.9	24136.7	48098.1	14929.3	40384.3	49803	30977.2	65416.6	22184.9	36237.5	29820.5	52045.4	48760.5	25253.1	34623	35739.1	14027	20848.3	14717.3	17294.8	34630.9	34626.6	35063.5
M293T65	[M-H]-	[6]-gingerol	3.81829	1.92057	0.045207	293.175	65.42		C10462	Benzenoids	Phenols	Methoxyphenols	99078.6	157266	140768	155651	224896	151248	174498	223856	199169	111088	142944	207388	206221	251878	285935	201015	294266	282377	519171	552772	196143	249280	152020	364389	242578	225394	225694
M555T146	[M-H]-	Dronedarone	1.75828	0.345947	0.046142	555.27	146.124			Organic oxygen compounds	Organooxygen compounds	Carbonyl compounds	26705.9	41317.6	27484.5	28776.7	21091.4	83800.6	122040	90016.6	36393.7	79213.7	12651.8	26422.2	28759.6	97983.7	94026.9	47369.7	45985.7	21404.1	28468.8	25246.4	19912.6	15432.8	11571.8	26239.4	55735.5	76772.1	55659.8
M606T434	[M-H]-	Udp-n-acetylglucosamine	2.84151	0.722109	0.0509487	606.072	434.198	HMDB0000290	C00043	Nucleosides, nucleotides, and analogues	Pyrimidine nucleotides	Pyrimidine nucleotide sugars	309753	191721	159428	274079	234146	230715	239068	289628	314747	448723	437974	276631	174695	149236	321693	376175	356084	311502	288217	323376	185231	222042	203122	227119	272235	278474	278419
M506T489	[M-H]-	Adenosine 5'-triphosphate (atp)	1.25088	0.576184	0.0524297	505.986	489.322	HMDB0000538	C00002	Nucleosides, nucleotides, and analogues	Purine nucleotides	Purine ribonucleotides	33673.5	25201.5	18840.9	23297.7	18228.9	17603.6	25008.7	26684.2	47526.8	58911.1	60651	32115.2	17331.4	19710.4	20377.7	31678.2	35300.2	25103.4	25492	46644.8	20474	17445.5	17251.2	17255.3	28736.5	29450.3	28735.3
M130T342	(M-H)-	L-Isoleucine	1.39257	0.143387	0.0524458	130.087	341.708	HMDB0000172	C00407	Organic acids and derivatives	Carboxylic acids and derivatives	"Amino acids, peptides, and analogues"	8681.13	79224.5	4026.93	3603.75	5071.94	49837.1	27762.4	111970	9991.48	35965.4	3327.59	71016.1	4633.18	22926.1	4470.96	3617.01	9503.85	5569.28	10900.8	8917.22	4023.5	1669.59	4867.91	6906.26	5530.92	5586.58	2941.52
M367T74	(M-H)-	Tetracosanoic acid	2.51608	2.41934	0.0539801	367.357	73.919	HMDB0002003	C08320	Lipids and lipid-like molecules	Fatty Acyls	Fatty acids and conjugates	115059	73162.8	21914.7	54422.2	75912.3	11808.4	16661.3	39732.7	98226.4	9904.86	78970.3	36152.3	156558	9657.08	42982.9	45031	72825.9	64924.6	66060.3	136851	45467.4	179400	193088	55696.3	6923.13	7458.56	7462.11
M167T461	[M-H]-	Phosphoenolpyruvate	1.07858	0.457436	0.0564895	166.975	460.746	HMDB0000263	C00074	Organic acids and derivatives	Organic phosphoric acids and derivatives	Phosphate esters	12921.5	2984.54	1782.29	3893.36	2790.19	10879	19812.7	3689.46	37139.4	24758.2	10291.4	26393	5520.61	11668.8	16206.2	14657.4	15872.9	7681.95	11291.4	13932.8	4013.11	10679.4	5634.55	10294.4	13585.8	12639.2	13587.6
M253T46	[M-H]-	Cis-9-palmitoleic acid	4.99106	0.742653	0.0630873	253.217	46.43	HMDB0003229	C08362	Lipids and lipid-like molecules	Fatty Acyls	Fatty acids and conjugates	627681	617727	862529	1.30706e+06	647462	917219	1.58644e+06	906078	821769	1.47801e+06	1.10329e+06	1.19168e+06	922925	1.05167e+06	874110	1.30896e+06	1.31498e+06	929873	1.11886e+06	654660	673901	867051	1.01149e+06	937425	1.01176e+06	994399	1.01166e+06
M362T38	[M-H]-	N-palmitoyltaurine	2.74297	0.687367	0.063093	362.236	38.472			Lipids and lipid-like molecules	Fatty Acyls	Fatty amides	210706	76234	300761	307547	194498	302038	465473	388015	194267	272924	254714	395602	362371	427208	405248	440019	462983	180489	219879	216165	161376	281146	162579	313652	489336	489315	469833
M309T40	[M-H]-	Eicosenoic acid	6.36216	1.7845	0.0684095	309.279	40.116		C16526	Lipids and lipid-like molecules	Fatty Acyls	Fatty acids and conjugates	950772	585268	257659	345037	689654	557284	264451	215663	364602	643458	1.38069e+06	396799	696744	803593	788593	786397	1.15944e+06	1.01332e+06	818795	1.4413e+06	660389	1.0869e+06	919185	900990	686609	660255	686448
M134T163	[M-H]-	Adenine	1.41366	2.01298	0.0692796	134.047	162.644	HMDB0000034	C00147	Organoheterocyclic compounds	Imidazopyrimidines	Purines and purine derivatives	35979.6	22342.3	23353.3	38530.4	81780.6	19559.2	12235.2	23934.6	24311.6	29194.1	27520.6	35021	160078	12914.9	70035.2	66090.8	22255.8	28501.4	37628	23903.3	25119.2	50803.8	102836	66118.9	52008.5	52767.3	52765.5
M241T33_1	[M-H]-	Lumichrome	1.25725	1.49475	0.0863625	241.053	32.867		C01727	Organoheterocyclic compounds	Pteridines and derivatives	Alloxazines and isoalloxazines	28970.6	25263.5	43016.1	41925.9	44339	50519.9	47341.6	40707.7	32877.1	47488.3	26439.7	37644.7	51551.1	59973.1	51098.8	42584.3	42843.8	25628.1	76777.4	75013.4	30950.7	84393.1	38933.7	41460.7	59503.4	61204.7	59503.4
M151T245	(M-H)-	Oxypurinol	2.81465	1.52253	0.0881242	151.026	245.468	HMDB0000786/HMDB0002818	C07599	Organoheterocyclic compounds	Imidazopyrimidines/Diazines	Purines and purine derivatives/Pyrimidines and pyrimidine derivatives	144243	174017	122053	150322	364170	164003	171699	111733	135518	220161	176724	132545	186673	174033	140328	248395	302483	212667	203019	217631	413675	176486	295488	137636	221237	221242	229062
M329T160	[M-H]-	(z)-9,12,13-trihydroxyoctadec-15-enoic acid	1.82659	0.417177	0.0904328	329.232	159.533			Lipids and lipid-like molecules	Fatty Acyls	Fatty acids and conjugates	1995.31	5000.45	82398	91790.5	95238.3	47554.6	64763.1	2608.99	102847	71816.9	55780.3	56170.2	199443	94080.5	102095	62049.9	61677.6	67532.2	65752.8	8432.02	3657.05	3061.25	63147	3624.86	44039.9	53656.3	44663.2
M319T39	(M-H)-	(+-)12-HETE	1.24978	0.786958	0.091115	319.227	39.082						64704.4	52325.7	59261.1	84751.5	96092.8	112905	152566	139446	75154.8	130759	112025	139332	198003	168005	134412	132743	169570	145667	120167	125652	102792	81549.1	80652.2	78841.9	166964	166996	168866
M146T400_2	[M-H]-	Glutamic acid	3.58397	0.85826	0.0972616	146.046	399.848	HMDB0000148	C00025	Organic acids and derivatives	Carboxylic acids and derivatives	Amino acids, peptides, and analogues	2.16427e+06	1.84257e+06	1.5262e+06	1.64207e+06	1.50391e+06	1.50688e+06	1.63193e+06	1.68027e+06	2.03924e+06	2.15439e+06	1.97625e+06	1.90148e+06	1.54826e+06	1.46182e+06	1.84232e+06	2.13389e+06	2.49327e+06	2.06483e+06	2.0846e+06	1.89972e+06	1.46947e+06	1.56219e+06	1.36216e+06	1.3919e+06	1.84422e+06	1.86133e+06	1.84394e+06
M203T425	[M-H]-	.alpha.-L-Glu-Gly	0.200886	0.885997	0.363366	203.067	425.119	HMDB0028819		Organic acids and derivatives	Carboxylic acids and derivatives	Amino acids, peptides, and analogues	19365	12652.3	12093	14160.6	13125.8	13666.6	13177.4	12753.1	22129.2	25716.7	22489.5	17857.2	11798.1	11673.5	15158.5	21978.3	24837	20391.8	17444.1	19904.7	15109.4	16324.7	16541.1	15788.7	18346.5	18120.7	18122.5
M421T445	[M-H]-	.alpha.,.alpha.'-trehalose 6-phosphate	0.404884	0.444831	0.04304	421.067	445.037	HMDB0001124	C00689	Organic oxygen compounds	Organooxygen compounds	Carbohydrates and carbohydrate conjugates	1792.78	2299.04	1359.6	1176.01	733.917	1042.87	1932.76	2033.26	3716.8	3848.55	5574.02	1484.43	1207.31	816.362	1270.98	1379.85	2462.63	2683.76	1501.86	3188.2	832.95	648.723	1177.49	920.106	1933.14	1759.73	1930
M359T340	[2M-H]-	.beta.-d-allose	0.0429483	0.94629	0.792644	359.123	339.519			Organic oxygen compounds	Organooxygen compounds	Carbohydrates and carbohydrate conjugates	1708.94	877.515	934.849	880.167	1119.13	882.735	1241.55	963.841	1331.55	1107.47	2044.3	971.222	1584.44	498.652	1124.07	1569.91	1796.75	1131.73	1969.89	1592.64	1097.11	988.325	802.437	798.135	1336.76	1336.48	1306.98
M662T437	[M-H]-	.beta.-nicotinamide adenine dinucleotide(NAD)	0.844443	0.582857	0.00139707	662.099	437.277	HMDB0000902	C00003				16303.5	11748.9	10374.3	12014.7	10301.6	9076.54	14354.1	11724.5	17876.7	18126.1	16613.5	14203.3	13378.6	10823.1	13366.4	16309.3	16776.2	11152	12788.2	11961.8	7700.06	7656.63	6936.59	7103.02	13640.1	13640	13673.9
M687T30	[2M-H]-	(.+/-.)-11-nor-.delta.9-tetrahydrocannabinol-9-carboxylic acid	0.523823	1.22734	0.393243	687.372	30.178	HMDB0062770		Organoheterocyclic compounds	Benzopyrans	1-benzopyrans	6901.48	25943.8	11440.2	11106.3	8498.7	11488.8	17516.7	16039.7	6249.63	11784.5	10270.5	10771.2	12617.2	8727.34	12486.7	12451.6	21458.3	31574	18180.3	13572.6	25159	14863.8	6939.7	10428.9	17881.2	17055	18170.1
M289T36	[M-H]-	(+)-catechin	0.314736	1.24059	0.550685	289.087	36.137	HMDB0002780	C06562	Phenylpropanoids and polyketides	Flavonoids	Flavans	3648.79	7733.55	1958.36	9706.71	3095	7483.71	965.832	7277.52	4834.49	1506.65	2780.84	6741.92	4506.97	3268.04	6988.3	9030.44	10789.2	8594.55	5317.25	2430.49	8125.79	6851.99	966.916	6214.66	13443.5	11594.8	11566.2
M734T186	[M+Hac-H]-	(2-{[3-hydroxy-2-tetradecanamidooctadec-4-en-1-yl phosphonato]oxy}ethyl)trimethylazanium	0.139974	0.74855	0.110011	733.547	186.02	HMDB0012097		Lipids and lipid-like molecules	Sphingolipids	Phosphosphingolipids	2609.57	1997.68	1627.66	1514.19	1521.01	1753.34	1267.95	1311.23	1835.13	1276.22	2677.79	2386.74	2169.55	1522.87	1859.65	1308.33	1772.07	1494.71	1145.45	1355.91	1387.81	1274.98	1486.05	1400.52	1010.92	1019.95	1010.91
M747T144	[M-H]-	(2-aminoethoxy)[2-[docosa-4.7.10.13.16.19-hexaenoyloxy]-3-[hexadec-1-en-1-yloxy]propoxy]phosphinic acid	4.74136	1.02623	0.897754	746.511	144.435	HMDB0005780		Lipids and lipid-like molecules	Glycerophospholipids	Glycerophosphoethanolamines	1.03155e+07	6.02046e+06	4.75902e+06	5.74199e+06	6.20229e+06	4.64873e+06	3.15417e+06	5.99535e+06	7.24614e+06	6.47283e+06	9.56613e+06	5.63325e+06	6.9662e+06	3.25728e+06	4.13826e+06	2.73936e+06	4.16229e+06	4.45591e+06	1.00698e+07	5.91344e+06	3.7125e+06	5.06868e+06	8.16491e+06	6.13705e+06	1.01244e+06	1.01412e+06	1.10789e+06
M699T150_1	[M-H]-	(2-aminoethoxy)[2-[hexadec-9-enoyloxy]-3-[octadeca-1.11-dien-1-yloxy]propoxy]phosphinic acid	1.028	1.30975	0.252252	698.511	149.72	HMDB0011405		Lipids and lipid-like molecules	Glycerophospholipids	Glycerophosphoethanolamines	54169.4	65716.5	43966.3	41626.3	39488.5	27328.8	18159.5	33967.4	70712.5	27841.6	55628.2	31953.1	51381.8	34033.9	25191.2	30666.1	24491	28558.1	62123.6	70857.1	26471.3	48710.9	56471.5	47430.6	9780.85	9840.84	11229.1
M672T151	[M-H]-	(2-aminoethoxy)[3-[hexadec-1-en-1-yloxy]-2-[hexadec-9-enoyloxy]propoxy]phosphinic acid	0.28091	1.01738	0.924814	672.495	151.415	HMDB0011339		Lipids and lipid-like molecules	Glycerophospholipids	Glycerophosphoethanolamines	19890	19576.6	9844.49	9768.63	11616.3	11505.8	7373.04	12864	12978.5	9356.93	20438	10288.7	15003.1	9702.77	11432.9	6731.02	6905.16	9749.26	13482.3	11638.9	9203.06	16916	13549.3	9783.86	4182.91	4252.38	4183.64
M425T30_3	[M-H]-	(2e,6e,10e)-13-[(2r)-6-hydroxy-2,8-dimethyl-3,4-dihydrochromen-2-yl]-2,6,10-trimethyltrideca-2,6,10-trienoic acid	0.635519	1.03312	0.923112	425.256	29.61			Lipids and lipid-like molecules	Prenol lipids	Quinone and hydroquinone lipids	414079	67628.6	99009.6	80386.6	109122	68011.4	73529.3	104791	90113.7	154423	219004	84969.9	85579.6	74041.3	53182.7	69994.7	71511.8	48979.2	261312	190238	52293.7	70785.9	92229.3	84047	104583	103842	103847
M317T304	[M-H]-	(2r,3r)-2-(3,4-dihydroxyphenyl)-3,5-dihydroxy-7-methoxy-2,3-dihydrochromen-4-one	0.163348	1.25909	0.0815784	317.044	304.46			Phenylpropanoids and polyketides	Flavonoids	O-methylated flavonoids	1017.74	1063.23	691.155	1256.38	587.094	1112.22	784.343	801.042	1341.24	1134.73	957.327	1006.01	709.359	873.229	852.929	989.059	972.404	604.741	1511.35	1265.01	1627.42	1031.52	1059.82	1090.49	1189.1	1147.01	1188.91
M485T13	[M-H]-	(2s,3r,4as,12br)-2,3,4a,8-tetrahydroxy-12b-(5-hydroxy-6-methyloxan-2-yl)oxy-3-methyl-2,4-dihydrobenzo[a]anthracene-1,7,12-trione	0.0686047	0.953989	0.389845	485.137	13.496			Benzenoids	Anthracenes	Anthraquinones	4552.01	4017.32	4301.7	4461.44	4346.41	4690.85	5175.51	4050.57	4822.41	4878.05	4054	4454.09	4449.06	4381.2	4441.1	4585.86	4407.78	3109.16	3731.98	4434.95	4425.83	4738.88	4338.38	4502.32	4458.88	4449.86	4780.77
M387T28_1	[M-H]-	(4e,8e)-10-(4-hydroxy-6-methoxy-7-methyl-3-oxo-1h-2-benzofuran-5-yl)-4,8-dimethyldeca-4,8-dienoic acid	0.320952	1.1999	0.580409	387.183	28.177			Lipids and lipid-like molecules	Prenol lipids	Terpene lactones	37803.5	13810.8	14467.9	33272.1	15681.1	14473.2	35382.5	18512.9	19294.4	24200.6	60973.8	14692.2	14580.3	18351.8	25716.6	17650.2	20688.6	14701.2	54522.8	35523	7718.7	51786.3	35501.6	22597.1	29333.8	29371.7	22837.2
M327T106	(M-H)-	(4Z,7Z,10Z,13Z,16Z,19Z)-4,7,10,13,1 6,19-Docosahexaenoic acid	0.496949	1.15274	0.576181	327.232	105.943						47853.8	34532.9	10844.3	10772.2	17150.8	13185.6	10229.4	11899.7	13060	28095.6	30009.5	15237.1	27444.6	10162.8	10834.9	11656.8	20332.7	53593.4	19234.6	32968.8	27348	14050.6	18936.8	12569	10347.5	10347.7	10407.6
M255T68	[M-H]-	(6e)-2,6,10-trimethyldodeca-6,11-diene-2,3,10-triol	3.77724	1.08503	0.890888	255.197	68.402			Lipids and lipid-like molecules	Prenol lipids	Sesquiterpenoids	6.32632e+06	1.15465e+06	690054	838176	2.15453e+06	2776.22	6529.64	1.18383e+06	1.82988e+06	8.97735e+06	7.59606e+06	1.85775e+06	1079.96	4210.4	2593.21	1.1007e+06	5043.84	1.34138e+06	9.95039e+06	7.05996e+06	751083	1.61812e+06	2.61734e+06	1.27858e+06	5292.57	4662.91	4670.1
M181T304	[M-H]-	(n-(-2-acetamido))-2-aminoethanesulfonic acid	0.389469	1.32784	0.0585879	181.028	304.086			Organic acids and derivatives	Organic sulfonic acids and derivatives	Organosulfonic acids and derivatives	6658.23	3780.41	3316.8	4438.49	4764.08	5053.81	4766.46	3287.54	5687.45	6219.3	4175.38	5549.65	4237.13	4864.65	5129.7	6090.49	6622.47	7233.46	9078.69	7362.77	5042.38	6779.8	5310.48	5843.72	5507.46	5307.12	5307.32
M147T394	[M-H]-	(S)-2-Hydroxyglutarate	0.634892	1.79728	0.336617	147.029	393.705	HMDB0000694	C03196	Organic acids and derivatives	Hydroxy acids and derivatives	Short-chain hydroxy acids and derivatives	17646.4	10566.5	8424.29	17040.3	9329.06	18168.2	7767.62	12303.2	10920.3	15456.9	13210	11454.9	10220.6	8250.55	13225.8	13308.2	58634.6	16110.4	19141.5	67227.3	9051.8	10214.6	11872.3	10301.8	13898.2	14296	13899.3
M445T39	[M-H]-	(z)-2,6-dimethyl-7-(4-methyl-5-oxooxolan-2-yl)-3-[[3,4,5-trihydroxy-6-(hydroxymethyl)oxan-2-yl]oxymethyl]hept-5-enoic acid	1.81995	1.37522	0.157434	445.185	39.251						40615.7	187913	145475	96775.9	66020.3	129170	123903	121936	72110.1	125960	57592	82293.4	120384	135029	104393	99466.9	148505	113167	158923	169535	187805	75606.1	68519.3	142458	146524	158265	158194
M1181T240	[M-H]-	[(2r,3r,4r,6s)-6-[[(6s,7s)-6-[(2s,4r,5r,6r)-4-[(4r,5s,6r)-4-[(2s,4s,5r,6r)-5-acetyloxy-4-hydroxy-4,6-dimethyloxan-2-yl]oxy-5-hydroxy-6-methyloxan-2-yl]oxy-5-hydroxy-6-methyloxan-2-yl]oxy-7-[(1s,3s,4r)-3,4-dihydroxy-1-methoxy-2-oxopentyl]-4,10-dihydroxy-3-methyl-5-oxo-7,8-dihydro-6h-anthracen-2-yl]oxy]-4-[(2s,4r,5s,6r)-4-hydroxy-5-methoxy-6-methyloxan-2-yl]oxy-2-methyloxan-3-yl] acetate	0.0660948	0.682165	0.496801	1181.5	240.097			Organic oxygen compounds	Organooxygen compounds	Carbohydrates and carbohydrate conjugates	24.3752	332.903	550.781	615.309	407.39	741.139	935.991	299.096	226.151	212.15	12.3647	461.323	236.114	895.369	744.713	1548.22	724.88	603.965	25.8129	127.246	618.631	177.535	73.728	441.706	1728.85	1680.71	1680.71
M948T225	[M-H]-	[(2r,3s,4s,5r,6s)-6-[(2s,3r,4s,5r,6r)-6-[[(1s,3r,4s,4ar,8ar)-4-[(3s)-3-[(2s,3r,4r,5r,6r)-3,4-dihydroxy-6-methyl-5-[(2s,3r,4r,5r,6s)-3,4,5-trihydroxy-6-methyloxan-2-yl]oxyoxan-2-yl]oxy-3-methylpent-4-enyl]-3,4,8,8a-tetramethyl-1,2,3,4a,5,6-hexahydronaphthalen-1-yl]oxy]-4,5-dihydroxy-2-methyloxan-3-yl]oxy-3,4,5-trihydroxyoxan-2-yl]methyl acetate	0.436096	0.605425	0.306518	947.502	225.146			Lipids and lipid-like molecules	Prenol lipids	Terpene glycosides	7968.3	7411.26	6118.83	3579.72	6421.29	3746.87	4054.79	3388.3	6567.2	7052.53	19689.5	2820.14	5976.79	4706.16	3663.26	3369.36	3709.51	3167.33	4015.86	4202.02	3723.91	3307.42	7511.54	3619.12	3911.51	3704.82	3911.96
M579T449	[M-H]-	[(2r,3s,4s,5r,6s)-6-[2,3-dihydroxy-4-[(e)-3-(4-hydroxyphenyl)prop-2-enoyl]phenoxy]-3,4,5-trihydroxyoxan-2-yl]methyl (e)-3-(4-hydroxyphenyl)prop-2-enoate	0.117376	1.38113	0.123306	579.138	449.255			Phenylpropanoids and polyketides	Flavonoids	Flavonoid glycosides	1101.67	885.195	1008.75	1111.89	1139.77	1148.73	1313.18	413.578	682.632	685.647	505.835	1331.83	1243.45	1107.98	1532.49	1262.2	728.468	1036.06	1363.35	830.434	1068.22	1383.09	1178.37	989.266	907.159	1023.84	1016.23
M1096T370	[M-H]-	[17-acetyl-8,14,17-trihydroxy-3-[5-[5-[3-hydroxy-4-methoxy-6-methyl-5-[3,4,5-trihydroxy-6-(hydroxymethyl)oxan-2-yl]oxyoxan-2-yl]oxy-4-methoxy-6-methyloxan-2-yl]oxy-4-methoxy-6-methyloxan-2-yl]oxy-10,13-dimethyl-1,2,3,4,5,6,7,9,11,12,15,16-dodecahydrocyclopenta[a]phenanthren-12-yl] benzoate	0.374948	0.943447	0.861142	1095.52	370.118			Lipids and lipid-like molecules	Steroids and steroid derivatives	Steroidal glycosides	11915.9	11807.6	6068.83	5194.75	6417.4	5404.77	4385.12	5651.4	12144.2	5464.99	13409.6	2652.64	7244.65	4035.82	3086.41	3627.91	1635.2	3124.8	4307.08	5982.79	10170.8	4440.54	12263.6	4071.34	2510.81	2511.04	2271.72
M559T409	[M-H]-	[4,5-dihydroxy-6-(hydroxymethyl)-2-[2,4,6-trihydroxy-3-(4-hydroxybenzoyl)phenyl]oxan-3-yl] 3,4,5-trihydroxybenzoate	0.0282544	0.95641	0.475882	559.099	409.428			Organic oxygen compounds	Organooxygen compounds	Carbohydrates and carbohydrate conjugates	354.981	459.268	487.024	511.001	501.02	428.946	442.102	505.561	497.991	437.365	444.629	402.861	525.332	476.006	545.645	591.254	647.742	494.233	435.82	462.676	502.693	434.645	343.061	432.592	655.647	627.676	627.865
M407T249	[M-H]-	[6,10a-dihydroxy-4-(hydroxymethyl)-4,7,11b-trimethyl-9-oxo-1,2,3,4a,5,6,6a,7,11,11a-decahydronaphtho[2,1-f][1]benzofuran-5-yl] acetate	0.34105	0.556705	0.0101671	407.218	248.799						2819.16	2154.47	2030.46	1974.78	1253.25	2201.53	2168.17	2429.21	1490.69	2998.35	3492.71	2623.65	2668.4	1969.34	2288.95	2255.97	1629.02	1367.8	2264.64	1765	1020.57	1257.68	791.98	1363.58	2311.42	2269.99	2311.59
M304T496	[M-2H]2-	1-(1,2-dihexanoylphosphatidyl)inositol-4-phosphate	0.182792	0.84599	0.0562032	304.059	496.37			Lipids and lipid-like molecules	Glycerophospholipids	Glycerophosphoinositol phosphates	3680.98	2910.74	3321.92	3494.69	3634.51	2934.19	3378.76	2910.29	3928.33	3499.08	3308.77	3828.5	3871.7	3581.71	3908.1	3561.02	4475.75	3914.9	3724.54	3229.83	2419.31	2680.95	2597.9	2989.51	3513.9	3516.32	3634.38
M863T599	[M+HCO2]-	1-(1z-octadecenyl)-2-(4z,7z,10z,13z,16z,19z-docosahexaenoyl)-sn-glycero-3-phosphocholine	0.412907	1.37724	0.364332	862.605	598.612	HMDB0011262		Lipids and lipid-like molecules	Glycerophospholipids	Glycerophosphocholines	2375.2	11298	10029.9	8550.44	10180.2	8362.04	2860.12	6560.19	10237.4	3812.74	3372.03	3306.86	5244.91	2740.45	3667.54	2737	2483.43	2967.64	3748.89	3845.35	4822.93	5609.86	13442.6	10053.1	1770.73	2613.97	3055.47
M729T607	[M-H]-	1-(1z-octadecenyl)-2-(9z-octadecenoyl)-sn-glycero-3-phosphoethanolamine	0.0885377	1.06019	0.824545	728.556	606.939	HMDB0011375		Lipids and lipid-like molecules	Glycerophospholipids	Glycerophosphoethanolamines	10965.7	4225.04	2966.94	3338.96	5163.76	3029.4	960.442	5129.17	6564.54	9369.96	6694.72	4968.42	3054.14	1601.09	2494.4	4043.87	1984.45	4865.24	7310.43	7394.07	1424.63	7626.52	6445.68	5513.69	692.207	1311.57	774.377
M457T246	[M-H]-	1-(5z,8z,11z,14z-eicosatetraenoyl)-sn-glycero-3-phosphate	0.420018	0.585182	0.0160142	457.234	245.584			Lipids and lipid-like molecules	Glycerophospholipids	Glycerophosphates	5042.66	3670.23	2734.6	2280.37	2279.27	2325.66	3664.81	2883	4077.59	3124.09	4901.81	3708.44	3121.64	2433.94	3570.71	3336.63	3525.49	2547.78	3476.17	3514.92	947.881	2152.39	1677.39	1315.77	3355.23	3439.36	3354.96
M544T242	[M-H]-	1-(5z,8z,11z,14z-eicosatetraenoyl)-sn-glycero-3-phosphoserine	0.768815	0.810586	0.204788	544.266	241.562						41727	33664.2	28028.3	32599.2	19766.8	29365.9	31466.6	29068.2	32579.9	45476.6	55290.9	37758.2	27648.2	27875.8	29065	46322.1	49499.1	39769.4	45126.9	37334.2	25033.4	25225.5	23337.6	31706.9	43509.5	41892.6	41890.6
M624T173_2	[M+HCO2]-	1-behenoyl-2-hydroxy-sn-glycero-3-phosphocholine	0.11819	0.887127	0.202182	624.431	172.899	HMDB0010398		Lipids and lipid-like molecules	Glycerophospholipids	Glycerophosphocholines	2015.08	2989.65	2556.09	3426.67	2074.83	2503.5	3146.35	2428.46	2709.85	2928.92	2175.6	2685.1	3242.58	2640.45	2830.74	3152.34	4207.01	3118.79	2589.81	2865.18	2496.41	2584.44	1901.18	1822.93	3973.02	3511.4	3470.6
M273T410	(M+CH3COO)-	1-Deoxy-D-xylulose 5-phosphate	0.667739	1.44078	0.255715	273.037	409.615	HMDB0001213	C11437	Organic oxygen compounds	Organooxygen compounds	Carbohydrates and carbohydrate conjugates	9414.19	9311.98	8265.02	9886.39	14069	6883.03	5401.65	6923.58	13171.1	12259.2	11945.5	6460.84	5983.42	5506.03	6636.79	8768.99	9777.3	10207.5	9880.59	10545.1	10000.8	13217	28755.7	8517.88	9788.16	9788.65	9713.68
M836T33	[M-H]-	1-hexadecanoyl-2-(9z-octadecenoyl)-sn-glycero-3-phospho-(1'-myo-inositol)	6.52199	0.937847	0.859317	835.523	33.151	HMDB0009783		Lipids and lipid-like molecules	Glycerophospholipids	Glycerophosphoinositols	5.76529e+06	3.76531e+06	2.34405e+06	1.91607e+06	3.52107e+06	1.78776e+06	586591	1.22955e+06	4.63273e+06	2.44038e+06	5.90222e+06	2.13128e+06	2.58855e+06	1.37825e+06	1.368e+06	956378	832948	1.48014e+06	2.51589e+06	3.12763e+06	1.25386e+06	2.58303e+06	4.63656e+06	1.75398e+06	314786	327769	327842
M673T597	[M-H]-	1-Hexadecanoyl-2-(9Z-octadecenoyl)-sn-glycero-3-phosphoric acid	0.279632	0.688953	0.412317	673.478	596.626						9222.94	2038.84	1375.95	3989.59	2249.96	1433.93	1226.46	2599.4	610.41	6512.91	5194.87	4259.74	1114.28	916.245	1114.6	1501.34	486.689	1226.32	6073.4	2744.71	936.188	1617.07	851.406	1834.49	313.49	435.346	409.405
M671T151	[M-H]-	1-Hexadecanoyl-2-(9Z,12Z-octadecadienoyl)-sn-glycero-3-phosphoric acid	0.0901663	0.88746	0.640347	671.463	150.892						817.45	513.236	1072.14	1061.41	872.193	959.226	1960.09	983.788	948.532	748.531	668.494	1128.12	1109.41	984.45	1157.56	1223	1326.91	479.33	697.896	723.913	629.297	1020.74	930.067	1711.15	1831.18	1606.27	1599.83
M409T196	[M-H]-	1-hexadecanoyl-2-sn-glycero-3-phosphate	0.485983	0.683815	0.00756074	409.235	196.18			Lipids and lipid-like molecules	Glycerophospholipids	Glycerophosphates	9109.53	5221.46	7933.69	7608.35	6914.5	9509.45	11771	9406.27	13349.7	10749.1	9769.46	8105.54	7338.8	11308.2	10096.9	14077.2	11802.9	7488.15	9448.79	7497.2	6535.88	6999.51	4684.39	8017.93	17904.9	15692.3	15727.5
M703T603	[M-H]-	1-hexadecyl-2-(9z-octadecenoyl)-sn-glycero-3-phosphoethanolamine	0.0949461	0.904673	0.646662	702.536	603.273	HMDB0011157		Lipids and lipid-like molecules	Glycerophospholipids	Glycerophosphoethanolamines	8516.83	3866.59	3616.9	3723.1	3687.25	3227.72	1844.14	4528.4	6102.33	5753.44	5533.28	4509.08	1560.53	1288.78	3072.84	2033.15	1722.72	3866.65	4871.01	7014.97	1892.57	4400.75	3031.06	4365.37	772.598	1355.38	1603.99
M751T42	[M+HCO2]-	1-myristoyl-2-palmitoyl-sn-glycero-3-phosphocholine	0.939276	0.972681	0.912262	750.54	42.097	HMDB0007869		Lipids and lipid-like molecules	Glycerophospholipids	Glycerophosphocholines	637499	573446	101356	173025	1.44789e+06	232140	197932	574914	543712	353113	370272	625472	1.36578e+06	956232	467704	453460	272526	516965	382374	448188	203611	264191	781564	512668	114882	118442	114906
M403T35	[M-H]-	1-o-(9z-octadecenyl)-sn-glycero-2,3-cyclic-phosphate	0.333884	0.997983	0.995678	403.263	34.777						27646	35950.2	30625.1	27785	34537.8	21969.7	21419	14060.4	29685.6	71511.2	67231.5	18871.5	28210.8	26172.9	11191.1	32222.1	19833.3	20204.3	70359.4	54064.5	35193.1	17825.6	22745.2	22142.1	37985.3	50586.3	37212
M509T45	[M-H]-	1-oleoyl-2-hydroxy-sn-glycero-3-phospho-(1'-rac-glycerol)	1.7687	0.721649	0.436385	509.281	45.191			Lipids and lipid-like molecules	Glycerophospholipids	Glycerophosphoglycerols	97605.2	137911	208092	252589	111584	56162	273069	271491	213688	256715	819112	116844	237729	86176.6	95192.9	132126	437605	126742	441911	191411	106085	243996	186419	238057	392595	345397	344650
M795T604	[M+Cl]-	1-oleoyl-2-palmitoyl-sn-glycero-3-phosphocholine	0.151751	0.879881	0.560583	794.559	603.933	HMDB0008100		Lipids and lipid-like molecules	Glycerophospholipids	Glycerophosphocholines	60063	16763.1	15399.5	16620.7	26788.4	14525.4	6943.42	28199.1	20309.8	29845.9	27071.9	19780.8	3466.25	3347.84	9307.91	4614.9	5260.82	9081.23	29137	22538.8	8834.36	18534.2	19318.1	17914.6	4039.52	6111.65	4615.8
M495T240	(M+CH3COO)-	1-Oleoyl-L-.alpha.-lysophosphatidic acid	0.368537	0.739662	0.601301	495.27	240.085						18381.9	5532.21	3316.86	2720.22	8303.55	3975.21	2034.32	3495.28	6629.24	4456.93	23364.7	2984.66	3331.77	1848.52	1605.46	1504.89	1144	1689.11	6265.84	6177.74	2189.1	4212.29	9252.72	3681.96	1240.8	1343.86	1237.79
M817T162	[M+Cl]-	1-palmitoyl-2-arachidonoyl-sn-glycero-3-phosphocholine	2.11295	0.652887	0.332162	816.53	162.05	HMDB0007982		Lipids and lipid-like molecules	Glycerophospholipids	Glycerophosphocholines	351949	69271.6	23033.4	33332.1	274046	14414	32411.3	164141	111478	423350	567803	273263	90046.8	33049.8	36841.2	94453.2	363885	118742	275867	208374	31493.8	174171	203915	132808	33510.2	32721.5	33511
M782T592	[M-H]-	1-palmitoyl-2-arachidonoyl-sn-glycero-3-phosphoserine	0.159699	0.737581	0.40031	782.489	592.326	HMDB0012361		Lipids and lipid-like molecules	Glycerophospholipids	Glycerophosphoserines	5331.38	1112.02	917.928	1048.51	1448.2	817.484	451.557	1623.74	1342.55	3623.29	2896.24	2164.75	364.457	208.503	464.344	259.321	147.661	233.824	3266.94	1485.89	467.175	1318.17	1349.03	1039.09	106.127	188.752	207.61
M483T40	[M-H]-	1-palmitoyl-2-hydroxy-sn-glycero-3-phospho-(1'-rac-glycerol)	1.73454	1.62637	0.472336	483.271	40.407			Lipids and lipid-like molecules	Glycerophospholipids	Glycerophosphoglycerols	656235	45068.5	115802	123480	56058.3	94410.1	86376.1	57564.5	45553.7	242396	80923.1	122689	103012	63636.7	106218	124982	118117	8456.57	580237	121299	7514.24	85535.8	147291	91687.9	147565	152091	147548
M745T39	[M-H]-	1-palmitoyl-2-linoleoyl-sn-glycero-3-phospho-(1'-rac-glycerol)	1.76292	0.797977	0.337084	745.498	38.74			Lipids and lipid-like molecules	Glycerophospholipids	Glycerophosphoglycerols	230061	174275	144111	126656	211477	119667	121686	153349	249870	156303	361155	160863	144893	136657	144635	122432	126986	154630	147349	176539	98377.3	160712	222933	154236	88516.2	91319.7	88501
M747T37_2	[M-H]-	1-palmitoyl-2-oleoyl-phosphatidylglycerol	4.41823	1.41143	0.267077	747.495	36.697			Lipids and lipid-like molecules	Glycerophospholipids	Glycerophosphoglycerols	1.13243e+06	270640	2.95019e+06	2.29805e+06	3.471e+06	1.16187e+06	336677	937072	1.02853e+06	446947	447366	1.36945e+06	3.33506e+06	3.73722e+06	662157	758675	343066	302564	1.13362e+06	655642	604903	1.15733e+06	1.9924e+06	900750	715315	719548	730016
M673T76	(M-H)-	1-Palmitoyl-2-oleoyl-sn-glycero-3-phosphate	1.30857	1.74285	0.209673	673.479	76.271						219647	169601	50543.7	64019.8	85669	28265.6	19243.6	46375.2	41418.6	52823.7	47165.8	100239	370988	32086.2	33898.3	37077.5	35962.4	31074.7	77322.3	119217	29545.3	32072.3	201245	76116.9	18140.1	18700.4	18698.4
M717T153	[M-H]-	1-palmitoyl-3-oleoyl-sn-glycero-2-phosphoethanolamine	0.714594	0.980198	0.88108	716.521	153.19			Lipids and lipid-like molecules	Glycerophospholipids	Glycerophosphates	224200	163174	149223	124539	146759	140932	133547	130427	158687	114337	219147	107044	133018	109541	108273	76452	69332.3	116222	136065	148132	129889	127846	177753	126413	54669.2	56263.6	56535.6
M798T88	[M-H]-	1-stearoyl-2-arachidonoyl-sn-glycero-3-phospho-(1'-sn-glycerol)	4.85176	1.1981	0.584674	797.532	87.584			Lipids and lipid-like molecules	Glycerophospholipids	Glycerophosphoglycerols	1.9676e+06	1.56167e+06	761469	516924	1.35357e+06	542778	169607	528119	947727	660152	1.40026e+06	537198	726796	224720	410911	224264	376998	592699	685031	836459	620009	528562	1.71532e+06	698209	34245.9	34270.5	37417.1
M811T143	[M-H]-	1-stearoyl-2-arachidonoyl-sn-glycero-3-phosphoserine	0.96802	1.02988	0.903012	810.507	143.28	HMDB0012383		Lipids and lipid-like molecules	Glycerophospholipids	Glycerophosphoserines	345776	192196	123845	153179	547646	112736	93657.9	346834	253139	246840	372741	210982	206057	107486	180996	124405	247981	150383	388324	210442	112649	383442	279142	195744	53493.6	53463.3	55809.8
M822T33	[M-H]-	1-stearoyl-2-docosahexaenoyl-sn-glycero-3-phospho-(1'-sn-glycerol)	7.18482	0.887213	0.748359	821.543	33.099			Lipids and lipid-like molecules	Glycerophospholipids	Glycerophosphoglycerols	6.42777e+06	3.73868e+06	2.82196e+06	2.01866e+06	3.51596e+06	2.17965e+06	798065	1.42434e+06	5.30261e+06	2.34812e+06	6.76344e+06	2.2399e+06	2.78231e+06	1.50821e+06	1.55003e+06	1.00606e+06	855941	1.53665e+06	2.57015e+06	3.4234e+06	1.36667e+06	2.58539e+06	4.77821e+06	2.02364e+06	343445	343503	402690
M480T183	[M-H]-	1-stearoyl-2-hydroxy-sn-glycero-3-phosphoethanolamine	1.31411	0.767108	0.646508	480.307	183.225	HMDB0011130		Lipids and lipid-like molecules	Glycerophospholipids	Glycerophosphoethanolamines	575615	208777	139338	114942	176996	25957.7	80033.8	134392	184776	524919	908486	137781	164416	53014.3	21520.2	172094	190955	116237	564925	510718	79103.5	112874	175234	68645.6	216309	216015	200278
M743T152	[M-H]-	1-stearoyl-2-linoleoyl-sn-glycero-3-phosphoethanolamine	0.945354	0.901629	0.525486	742.536	151.897	HMDB0008994		Lipids and lipid-like molecules	Glycerophospholipids	Glycerophosphoethanolamines	314037	313383	326357	176532	315624	192726	148728	242130	249078	164141	337060	162546	309949	151895	161140	170083	101783	166548	192104	203176	159768	192263	253614	174515	67233.7	84034.9	67896.3
M769T160	[M+Cl]-	1-stearoyl-2-myristoyl-sn-glycero-3-phosphocholine	1.56457	1.05892	0.767003	768.532	160.473	HMDB0008031		Lipids and lipid-like molecules	Glycerophospholipids	Glycerophosphocholines	274727	986682	714541	459942	203153	513948	939595	1.18266e+06	1.23346e+06	452234	750837	931815	1.18235e+06	725583	438099	255470	291243	241693	1.23973e+06	1.25692e+06	706948	1.04944e+06	1.11473e+06	446350	203518	204189	235538
M776T38	[M-H]-	1-stearoyl-2-oleoyl-sn-glycero-3-phospho-(1'-sn-glycerol)	0.816578	1.02043	0.938578	775.531	37.5105			Lipids and lipid-like molecules	Glycerophospholipids	Glycerophosphoglycerols	843485	1.37832e+06	1.61368e+06	1.18323e+06	1.97442e+06	746288	396450	765565	705769	407450	541159	1.1136e+06	1.91895e+06	1.2418e+06	557280	433605	311868	263699	634281	696072	260059	555244	1.2271e+06	637545	268072	267181	302364
M716T36	(2M-H)-	1-Stearoyl-sn-glycerol	1.07217	0.668061	0.381457	715.606	36.249						85727.1	68083.5	22221	20566.2	42272.2	24979.5	29441.1	32580.9	62683.7	116244	211420	50875.4	19378	15482.5	26798.5	47810.6	62180.9	41379.6	99950.1	73371.1	37013.9	47885.8	44281.7	33696.1	50638.3	47964.5	48552.6
M165T212	[M-H]-	1,2-benzenedicarboxylic acid	0.353238	1.5873	0.0647919	165.019	211.786	HMDB0002107	C01606	Benzenoids	Benzene and substituted derivatives	Benzoic acids and derivatives	677.446	4361.42	3036.69	1946.8	2333.36	3003.07	3839.75	4315.79	3245.91	1267.77	394.858	2044.07	3236.67	6032.62	6292.37	5250.17	11169.1	9473.14	4159.44	4903.14	4211.66	3670.55	2522.71	4513.59	2516.47	3399.49	2154.48
M835T37	[M-H]-	1,2-di(4z,7z,10z,13z,16z,19z-docosahexaenoyl)-sn-glycero-3-phosphoethanolamine	2.86495	0.814387	0.5693	834.508	37.312	HMDB0009705		Lipids and lipid-like molecules	Glycerophospholipids	Glycerophosphoethanolamines	1.52673e+06	796938	512571	285533	1.0763e+06	245110	360465	681540	1.45948e+06	440668	1.03489e+06	380115	648073	341494	565370	436156	205363	386713	923128	601498	343302	339358	1.09271e+06	248423	181800	158341	206473
M647T664	[M-H]-	1,2-dihexadecanoyl-sn-glycero-3-phosphate	0.193246	1.48811	0.504986	647.463	664.408	HMDB0000674		Lipids and lipid-like molecules	Glycerophospholipids	Glycerophosphates	3114.09	1158	1764.35	1063.19	1366.47	1223.91	1557.89	537.861	5026.22	1163.97	1109.16	747.943	311.954	348.272	665.839	452.598	89.8926	522.729	7201.89	799.51	1866.82	2548.88	1904.65	772.249	257.951	436.472	321.6
M384T461	[M-2H]2-	1,2-dihexanoylphosphatidylinositol-3,4,5-triphosphate	0.0470599	0.958128	0.841116	384.032	460.666			Lipids and lipid-like molecules	Glycerophospholipids	Glycerophosphoinositol phosphates	982.458	847.707	2176.16	1772.7	1746.32	2075.36	1861.3	2114.91	1049.27	856.781	795.212	1568.01	1965.39	1808.72	2413.34	1287.02	1563.52	1487.53	879.506	813.954	1571.73	1726.19	1230.85	1678	1902.55	1584.52	1606.56
M734T150	[M-H]-	1,2-dilinolenoyl-sn-glycero-3-phosphoethanolamine	0.360549	1.08685	0.559723	734.474	150.224	HMDB0009161		Lipids and lipid-like molecules	Glycerophospholipids	Glycerophosphoethanolamines	19285.5	13373.8	9783.56	9257.1	13435	9777.7	7413.04	9890.33	12527	9931.56	13920	9001.43	10839.8	6605.7	7947.6	1937.62	6417.4	7049.41	13347.2	11881.2	8139.25	9068.05	15614.6	10077.2	2811.63	2796.43	2377.62
M699T38_2	[M-H]-	1,2-dioleoyl-sn-glycero-3-phosphate	0.561757	1.0086	0.980501	699.495	38.1505	HMDB0007865		Lipids and lipid-like molecules	Glycerophospholipids	Glycerophosphates	289884	391860	682946	481823	733005	292360	98832.5	203902	218707	142258	164368	477342	916122	646443	233555	220756	103928	47649.1	174468	204369	87639.7	136690	436756	276714	173996	174204	181028
M787T68	[M-H]-	1,2-dioleoyl-sn-glycero-3-phospho-l-serine	12.545	0.784777	0.581058	786.507	68.467	HMDB0012390		Lipids and lipid-like molecules	Glycerophospholipids	Glycerophosphoserines	7.26048e+07	5.20492e+06	7.65872e+06	5.05925e+06	9.62332e+06	7.50343e+06	3.81644e+06	5.23371e+06	8.43854e+06	4.32201e+06	2.07746e+07	4.38433e+06	5.34889e+06	3.24114e+06	4.32291e+06	1.37618e+06	1.13867e+06	2.04174e+06	6.78355e+06	5.48143e+06	3.85636e+06	4.07994e+06	1.2002e+07	4.65744e+06	566780	576483	589302
M722T86	[M-H]-	1,2-dipalmitoyl-sn-glycero-3-phospho-(1'-rac-glycerol)	2.12239	0.828541	0.701932	721.501	85.621			Lipids and lipid-like molecules	Glycerophospholipids	Glycerophosphoglycerols	483261	54767.2	314870	134377	223867	184265	106627	112358	226842	74210.3	584035	149938	179453	92765	113626	55003.1	50584	22299.4	130959	169866	31411.2	182428	380595	143741	22559.7	22554.8	25528.6
M791T148	[M-H]-	1,2-distearoyl-sn-glycero-3-phospho-l-serine	9.91776	1.15515	0.486415	790.537	147.665	HMDB0012378		Lipids and lipid-like molecules	Glycerophospholipids	Glycerophosphoserines	1.15983e+07	9.18534e+06	7.76305e+06	8.15561e+06	1.32407e+07	1.03992e+07	4.91577e+06	9.84695e+06	1.19379e+07	8.90857e+06	1.07328e+07	4.74299e+06	9.36766e+06	5.3873e+06	6.85441e+06	2.49062e+06	3.14133e+06	4.29317e+06	1.01082e+07	1.07188e+07	3.75067e+06	1.16447e+07	1.34517e+07	9.33662e+06	1.46727e+06	1.52234e+06	1.51991e+06
M317T15	[M+Cl]-	1,4-d-xylobiose	0.0561595	0.940236	0.361424	317.081	15.356		C01630	Organic oxygen compounds	Organooxygen compounds	Carbohydrates and carbohydrate conjugates	4230.88	3177.3	3054.68	3268.91	3167.05	3143.14	3487.11	3833.94	3804.33	3544.3	3776.54	2754.06	3238.8	3255.69	3206.8	3769.77	4404.81	2570.96	3279.66	2953.96	3749.09	3528.72	2862.35	3559.49	3712.71	3672.11	3712.72
M481T30_2	[M-H]-	1.alpha.-methyl-5.alpha.-androstan-3.alpha.,17.beta.-diol glucuronide	0.982362	0.863211	0.659503	481.297	30.1335						295708	100774	137781	121608	148700	93390.4	110464	111555	237151	196826	382335	122537	3211.16	94381.2	105841	106992	168322	66862.5	276186	289477	60063.8	108217	163480	104650	112995	111450	111491
M365T212	[M-H]-	11-dehydrothromboxane b3	0.179894	1.42973	0.365381	365.217	211.781			Lipids and lipid-like molecules	Fatty Acyls	Fatty acids and conjugates	804.603	2449.4	2033.44	1794.96	878.013	4499.78	3992.02	1452.39	2929.05	1116.65	4786.08	1521.93	4456.6	4688.69	4800.71	2407.64	3710.3	3913.21	8037.09	3983.57	798.633	3239.52	1970.81	4557.39	1898.11	1886.27	2392.04
M513T31	[M-H]-	11-ketofusidic acid	0.32297	0.967061	0.898981	513.308	31.317			Lipids and lipid-like molecules	Steroids and steroid derivatives	Steroid esters	98853.9	19549.9	22452.8	15304.3	23139.1	18491.6	20485.8	27212	22745.8	31261.4	41800.2	19149.5	18480.6	15008.4	12367.7	18238.7	16985.6	16559.8	46517.9	43098.7	15165.1	15778.3	18327.9	18409	24832.5	25560.6	24827.6
M307T76	(M-H)-	11(Z),14(Z)-Eicosadienoic Acid	0.154449	1.06533	0.914048	307.263	76.215						39635	8273.25	4245.82	5993.61	13802.4	4733.71	6946.65	7373.17	13107.9	34305.8	50512.6	16936.7	8968.82	5964.69	6378.17	13569.1	49843.3	14526.8	25888.1	73634.2	5654.95	8701.02	14176.9	9567.42	5696.04	5933.24	5699.57
M329T116	[M-H]-	11beta-hydroxyprogesterone	0.313082	1.11531	0.448925	329.232	115.976	HMDB0004031	C05498	Lipids and lipid-like molecules	Steroids and steroid derivatives	Pregnane steroids	9767.53	12021.7	8362.49	5969.3	5887.43	62611.1	5621.77	5811.77	7702.48	9676.6	9309.04	6057.29	84135	5180.59	5761.75	5178.52	6868.4	10834.2	10118.7	10718.8	7250.99	6173.2	8607.22	6404.36	16200.9	15918.9	15921
M295T57	(M-H)-	13(S)-HODE	0.312893	0.96618	0.903011	295.227	57.053						13723.9	35001.7	23290.5	45572.1	58350.2	83324.7	44868.3	71309.8	65163.2	65376.3	13372.3	48999.1	224786	53379.5	71283.4	54321.5	58052.6	23868.9	79247.6	20080.6	42867.4	23479.8	50574.6	82385.6	100767	101029	84876
M648T244	[M+HCO2]-	14-benzoylaconine	0.0592364	1.00971	0.975483	648.319	244.436			Lipids and lipid-like molecules	Prenol lipids	Diterpenoids	3854.42	1138.96	548.007	495.092	2204.11	852.379	474.927	834.19	715.568	1330.01	2672.43	928.454	876.383	541.362	531.357	770.662	719.275	552.421	1758.07	1242.26	754.977	936.282	1394.72	936.783	574.615	577.929	623.186
M365T28_2	[M-H]-	15-cyclohexylpentanorprostaglandin f2.alpha.	0.23403	1.11234	0.822436	365.235	28.4125			Lipids and lipid-like molecules	Fatty Acyls	Eicosanoids	55470.2	9563.69	12585.5	24699.9	17274.1	11404.6	10303.1	9875.37	17263.3	25037.6	55580	9364	12879.7	10216.3	7263.72	8635.59	9300.81	6000.14	50704.5	42159.9	12423.6	10064.8	15817.1	10567.7	12664	12658.2	13617
M339T30	[M-H-H2O]-	15-ketoiloprost	10.8815	1.09891	0.743401	339.2	30.332			Lipids and lipid-like molecules	Fatty Acyls	Eicosanoids	2.68086e+07	8.86319e+06	1.71666e+07	1.59891e+07	1.59071e+07	1.31533e+07	1.61946e+07	1.63609e+07	1.52266e+07	2.35936e+07	3.29271e+07	1.4409e+07	1.4481e+07	1.09547e+07	1.23406e+07	1.49855e+07	1.75638e+07	9.13761e+06	4.10316e+07	3.09992e+07	7.82519e+06	2.0735e+07	1.68672e+07	1.29954e+07	1.648e+07	1.67764e+07	1.64694e+07
M271T63	[M-H]-	16-hydroxyhexadecanoic acid	0.487553	1.01792	0.95144	271.227	63.076	HMDB0006294	C18218	Lipids and lipid-like molecules	Fatty Acyls	Fatty acids and conjugates	84313.6	36583.3	55134.9	91269.4	34512.7	46417.6	117878	58855	102777	45845.6	36645.7	91100.5	113680	131014	134519	118532	96123.3	53105.6	62591.9	57344.7	44508.7	88163.9	52439.2	156175	138741	138536	151680
M369T35_1	[M-H]-	16-phenoxytetranorprostaglandin a2	0.651998	1.26129	0.416221	369.173	34.777			Lipids and lipid-like molecules	Fatty Acyls	Eicosanoids	57143.4	18830.8	51245.4	65678.4	43019.9	62465.4	65583.3	51705.3	38071.4	43115.3	56792.8	83121.6	59755.6	78289	66888.6	53221.7	66470.5	18600.8	87793.6	67607.3	19401.9	136467	65910.6	49627.1	90370	83263.2	83246
M355T28	[M-H-H2O]-	16-phenyltetranorprostaglandin f2.alpha.	2.71104	1.25919	0.608292	355.194	27.613			Lipids and lipid-like molecules	Fatty Acyls	Eicosanoids	811046	293843	317107	287783	393524	346940	331790	328087	305085	912134	1.1483e+06	358436	365795	408588	327704	277107	316501	185363	1.50115e+06	1.34873e+06	235067	564035	330609	281297	662156	685194	685220
M395T29_2	[M-H]-	16,16-dimethyl-6-ketoprostaglandin e1	0.302026	1.07535	0.853824	395.262	29.267			Lipids and lipid-like molecules	Fatty Acyls	Eicosanoids	69667.5	40034.3	39282.7	40538.2	55080.7	28799.7	36467.1	50172.2	60788.9	42797.2	135846	33458.9	33563.6	28018.9	23873.7	31856.4	35959.5	22740.4	99687.7	136219	24829.5	53258.1	32278.4	40346.4	39326.3	39323.2	38452.4
M337T32_2	[M-H]-	18-carboxydinorleukotriene b4	1.11684	1.1213	0.554959	337.183	31.704			Lipids and lipid-like molecules	Fatty Acyls	Fatty acids and conjugates	132899	70928.7	142555	118480	127846	109984	150917	146109	127479	174940	203504	125935	117981	92490.6	107998	128159	146149	87745.6	248823	245736	74153.8	194988	151091	126765	150249	148372	148310
M451T28	[M-H-H2O]-	18.beta.-glycyrrhetinic acid	0.2707	0.885464	0.832263	451.323	28.204			Lipids and lipid-like molecules	Prenol lipids	Triterpenoids	79335.7	16536.1	18470.6	24279.8	41912.1	15997.7	19502.1	27064	46927.5	30985.8	156904	18340.5	18670.7	17659.5	14061.1	12351.8	18528.9	12943.2	77898.7	100869	15224.2	31035.4	21961.1	18407	18517	18647.6	18646.9
M313T27	[M-H-C14H10O]-	1h-imidazo[4,5-c]pyridine-6-carboxylic acid, 1-[[4-(dimethylamino)-3-methylphenyl]methyl]-5-(2,2- diphenylacetyl)-4,5,6,7-tetrahydro-, (6s)-	0.442581	1.23748	0.3541	313.146	27.232		C15553	Benzenoids	Benzene and substituted derivatives	Diphenylmethanes	16565.7	7119.9	10997.5	12226.3	8418.5	6875.15	9651.24	12750.9	10193.3	11377.3	15745.2	6481.7	7676.01	3850.99	6185.27	9073.34	9871.12	8509.57	22381.8	16375.6	5632.9	15847.9	11531.7	10150.8	10225	9669.37	9677.19
M230T247	[M-H-C15H12O3]-	1h-indole-5-carboxylic acid, 3-(2-methyl-1-oxopropyl)-1-[2-oxo-3-(4-phenoxyphenoxy)propyl]-	0.12758	1.31269	0.0311591	230.071	246.935			Benzenoids	Benzene and substituted derivatives	Diphenylethers	532.107	946.814	668.095	640.028	380.309	679.127	731.573	706.559	824.537	615.873	505.916	745.792	1101.26	1019	1413.48	972.087	1579.54	753.484	846.657	982.017	779.256	1120	645.973	1047.82	1017.36	1012.76	981.507
M337T47	[M-H]-	2-(2-hydroxybut-3-en-2-yl)-3a,6,6,9a-tetramethyl-2,4,5,5a,7,8,9,9b-octahydro-1h-benzo[e][1]benzofuran-4,5-diol	0.651274	1.27634	0.557154	337.235	47.0685						16272.5	35033	22289.3	28168.3	13875.5	23940.2	33496.2	16056.6	15734.5	14303.5	14155.3	24490.7	24111.4	22346.7	19025.9	43620.9	64597	59527.4	12631.4	19914.2	61805.9	33796.1	3387.98	19374.1	38684.4	44949.8	44829.9
M551T456	[M-H]-	2-[[7-hydroxy-1-(4-hydroxy-3,5-dimethoxyphenyl)-3-(hydroxymethyl)-6,8-dimethoxy-1,2,3,4-tetrahydronaphthalen-2-yl]methoxy]oxane-3,4,5-triol	0.0485942	0.906385	0.426339	551.197	455.73						638.157	501.071	630.839	614.192	537.078	633.411	700.57	626.572	448.631	947.091	753.979	521.087	525.816	467.133	628.403	540.807	622.283	653.744	629.961	628.333	592.857	672.841	553.217	546.452	742.903	663.422	662.647
M522T243	[M-H]-	2-amino-3-[hydroxy-[2-hydroxy-3-[octadec-9-enoyl]oxypropoxy]phosphoryl]oxypropanoic acid	0.863074	0.849446	0.552594	522.281	243.304			Lipids and lipid-like molecules	Glycerophospholipids	Glycerophosphoserines	118310	72283.1	59852	66849.2	46449.4	56365	66863.4	50576.7	75803.1	111193	174604	82857.9	63641.6	67087.6	59300.4	100215	91257.1	77253.7	126388	120665	55731.7	60369.8	50253	63894.6	85280.3	85280.6	85052.3
M739T150	[M-H]-	2-arachidonoyl-1-palmitoyl-sn-glycero-3-phosphoethanolamine	2.69501	1.01644	0.953173	738.506	150.04	HMDB0008937		Lipids and lipid-like molecules	Glycerophospholipids	Glycerophosphoethanolamines	979208	694833	1.13041e+06	565634	820279	611502	426918	593876	796259	1.0111e+06	1.12799e+06	529998	642398	338794	485270	289423	405941	475835	657429	653689	461152	588605	1.59397e+06	605047	142054	143422	145256
M117T239	(M-H)-	2-Hydroxy-3-methylbutyric acid	0.314356	1.61359	0.106602	117.055	239.327	HMDB0000407		Lipids and lipid-like molecules	Fatty Acyls	Fatty acids and conjugates	1683.62	1978.85	1351.4	1828.45	1697.69	1718.29	1461.33	1773.32	1489.86	1962.95	1590.23	1466.68	1601.5	1626.75	1737.7	1538.62	1840.38	1895.45	4251.48	4478.51	1558.68	1966.05	1614.2	1854.49	1733.74	1734.39	1798.6
M103T275	(M-H)-	2-hydroxy-butanoic acid	0.218752	1.38387	0.0849763	103.04	275.122						2440.78	3223.62	1573.14	1900.77	4003.9	1689.64	3663.04	1892.82	2292.86	2232.57	1795.42	2550.54	2117.44	1609.54	3486.06	2526.59	3363.85	1621.06	2506.58	3122.52	4132.93	1920.79	3989.25	4293.3	2011.89	2009.4	1494.87
M150T52	[M-H]-	2-hydroxyadenine	0.293546	0.696682	0.23208	150.032	51.9985	HMDB0000403		Organoheterocyclic compounds	Imidazopyrimidines	Purines and purine derivatives	2212.42	2100.58	3003.13	4362.63	1193.72	3396.17	7118.62	2409.17	2622.47	5947.81	1642.8	4785.42	5947.1	8954.64	3169.63	12221.4	6165.4	5039.87	2709.39	2944.08	4279.14	3448.86	1843.11	1862.45	5378.75	5736.75	5378.03
M237T195	[M-H]-	2-keto-3-deoxyoctonic acid	0.430444	1.67164	0.0259118	237.054	195.385			Organic oxygen compounds	Organooxygen compounds	Carbohydrates and carbohydrate conjugates	2819.24	3790.18	4072.1	3727.18	2195.23	2193.93	2636.63	1519.21	3521.6	4029.86	1626.12	3906.25	4961.47	3615.72	2961.32	5403.49	5543.35	5713.84	6793.72	6265.86	4371.37	3871.68	3143.9	4372.05	4474.37	4656.16	4657.3
M175T218	(M-H2O-H)-	2-keto-D-Gluconic acid	0.325518	0.810335	0.603383	175.024	217.589		C06473				12773.4	10451.5	9190.06	8836.69	4618.53	5610.3	7768.65	4707.61	6064.68	6521.12	4961.78	21836.3	11877.1	12209.6	27227.9	14803.9	15439.5	10735.8	6874.49	6038.8	6582.74	4376.89	4148.91	14002.2	12926.7	13313.5	12947.9
M129T62	[M-H]-	2-ketohexanoic acid	0.570907	1.09925	0.663113	129.055	62.457	HMDB0001864	C00902	Organic acids and derivatives	Keto acids and derivatives	Medium-chain keto acids and derivatives	15719.5	24729.3	74366.5	67482.7	21107.9	37967.4	89791.5	46280.8	61877.6	56817.6	28990.5	50814.6	33070.3	31826.7	111827	58638.7	73755.4	60373.4	44148.9	78462.9	99232.7	46032.2	52679.5	47222	39445.2	39255.6	41440.9
M715T65	[M-H]-	2-linoleoyl-1-palmitoyl-sn-glycero-3-phosphoethanolamine	0.241066	1.04629	0.841141	714.509	65.125	HMDB0008928		Lipids and lipid-like molecules	Glycerophospholipids	Glycerophosphoethanolamines	57842.5	25717.6	18534.6	16430.2	23512.1	21346.5	14580	19991	22528.9	25146	41695.2	26554.1	24854.7	15339	19362.1	20929.7	16033.4	11687.7	44946.6	26314.8	16054.7	20472.4	29513.9	20158.9	7743.42	8328.59	7767.19
M145T228	[M-H]-	2-methylglutaric acid	0.70787	0.777133	0.141494	145.05	228.185	HMDB0000422		Lipids and lipid-like molecules	Fatty Acyls	Fatty acids and conjugates	27758	19176.3	8855.55	14905.8	6748.51	18874.3	25929	24301.2	17038.1	32738.1	25691.3	25078.3	30910.4	34823.8	12349.5	22136.5	23878.3	18872.6	29941.1	26076.1	16737.4	18039.6	12054.3	14324.7	19164.3	19230.2	19164.4
M760T39	[M-H]-	2-oleoyl-1-palmitoyl-sn-glycero-3-phosphoserine	2.69598	1.10599	0.818054	760.493	38.587	HMDB0012357		Lipids and lipid-like molecules	Glycerophospholipids	Glycerophosphoserines	859544	80220.2	121701	166278	213937	100005	127475	90555.8	436410	122386	490176	128565	124222	109544	119064	100292	94337	57769.6	276958	112482	244789	107475	600371	201414	48020	47076	48004.9
M789T147	[M-H]-	2-oleoyl-1-stearoyl-sn-glycero-3-phosphoserine	2.54147	1.04272	0.828073	788.521	146.9	HMDB0010163		Lipids and lipid-like molecules	Glycerophospholipids	Glycerophosphoserines	1.89818e+06	1.19191e+06	854266	920200	1.59259e+06	773470	530210	986652	1.41072e+06	1.22406e+06	1.82327e+06	1.27265e+06	1.351e+06	653623	770171	594940	972242	813518	1.33265e+06	1.4764e+06	672323	1.16403e+06	1.76508e+06	1.14667e+06	245362	245376	254685
M141T392	(M-H2O-H)-	2-Oxoadipic acid	3.10468	0.349039	0.130135	141.017	392.433	HMDB0000225	C00322	Organic acids and derivatives	Keto acids and derivatives	Medium-chain keto acids and derivatives	64702.1	52588.2	118521	46967.7	45916.1	50036.5	354400	50125.4	60444.9	348445	71112.6	55239.4	154454	118686	50655.6	59340.7	467041	63421.1	67238.9	69411.8	48667	46692.5	50625.3	45379.8	367251	380014	364326
M181T363	[M-H]-	2,3-dimercaptosuccinic acid	0.614196	0.460841	0.418174	180.952	363.497	HMDB0014706	C07598	Lipids and lipid-like molecules	Fatty Acyls	Fatty acids and conjugates	6017.26	6156.32	6987.45	6334.66	2467.17	4994.45	2545.61	4624.07	5560.97	6421.78	5136.66	56018.8	5143.9	4857.59	7102.31	2641.64	6189.39	6359.47	6399.7	6688.21	6142.16	5399.42	5705.87	6673.78	4916.5	4500.99	4959.17
M265T460	[M-H]-	2,3-diphospho-d-glyceric acid	0.546214	0.395221	0.0289648	264.951	460.422	HMDB0001294	C01159	Organic oxygen compounds	Organooxygen compounds	Carbohydrates and carbohydrate conjugates	3412.48	1088.21	1138.05	799.214	1085.34	1700.06	3431.09	1272.31	8057.48	6236.34	2806.23	5509.39	1456.21	2536.71	2392.57	3736.9	3886.86	2191.92	2679.42	2874.8	716.302	1811.37	895.862	1816.87	2747.88	2676.63	2676.32
M205T34	[M-H]-	2,4-di-tert-butylphenol	0.992393	0.892524	0.660225	205.159	34.034			Benzenoids	Benzene and substituted derivatives	Phenylpropanes	31528.9	32029.1	37755.8	50719.7	22640.3	46863.5	62877.4	55625.1	14087	88525.3	43480.2	47415.5	39466.2	46817.3	40513	58824.7	61918.7	56751.8	68845	56752.1	40495.3	45080.4	16366.9	50937.2	77609.2	77600	78623.6
M189T87	[M-H]-	2,4-dichlorobenzoic acid	0.632742	0.920052	0.846502	189.004	86.866		C06670	Benzenoids	Benzene and substituted derivatives	Benzoic acids and derivatives	13508.2	3553.96	27334.9	44205.3	15625.7	44457.5	75218	45267.7	15304.1	28406.7	20586.5	18534.9	32623.2	33996.4	27012.8	36193.3	41017.3	3701.45	28407.1	29056.4	8414.32	27159.3	16151.7	77874.2	46150.7	44197.7	46212.3
M111T74	[M-H-CO2]-	2,5-furandicarboxylic acid	1.25755	0.749101	0.678175	111.008	73.8265	HMDB0004812	C20450	Organoheterocyclic compounds	Furans	Furoic acid and derivatives	56296.2	5475.48	3405.55	15287.6	7438.98	7693.77	11491.4	9981.8	12167	197831	74652.5	86785.7	17717.4	7561.38	10355.1	8299.89	18112.1	5369.64	123006	127181	6533.71	10281	19196.6	8130.09	17828	17396.7	23517.8
M220T4	[M-H-CH3]-	2,6-di-tert-butyl-4-methoxyphenol	0.296916	0.753007	0.582556	220.147	3.719			Benzenoids	Phenols	Methoxyphenols	156221	169944	142428	164209	198934	246678	222456	683480	179349	97478.1	141887	97547.7	492964	261136	113374	355653	342165	90619.8	71149.9	310922	294517	53920.5	100594	239821	549704	548704	465753
M149T153	[M-H-H2O]-	2,6-dihydroxy-4-methylbenzoic acid	0.988385	0.788871	0.0384741	149.045	152.665			Benzenoids	Benzene and substituted derivatives	Benzoic acids and derivatives	53947.7	53744.7	77297.1	79308	64792.5	73059.5	99846.5	88689.8	68617.5	83609.1	60468.4	94076.2	79189.5	62890.4	112282	102374	118084	87257.7	79126.6	63536	68231.4	64351.3	49508.1	65980.5	220063	220058	218963
M323T479	(M+NH4-2H)-	2'-Deoxycytidine 5'-monophosphate (dCMP)	0.362846	1.11559	0.443396	323.077	478.91	HMDB0001202	C00239	Nucleosides nucleotides and analogues	Pyrimidine nucleotides	Pyrimidine deoxyribonucleotides	13082.5	11881.8	8792.36	10350.8	8553.18	9194.11	9483.96	7920.42	10427	13956.6	12036	9724.83	9210.35	9103.3	9226.73	12770.6	18327.4	11920.4	15934.3	15582.3	9686.41	9565.36	9299.05	10827	12281.4	12298.1	12281.4
M371T275	[M-H-H2O]-	20-trifluoroleukotriene b4	0.0612513	0.905668	0.451275	371.179	275.225			Lipids and lipid-like molecules	Fatty Acyls	Eicosanoids	1011.91	705.678	720.675	907.213	204.949	915.938	713.054	773.243	778.085	1228.64	1168.26	1222.25	998.096	860.151	577.83	1273.52	1742.9	1357.88	1103.27	978.026	774.718	695.358	852.305	924.85	1234.3	1227.09	1235.68
M309T78	(M-H)-	2E-Eicosenoic acid	1.10921	0.786297	0.678412	309.279	78.2895						599059	50363.4	15424	26876.7	42842.4	18205	10575.9	61556.5	83180.6	405340	613890	191271	62446.2	24607.5	5303.23	81704.9	292966	186215	184350	449966	24623.2	205544	141165	68286.2	15417.7	16189.5	16190.4
M182T446	[M-H]-	2s-amino-4-phosphonobutyric acid	0.287704	0.814143	0.00780285	182.045	446.303			Organic acids and derivatives	Carboxylic acids and derivatives	Amino acids, peptides, and analogues	8138	5992.45	5241.81	7120.28	5890.23	6235.45	7269.61	6581.82	8123.43	8053.35	8122.35	8080.43	7290.12	6741.59	7209.15	9149.76	8817.97	7520.71	7791.58	6462.11	5628.56	6232.66	5406.94	6116.8	7378.83	7378.29	7428.98
M785T388	[M-H]-	3-(1h-indol-3-ylmethyl)-6,18-dimethyl-9-(2-methylpropyl)-12-(1-phenylethyl)-15-propan-2-yl-1,4,7,10,13,16,19-heptazacyclotricosane-2,5,8,11,14,17,20-heptone	0.0910356	0.885281	0.749736	785.451	388.065			Organic acids and derivatives	Peptidomimetics	Hybrid peptides	849.29	824.971	787.155	451.073	1177.71	183.738	80.0735	866.343	889.092	1255.03	1846.53	293.619	287.104	62.2093	139.869	200.484	215.732	425.534	437.25	1154.26	529.836	702.721	1336.85	469.711	335.314	351.063	350.874
M921T227	[M-H]-	3-(galactosyl(1-2) glucuronyl)-22-ddmp soyasapogenol b	0.0426036	1.00384	0.988578	921.489	227.18			Lipids and lipid-like molecules	Prenol lipids	Terpene glycosides	5085.75	3537.89	2388.41	2200.65	2823.82	2579.91	2302.85	1984.14	3204.86	2741.78	5013.37	2090.45	3029.23	2724.46	2018.76	2403.43	2141.18	2218.53	2857.56	5783.36	2629.5	1846.53	2305.21	1981.83	2489.83	2490.77	2609.5
M116T260	[M-H]-	3-aminopentanoic acid	0.0784291	0.99946	0.998522	116.05	260.426			Organic acids and derivatives	Carboxylic acids and derivatives	Amino acids, peptides, and analogues	2045.74	1296.09	938.224	692.17	487.194	892.226	1025	1073.21	1636.39	2279.38	2401.7	1011.86	1168.31	931.876	1359.69	1874.4	3111.2	2858.23	2914.91	2481.31	1082.49	1056.58	981.849	905.327	1356.86	1254.65	1358.65
M367T33_2	[M-H]-	3-dehydroepiandrosterone sulfate	0.953672	1.38227	0.214511	367.157	32.944	HMDB0001032	C04555	Lipids and lipid-like molecules	Steroids and steroid derivatives	Sulfated steroids	21468.6	22551.7	27014.3	26442.4	32928.4	38730.6	31092.7	28019.4	23035.2	45170.8	21703.3	38823.2	38225.8	48680.1	34032.7	29029	26963.7	13934.5	61004.6	62850.3	19340.5	60353.3	28401.9	27702.3	40023.9	40238.6	40023.6
M535T217	[2M-H]-	3-deoxy-d-glycero-d-galacto-2-nonulosonic acid	2.32484	0.745604	0.148677	535.152	217.413			Organic oxygen compounds	Organooxygen compounds	Carbohydrates and carbohydrate conjugates	151825	126292	174181	247892	129822	211464	311192	210122	158005	243472	168333	226157	226647	203309	389345	339506	389587	245783	285018	185411	142494	125574	89409.9	154264	396465	387866	387893
M235T338	[M-H-HCl]-	3-hydroxy-2',4',6'-trichlorobiphenyl	0.44552	0.682786	0.0707032	234.985	337.639			Benzenoids	Benzene and substituted derivatives	Biphenyls and derivatives	5467.01	4806.4	1969.7	6274.72	6481.62	3462.71	6110.72	5492.06	9169.45	6167.43	4801.05	8670.61	6156.82	3418.67	4618.35	9980.81	13723.6	11003.9	7112.17	4845.3	1779.44	5668.73	3136.67	5049.97	8062.06	7411.24	8061.18
M161T376_2	[M-H]-	3-hydroxy-3-methylglutaric acid	1.56975	0.862261	0.220436	161.046	375.886	HMDB0000355	C03761	Lipids and lipid-like molecules	Fatty Acyls	Fatty acids and conjugates	269798	199741	145754	187754	161743	185945	201778	182713	215605	264945	244610	202116	178069	169561	180505	266095	304391	218663	266280	225703	152023	167773	145708	173599	217016	222067	217067
M147T265	[M-H]-	3-hydroxyglutaric acid	0.632953	1.06054	0.638301	147.045	264.973	HMDB0000428		Organic acids and derivatives	Hydroxy acids and derivatives	Beta hydroxy acids and derivatives	62128.5	46595.1	45877.9	57538.4	48692.9	47858.7	40671.2	43199.6	66948	64904.3	65320.1	60615.3	52259.6	43752.1	56925.4	75926.5	78610.1	89081.6	81660.2	67725.4	53680.2	59514.9	54562.1	45201.1	62354.2	62364.1	61109.2
M99T376	(M-H2O-H)-	3-Hydroxyisovaleric acid	0.606752	0.798032	0.0542719	99.0447	375.919	HMDB0000754		Lipids and lipid-like molecules	Fatty Acyls	Fatty acids and conjugates	24239.5	19716.2	15253.5	19120.4	15548.1	17033.3	20183.3	16910	21574.7	26690.5	23522.3	20283.7	17174.9	15202.6	16334.2	22726.7	27940.6	18767.9	22449.1	19769.4	14269	15212.3	13160	18217.5	19558.9	19558.6	19310.4
M206T265	[M-H-NH3]-	3-hydroxykynurenine	0.119491	1.06336	0.688253	206.045	264.584	HMDB0000732	C02794	Organic oxygen compounds	Organooxygen compounds	Carbonyl compounds	1517.52	5055.69	3209.72	2630.72	1494.63	3219.69	2697.93	2148.88	2534.29	2112.68	1383.86	3169.63	3928.77	2803.14	2980.16	3110.58	2909.74	3207.8	2375.87	2819.63	3464.41	2229.05	1555.91	2492.43	2662.46	2662.7	2787.19
M335T378	[2M-H]-	3-hydroxymandelic acid	0.478032	0.918381	0.672546	335.093	377.786	HMDB0000750		Benzenoids	Phenols	1-hydroxy-4-unsubstituted benzenoids	24186.8	16239.7	14129.3	21566.7	14910.8	15001	21620	18412.7	23995.7	35409.8	30667.2	29264	19230.4	16449.8	20209.4	32963.9	35438.3	29570.1	43010.5	29838.4	22082.1	18042.5	15359.7	18028.4	23891.8	24153.6	24072.5
M299T85	[M-H]-	3-hydroxyoctadecanoic acid	0.422427	1.16437	0.433377	299.258	85.094			Lipids and lipid-like molecules	Fatty Acyls	Fatty acids and conjugates	15701.9	18445.7	10188.3	11176.4	11506.4	10284.5	11583.9	11087.2	9459.76	13508.5	14089.9	8095.95	11521.3	13515.4	16249.5	14021	13140.3	15680.6	14957.5	17623	19717.4	7540.76	11222.7	7912.25	10973.1	10547.6	10968.8
M115T228	[M-H]-	3-methyl-2-oxobutyric acid	0.211686	0.953245	0.686669	115.02	228.436	HMDB0000019	C00141	Organic acids and derivatives	Keto acids and derivatives	Short-chain keto acids and derivatives	10358.3	14259.1	12607.9	15664.8	11267.6	15330	15063.7	12206.9	13004.2	13886.7	10762.8	17283.9	20057.5	15967.3	16749.2	18621	37112.9	19891.3	10338.5	13873.7	15177.3	15306.8	8321.05	15347.3	15091.3	14886.7	14888.5
M406T436	[M-H]-	3-methylthiopropyl-glucosinolate	0.136771	0.78449	0.161061	406.036	436.083		C08412				1916.65	1228.97	2166.9	1747.8	1729.09	888.747	1709.27	732.711	2168.95	1744.73	1928.38	1748.5	1567.92	1517.25	1666.18	936.585	1804.28	1594.72	723.044	1420.78	1208.38	1506.51	1577.95	1433.77	1836.51	1736.44	1741.95
M244T424	(M+CH3COO)-	3-Phosphoserine	0.0392512	0.995521	0.958844	244.022	423.75	HMDB0000272/HMDB0001721	C01005	Organic acids and derivatives	Carboxylic acids and derivatives	"Amino acids, peptides, and analogues"	1377.03	1477.02	1661.75	1762.41	1431.41	1677.42	1518.44	1616.38	2045.65	1101.77	1552.32	1889.6	1781.67	1583.06	1978.14	1916.84	2322.15	1079.91	1507.39	1614.13	1621.28	1583.6	1736.87	1617.32	1858.84	2003.37	2003.23
M911T394	[M-H]-	3-rha-ara-glcua-soyasapogenol b	0.114328	0.761488	0.265039	911.47	393.715			Lipids and lipid-like molecules	Prenol lipids	Terpene glycosides	888.922	875.76	672.126	656.905	699.932	397.555	468.314	485.241	1009.69	1281.99	1344.2	845.192	595.2	450.931	560.818	932.047	1503.42	583.488	742.832	1111.82	513.674	491.999	764.945	513.14	708.842	708.493	721.482
M161T331	[M-H]-	3,4-dichlorophenol	0.636232	1.11492	0.489095	160.949	330.939		C14462	Benzenoids	Benzene and substituted derivatives	Halobenzenes	77585.7	44927	70737.8	76620.5	88738.3	83008.6	80034.3	65910.2	71813.4	23422	69949.6	84940.8	54896.4	84058.8	79483.3	82426.5	58900.1	86285.9	78589.2	73569.9	82416.2	82647.2	77738.3	46624.8	67531.5	70715.8	70667.4
M181T357	[M-H]-	3,4-dihydroxyhydrocinnamic acid	0.568728	0.974634	0.846499	181.009	357.146	HMDB0000423	C10447				93952.4	89758.8	71302.4	74794.5	77037.9	76064.4	76842.7	73387.6	92161.5	89311.7	94308.4	76906.2	75098	70146.8	87119.4	90581	113677	111877	109129	117168	62580.5	65296.2	68137.4	67850.7	88911.1	88293.1	88288.9
M617T445	[M+C2F3O2]-	3.alpha.,4.beta.-galactotriose	0.0845302	1.05926	0.682148	617.135	444.733			Organic oxygen compounds	Organooxygen compounds	Carbohydrates and carbohydrate conjugates	789.303	705.199	586.28	433.393	908.108	838.531	674.616	709.579	591.566	907.168	729.132	617.587	726.411	705.57	785.22	728.572	827.073	875.102	1065.36	963.532	522.876	649.182	653.641	625.705	755.327	760.164	898.939
M321T341	[M-H-C5H10O2]-	3.beta.-hydroxymevastatin	0.206426	1.50845	0.195438	321.154	341.436			Organic acids and derivatives	Hydroxy acids and derivatives	Medium-chain hydroxy acids and derivatives	3614.93	2234.03	1267.07	975.119	1206.4	476.67	1618.22	1539.58	1926.28	1504.29	1793.26	443.123	1514.49	1800.25	2541.5	1057.24	1222.72	1397.1	3098.99	3894.31	583.02	2493	1251.93	1990.46	1438.89	1539.53	1438.9
M346T408	[M-H]-	3'-azido-3'-deoxythymidine 5'-monophosphate	0.110657	0.884334	0.378442	346.054	408.069			Organoheterocyclic compounds	Diazines	Pyrimidines and pyrimidine derivatives	4110.02	2321.3	3098.88	5381.43	5916.88	4899.38	4347.97	6069.3	3328.66	3931.19	5888.95	4194.11	5662.96	2490.72	10741.7	3538.76	4646.35	6038.07	5418.44	4838.48	3126.17	3346.84	3648.15	4171.19	5518.2	5939.67	5516.11
M303T313	(M+Na-2H)-	3'-O-Methylinosine	0.166604	1.2306	0.12434	303.077	312.735						1285.2	1079.74	1251.65	979.646	1091.41	1476.67	1012.86	1138.8	1508.05	1816.55	921.253	1406.45	842.138	1087	1075.6	1447.59	1881.68	1524.39	2000.51	1781.5	1441.78	1337.2	1314.29	1728.25	1683.83	1626.26	1709.11
M237T312	[M-H]-	4-(2-hydroxyethyl)piperazine-1-ethanesulfonic acid	0.512292	0.229512	0.327342	237.091	312.132	HMDB0062295		Organoheterocyclic compounds	Diazinanes	Piperazines	1674.97	1227.19	1347.8	1194.18	813.552	1250.83	1322.67	1571.08	1442.18	1691.51	28646.7	1596.8	1244.93	1161.62	1371.41	1445.58	1920.59	1269.16	1560.19	1578.71	773.342	1710.32	1277.63	1424.43	992.167	1011.18	1028.59
M151T240	[M-H]-	4-acetoxyphenol	0.189082	0.850834	0.197515	151.06	240.085	HMDB0060390	C13636				10737.5	6315.78	10226.9	11966.5	11575.2	9582.95	11632.9	7139.86	7696.48	8458.97	8314.13	10453.4	9490.69	12174.8	12166.5	6420.9	10990.1	8723.73	7751.72	7699.31	9383.7	8751.11	7421.16	4679.15	10423.7	10757.8	10756.6
M349T161	[M-H]-	4-acetyloxy-8-(3-oxo-2-pent-2-enylcyclopenten-1-yl)octanoic acid	0.0847855	1.10178	0.732258	349.221	160.899			Lipids and lipid-like molecules	Fatty Acyls	Fatty acids and conjugates	1750.84	2785.42	1108.1	2746.98	1419.6	1338.65	4228.91	3133.98	4592.71	2617.91	877.275	1587.91	2838.35	4034.76	5699.98	2319.85	4441.4	3740.71	3048.37	4955.51	1672.57	1745.93	2749.61	4600.85	3414.53	3422.8	3510.38
M144T212	[M-H]-	4-hydroxyquinoline	0.150708	1.06665	0.707291	144.045	211.819		C06343	Organoheterocyclic compounds	Quinolines and derivatives	Quinolones and derivatives	2402.86	1622.25	2444.43	2875.1	2516.48	1566.49	1575.39	2830.84	1953.32	3147.76	2594.6	1882.79	2005.46	2529.98	2460.1	2345.15	2854.11	1845.14	2905.26	2334.6	2070.94	3543.67	1308.52	2753.78	2439.09	2306.92	2304.15
M138T205	[M-H]-	4-nitrophenol	0.053042	0.896424	0.360268	138.056	205.236	HMDB0001232	C00870	Benzenoids	Phenols	Nitrophenols	5355.17	3916.49	4309.91	4154.17	3361.15	4185.42	5078.22	3718.49	6040.06	4999.53	5819.16	5501.75	6395.93	4561.36	5505.79	7130.74	9726.69	7139.34	5360.86	4085.96	6389.57	4782.58	3367.33	3943.75	5818.37	5818.77	5767.32
M218T467	[M-H]-	4-nitrophenyl phosphate	0.200423	1.16011	0.0772168	217.989	466.924	HMDB0060272	C03360	Organic acids and derivatives	Organic phosphoric acids and derivatives	Phosphate esters	4002.78	3624.57	3058.2	3861.14	3467.83	3032.71	4000.58	3184.29	3352.99	3949.4	3311.18	2664.82	3357.41	3687.29	4382.9	3291.02	4975.21	4080.97	4134.18	4542.75	3936.31	3202.45	3735.11	4188.76	4311.87	4313.11	4531.11
M182T46	[M-H]-	4-pyridoxic acid	0.293426	1.11252	0.643083	182.045	45.813	HMDB0000017	C00847	Organoheterocyclic compounds	Pyridines and derivatives	Pyridinecarboxylic acids and derivatives	10791.1	9371.74	11360.5	11480.2	11249.6	12466.1	18365.2	11245	11571.4	5198.31	12733.2	9691.82	16803	10781.1	46254	18418	26723.9	30796.6	18664.9	6349.93	17901.8	13960.5	8079.21	11590.5	20233.6	15471.3	20217.8
M283T31	[M-H]-	4,2'-dihydroxy-3-methoxy-5'-methylchalcone	1.18043	1.25484	0.236393	283.1	31.391			Phenylpropanoids and polyketides	Linear 1,3-diarylpropanoids	Chalcones and dihydrochalcones	64570	48215	56740.2	51187.6	58177.5	59746.7	65559.7	64350.8	56363.4	78797	51968.2	65545.4	65595.4	70259.2	60586.3	54055.8	74449.3	44317.2	112902	103961	43777.5	104166	60140.3	55133.9	76113.9	76130.8	74738.3
M152T352_2	[M-H]-	4,6-diamino-5-formamidopyrimidine	1.10614	0.923247	0.243227	152.044	351.893	HMDB0004816	C06502	Organoheterocyclic compounds	Diazines	Pyrimidines and pyrimidine derivatives	320895	279991	248464	278385	284214	266415	277922	268664	283703	311117	313823	302716	287865	277688	281762	330438	335511	293721	318976	318832	223901	259751	237526	264032	308275	304447	304448
M269T75	[M-H]-	4'-hydroxy-3'-methoxyflavanone	0.256384	1.41037	0.204452	269.102	75.434			Phenylpropanoids and polyketides	Flavonoids	O-methylated flavonoids	1722.13	3419.51	2826.02	3007.16	2755.68	2611.35	4002.24	6464.81	4842.12	2734.44	1863.91	2512.41	3122.34	5132.37	9937.11	3173.23	5892.52	1612.81	4467	6276.87	2019	5546.26	4733.81	8577.52	5377.54	5392.77	5609.75
M377T30	[M-H]-	5-[(4s,8as)-4-acetyloxy-2,5,5,8a-tetramethyl-3-oxo-4a,6,7,8-tetrahydro-4h-naphthalen-1-yl]-3-methylpentanoic acid	0.673229	0.715587	0.580325	377.236	30.464			Lipids and lipid-like molecules	Prenol lipids	Diterpenoids	52607	16918.1	22923.3	13465	20420.1	12244.2	25528.5	17591.4	23512.4	35871.9	140847	15633.1	18926.8	15350.8	14635.3	12265.2	8821.88	9877.02	65221.2	43404.2	12070.4	15238.1	32794.9	16597.1	21583.3	19747.3	19733.6
M255T129	[M-H]-	5-ethyl-2'-deoxyuridine	0.167321	1.38754	0.452122	255.087	128.794			Nucleosides, nucleotides, and analogues	Pyrimidine nucleosides	Pyrimidine 2'-deoxyribonucleosides	4520.65	4860.06	4000.09	3886.16	3226.92	3810.63	8544.88	7276.1	1769.49	629.041	4181.63	1765.25	6522.06	4331.17	10125.5	4712.26	7746.02	3949.91	5158.92	1856.73	826.23	9367.47	7076.15	9246.46	7454.5	7454.47	7517.04
M353T174_2	[M-H]-	5-isoprostaglandin-f2.alpha.-vi	0.816292	0.925462	0.600527	353.232	173.931			Lipids and lipid-like molecules	Fatty Acyls	Eicosanoids	107004	180595	182355	232967	175382	224174	208954	207753	123071	150578	87284.4	166651	312594	189819	177861	180088	236529	155107	184112	113294	154432	139727	137932	144410	196633	183476	196774
M360T463	(M+K-2H)-	5'-CMP	0.30018	1.52894	0.0347924	359.996	463.445						1468.15	1572.84	2514.38	3706.91	4019.29	2333.94	3158.86	3415.48	1281.16	1280.88	1293.07	1977.13	3376.16	1922.97	2893.58	1440.82	1344.17	1986.53	2847.88	2450.88	3259.83	3304.69	3892.09	3213.57	2691.74	2691.83	2917.15
M308T89	[M-H]-	5'-o-acetyladenosine	0.287308	1.36414	0.13617	308.099	89.101						1733.16	4833.84	2131.15	3756.82	2283.73	2723.24	2432.16	2622.44	2263.34	1370.63	2689.96	2507.23	2368.49	2941.41	1237.92	5207.87	5427.03	4079.03	3560.09	2885.41	5363.91	2334.59	2401.96	2396.17	2507.43	2580.43	2509.57
M319T472	[M-H-H2O]-	5'-phosphoribosyl-5-amino-4-imidazolecarboxamide (aicar)	0.646102	1.22507	0.0963624	319.042	471.621	HMDB0001517	C04677	Nucleosides, nucleotides, and analogues	Imidazole ribonucleosides and ribonucleotides	1-ribosyl-imidazolecarboxamides	15784.3	11725.5	11183.2	13171	14244.3	12715	13517.1	14490.9	12998.7	17420	16802.6	16601.7	16673.7	10373.1	17738.8	15625.5	18463.1	16856.8	25505.6	21745.4	15815.8	18321.9	17022.7	14087.6	17261.5	17261.4	17289.8
M408T17	[M-H-NH3]-	5a,6-anhydrotetracycline	0.0757085	0.860647	0.347836	408.122	16.822		C02811				730.27	712.551	813.371	511.213	436.062	605.451	766.571	871.331	607.361	736.32	606.828	1050.39	541.56	598.305	587.099	492.744	947.014	430.065	714.641	568.022	466.051	642.306	548.627	1052.72	729.35	715.807	704.833
M212T256	[M-H]-	6-(trifluoromethyl)quinolin-4-ol	0.149355	0.982634	0.922133	212.023	256.064			Organoheterocyclic compounds	Quinolines and derivatives	Quinolones and derivatives	4121.97	5966.25	4001.24	5156.06	3229.66	3083.37	3271.11	3773.85	5167.22	3957.37	3277.76	6541.24	5909.49	4539.19	4607.54	8709.83	8360.09	6824.25	6332.44	5037.83	3598.3	4074.78	2472.12	4021.77	5242.89	5238.61	5534.32
M433T245	[M-H]-	6-[(3e,6e)-2,5-dihydroxy-4,6-dimethyl-7-(1,2,4-trimethyl-3,6-dioxabicyclo[3.1.0]hexan-4-yl)hepta-3,6-dien-2-yl]-4-methoxy-3,5-dimethylpyran-2-one	0.324444	0.573835	0.012043	433.234	245.209			Organoheterocyclic compounds	Pyrans	Pyranones and derivatives	2211.21	1644.48	1120.36	1889.52	1258.03	1841.59	1993.45	1881.12	1358.05	2421.46	2677.99	2405.91	2538.05	1735.99	2099.47	2064.52	1832.36	1247.72	2149.19	1517.2	649.192	1050.65	805.294	1137.98	1910.32	1936.8	1936.7
M168T480_2	[M-H]-	6-Hydroxydopamine	2.38732	1.14472	0.316516	168.043	479.955	HMDB0001537		Benzenoids	Phenols	Benzenediols	375750	363458	246934	299457	277590	275091	275077	266166	306436	432993	384310	282476	283704	282039	287242	400661	496557	368614	475130	486349	319038	329093	300510	319181	364776	367377	367396
M275T474	[M-H]-	6-phosphogluconic acid	0.0967445	1.07563	0.0937335	275.017	473.693	HMDB0001316	C00345	Organic oxygen compounds	Organooxygen compounds	Carbohydrates and carbohydrate conjugates	1276.1	1522.55	1198.14	1392.11	1367.4	1245.13	1257.54	1369.93	1437.9	1474.81	1439.85	1593.55	1480.9	1207.87	2394.94	1639.65	1612.78	1339.74	1633.39	1604.15	1476.21	1476.91	1421.12	1610.25	1370.34	1351.63	1383.24
M441T31_2	[M-H]-	6,8-dihydroxy-2,2,4,4-tetramethyl-7-(3-methylbutanoyl)-9-(2-methylpropyl)-9h-xanthene-1,3-dione	0.956557	1.09607	0.677474	441.251	30.75			Organoheterocyclic compounds	Benzopyrans	1-benzopyrans	389751	79750.2	114656	71083.2	104097	75815.2	69673.9	110242	88366.5	114162	110947	82525.6	100287	64007.3	52832.4	73366.9	73269.8	56995.2	181361	151809	59179.1	69418.8	83284.1	86190.7	118380	118054	115323
M239T48	[M-H]-	7-(2-hydroxypropan-2-yl)-1,4a-dimethyl-2,3,4,5,6,7,8,8a-octahydronaphthalen-1-ol	0.335032	1.26105	0.472873	239.201	48.2815			Lipids and lipid-like molecules	Prenol lipids	Sesquiterpenoids	5001.08	13245.3	7222.36	7167.66	7871.17	12637.7	10899.1	21359.7	18804.8	7163.32	3060.95	6741.88	10152.5	14440.1	22030.5	12237.8	12733.5	8949.8	8112.03	14266.9	5148.55	20630.3	17081.4	20550	14220.2	13785.1	14239.3
M617T170	[M-H]-	7-ethyl-10-(4-n-aminopentanoic acid)-1-piperidino)carbonyloxycamptothecin	0.303655	0.853753	0.510921	617.271	170.068	HMDB0060661					6546.23	9930.77	14011.1	13399.9	6216.21	18014.5	19053.6	10521.5	7198.49	8342.77	8580.5	9990.92	9048.25	20336.8	11611.6	15503.5	12363.7	11021	14227.5	7948.82	12313.9	6648.68	4784.09	8450.56	17297	19501.1	17295.1
M462T485	[M-H]-	7-methylthioheptyl glucosinolate	0.0843836	0.88185	0.153784	462.1	484.739		C17252	Organic oxygen compounds	Organooxygen compounds	Carbohydrates and carbohydrate conjugates	1608.35	1118.83	1014.3	1009.18	1231.32	957.117	1146.38	1035.01	1359.11	1419.16	1186.56	1409.82	1336.65	1189.64	1042.12	1589.38	1454.46	1479.2	1369.09	1255.97	993.758	1121.61	1016.65	906.216	1364.29	1296.28	1297.13
M181T283	[M-H]-	7-methyluric acid	0.369227	1.01916	0.930885	181.047	282.959	HMDB0011107	C16355	Organoheterocyclic compounds	Imidazopyrimidines	Purines and purine derivatives	17172.8	51963.7	69022.1	76453.5	36046.7	67235.3	64524.6	52217.8	52090.7	34781.7	16912.8	58639.2	60349	80821.1	77994.3	81029.6	70989.7	67502	26167.6	33796	67538	61577.3	37150.8	58286.6	78771.5	77484.7	78752.2
M399T36	[M-H]-	7-oxocholesterol	0.718863	1.11221	0.652812	399.31	36.0735			Lipids and lipid-like molecules	Steroids and steroid derivatives	Cholestane steroids	36582.2	44828	26764.1	29825.6	33674.6	31539.6	24518.8	29853.6	27138.6	74476.2	47890.5	31545.4	32752.3	29660.7	29788.4	53539.7	53836.1	77909.1	37263.9	35906.2	69741.4	43645.3	34169.4	41112.8	31170.9	30424.4	31170.9
M495T30	[M-H]-	7.alpha.,17.alpha.-dimethyl-5.beta.-androstane-3.alpha.,17.beta.-diol glucuronide	0.525401	0.77091	0.499191	495.312	30.19			Lipids and lipid-like molecules	Steroids and steroid derivatives	Steroidal glycosides	40050.3	12890.6	9109.45	11695.3	16986.4	9217.98	10766.2	12958.1	25699.1	23654.4	53377.9	12840.5	12858.5	13191	10417.1	12649.6	15507.7	9130.07	28801.3	27700.7	4909.83	13484.9	20338.6	12149.5	9481.68	9522.06	10157.6
M321T28	[M-H]-	8-gingerol	1.72425	1.33424	0.514945	321.209	28.318		C17495	Benzenoids	Phenols	Methoxyphenols	349503	68704.2	97671.7	95900.7	91794.8	57266.1	71369.2	105641	214350	261305	488685	103341	83858.9	57011.1	55196	75153	90728.1	48853.3	570286	435133	116628	94552.8	318682	125433	116135	116402	115060
M476T478	[M-H]-	8-methylthiooctyl glucosinolate	0.399604	0.717879	0.00113408	475.987	478.161		C17254	Organic oxygen compounds	Organooxygen compounds	Carbohydrates and carbohydrate conjugates	8846.06	10488.9	10875.6	9742.03	11320.4	10041.3	10689.6	9759.88	11738.8	9772.4	11642.1	13743.1	11009.1	10150.7	10811.7	13559.4	13158.6	10151	6930.53	7245.95	8641.51	8981.69	7897.33	8649.2	11356.9	11251.6	11329.9
M405T276	[M-H]-	8-o-acetylharpagide	0.0455531	1.07022	0.399498	405.162	275.907			Lipids and lipid-like molecules	Prenol lipids	Terpene glycosides	460.425	629.557	646.653	688.365	214.523	652.509	585.575	530.841	509.385	542.094	453.538	726.042	650.061	618.74	667.948	842.226	877.903	581.633	553.67	639.492	514.687	618.569	587.21	668.909	732.464	732.506	778.888
M180T202	[M-H]-	Acamprosate	0.151796	0.923384	0.599609	180.032	201.977	HMDB0014797		Organic acids and derivatives	Organic sulfonic acids and derivatives	Organosulfonic acids and derivatives	3753.9	3727.3	3425.22	4249.08	2988.63	3734.69	5475.62	3980.05	3514.83	5599.96	3893.88	3315.9	4387.32	4213	3744.17	7077.86	7522.47	4649.57	3830.32	5363	5024.02	3720.92	2279.1	3587.69	7230.71	7349.71	7349.28
M808T427	[M-H]-	Acetyl coenzyme a	0.258034	0.575954	0.0156162	808.116	426.884	HMDB0001206	C00024	Lipids and lipid-like molecules	Fatty Acyls	Fatty acyl thioesters	1438.19	1913.53	1322.67	1791.51	1658.62	882.84	1270.27	1760.87	2881.14	2683.63	2734.48	1590.05	1127.11	755.275	1461.95	1943.57	1623.08	1737.36	870.992	1817.46	1295.42	1095.52	1011.3	1350.89	1729.42	1729.47	1751.07
M139T439	[M-H]-	Acetyl phosphate	0.469142	1.20066	0.044463	138.98	439.277	HMDB0001494	C00227	Organic acids and derivatives	Organic phosphoric acids and derivatives	Phosphate esters	16036.5	12115.1	13237.7	17093.8	18021.2	16471	17548.5	15135.7	16437.5	18795.5	13332.2	19527.7	17020.1	13296.6	20729.2	15910.9	15097.1	13826	20404.6	19108.6	16414.5	22642.5	23867.8	18560.7	18441.3	18685.1	18684.5
M134T90	[M-H]-	Acetylaniline	0.671395	0.79549	0.395255	134.047	89.593	HMDB0001250	C07565				34530.2	29444.2	32710.8	27382.8	37057.4	26934.1	43873.4	26870.6	19664	21199.4	8845.66	38937.1	35815.9	38378.5	36506	29698.9	32259	60454.5	18883.3	16557.1	13610.2	23575.9	19347	34819.8	49317.3	49340	39054
M162T209	[M-H]-	Acetylcysteine	0.0938341	0.880445	0.268816	162.022	209.31	HMDB0001890	C06809	Organic acids and derivatives	Carboxylic acids and derivatives	Amino acids, peptides, and analogues	4651.17	4476.14	5464.42	4884.9	2866.7	5609.41	5757.05	4877.7	5859.2	7035.9	5381.27	5215.81	3854.6	5091.47	5009.67	7951.48	8430.61	6401.36	3646.91	4976.28	6345.68	5068.36	3654.19	6355.48	6192.83	6268.38	6195.09
M693T431	[2M-H]-	Adenosine 2'-monophosphate	0.19067	0.634616	0.122185	693.116	431.105		C00946	Organic oxygen compounds	Organooxygen compounds	Carbohydrates and carbohydrate conjugates	1131.8	589.244	421.578	592.282	344.927	591.321	1328.13	583.488	798.443	1026.69	443.453	1055.19	948.464	839.881	1179.02	1863.53	1568.71	727.982	1196.61	484.378	327.389	547.458	337.641	428.995	879.214	845.244	879.922
M328T291	[M-H]-	Adenosine 3',5'-cyclic monophosphate	0.263216	0.715148	0.0227173	328.044	290.779	HMDB0000058	C00575	Nucleosides, nucleotides, and analogues	Purine nucleotides	Cyclic purine nucleotides	2941.52	2248.28	1453.28	2357.3	1753.07	2532.85	3505.26	2368	2819.24	3039.02	2333.82	2735	2033.63	2021.43	2633.95	3961.88	3813.06	3110.58	2986.02	2382.28	1816.16	1457.44	1559.69	1813.15	2747.12	2744.78	2631.45
M426T463	[M-H]-	Adenosine 5'-diphosphate	0.943001	1.30604	0.306076	426.02	462.813	HMDB0001341	C00008	Nucleosides, nucleotides, and analogues	Purine nucleotides	Purine ribonucleotides	36638.2	52809	47828	52914.2	44455.5	32135	31372	59075	8790.19	22134.8	39037.1	13213.9	54138.9	30634.7	30799	38080.4	36135.5	43346.5	47484.1	27055.7	45100.7	31194.6	37533.7	38389.3	42365.4	42365.3	42165.4
M558T425	[M-H]-	Adenosine 5'-diphosphoribose	0.24259	1.38904	0.253826	558.062	424.544	HMDB0001178	C00301	Nucleosides, nucleotides, and analogues	Purine nucleotides	Purine nucleotide sugars	2388.01	1666	1788.95	1800.5	1663.95	2179.78	1838.08	1348.37	1907.35	2596.3	1707.84	2917.56	2454.59	2262.05	3649.25	3612.72	3600.2	2605.1	5812.72	2712.64	1616.95	2518.47	1987.81	2458.14	2814.09	2768.22	2814.04
M444T431	[M+OH]-	Adenosine 5'-phosphosulfate	0.792708	0.66504	0.0593575	444.021	431.368	HMDB0001003	C00224	Nucleosides, nucleotides, and analogues	Purine nucleotides	Purine ribonucleotides	22114.1	12295.9	10097.6	14838.3	11425.9	14529.8	22013.4	12304.7	18565.1	20121.3	11878.9	21874.8	19357.6	16914	21942.2	27245.7	24658.9	13874.3	21979.9	10838.5	8382.55	11411.2	9009.25	9377.08	18655.9	18550	18550.4
M462T494	[M-H]-	Adenylosuccinic acid	0.405474	0.621528	0.00231029	462.065	494.104	HMDB0000536	C03794	Nucleosides, nucleotides, and analogues	Purine nucleotides	Purine ribonucleotides	5245.52	3010.03	2738.21	4200.98	2670.24	3369.69	4473.01	4468.88	3864.06	4417.29	4575.55	4440.39	4836.63	3672.77	5404.74	5248.22	5203.28	3691.82	4353.33	3426.47	1916.49	1997.26	2289.9	2324.94	4027.67	3983.05	3982.89
M331T10	(M-H)-	Adrenic Acid	0.288878	0.764981	0.228598	331.266	10.188						4533.74	1219.18	2347.9	12284.8	2657.53	3220.47	4261.64	2760.89	3948.19	3546.18	6053.96	3139	4375.56	3197.15	3750.7	3188.3	4324.03	1163.65	4940.34	2937.84	1145.45	1969.67	3732.95	3411.33	7913.11	6928.88	7006.85
M303T33_2	[M-H]-	Aleuritic acid	1.35365	1.29809	0.484574	303.199	33.13			Lipids and lipid-like molecules	Fatty Acyls	Fatty acids and conjugates	232134	77617.1	119927	92460.4	157122	103588	85679.2	109092	109482	262801	390703	201621	232588	80458.3	74191.9	97304.3	133682	78325.8	405283	467259	65392.6	159912	175913	231212	219832	219828	218606
M297T490	(M+K-2H)-	alpha-D-Galactose 1-phosphate	0.243509	0.876211	0.129733	296.982	490.092	HMDB0000645	C00446	Organic oxygen compounds	Organooxygen compounds	Carbohydrates and carbohydrate conjugates	6859.23	10235	8000.39	8805.68	8619.94	8656.81	10023.5	8923.07	9675.12	11262.4	10769.1	11141.4	9654.43	12690.4	6701.39	8889.34	11471.3	10316.2	11163.1	9986.4	7634.48	7939.43	10270.6	7151.16	10451.8	10055.5	10051.4
M241T502_1	(M-H2O-H)-	alpha-D-Glucose 1-phosphate	0.151706	1.16058	0.131512	241.011	501.809	HMDB0001586	C00103	Organic oxygen compounds	Organooxygen compounds	Carbohydrates and carbohydrate conjugates	1295.93	1353.28	1110.45	1398.72	1322.2	1588.96	1255.15	1169.2	1549.94	1617.21	1665.16	1677.34	1583.68	1141.53	1280.16	1277.9	1247.16	1412.82	2087.27	1686.74	1533.27	1864.52	1890.94	1305.86	1515.55	1581.96	1570.63
M429T35_2	[M-H]-	alpha-Tocopherol (Vitamin E)	0.692958	0.848579	0.352486	429.372	34.702	HMDB0001893	C02477	Lipids and lipid-like molecules	Prenol lipids	Quinone and hydroquinone lipids	82956.4	54019.5	91418.1	65776.9	142624	101373	55329.8	59265.1	68381.6	79278.6	116356	98516.6	87597.1	52713.9	72662.6	77835.6	59183.3	55201.7	98514.8	63118.6	51638.1	57089.1	81325.7	53194.4	17240.3	18075.8	18035.2
M341T393	(M-H)-	alpha,alpha-Trehalose	0.278152	1.29455	0.0365196	341.108	393.075						1602.06	2720.11	5214.45	2533.86	1942.31	2301.92	2083.76	2268.66	3154.61	3010.65	1797.9	2230.84	2759.5	1729.23	1083.05	2694.47	3668.14	1866.49	3000.81	3647.09	3628.29	3241.93	2963.3	2349.67	4745.38	4731.82	4745.54
M473T29	[M-H]-	Amastatin	1.51889	1.01595	0.947321	473.281	29.234			Organic acids and derivatives	Peptidomimetics	Hybrid peptides	182466	207415	233822	198832	208530	196989	202742	210547	308548	324529	238650	265814	214855	201771	201604	170617	224353	162101	479390	394507	127165	204167	173391	196952	253453	263422	263449
M221T392_1	[2M-H]-	Aminomethylphosphonic acid	0.0252907	0.91158	0.169936	221.011	392.485		C11033	Organic acids and derivatives	Organic phosphonic acids and derivatives	Organic phosphonic acids	6042.16	5394.03	5122.03	5234.84	4926.25	5360.78	4417.1	5642.21	6133.52	5625.71	6492.92	5163.54	7163.55	4422.5	5465.17	5890.05	7211.84	5863.84	5272.99	5575.19	5356.86	4742.23	4689.95	4877.92	6077.43	5972.66	6076.23
M128T153_2	M-	Ammelide	0.456095	1.34669	0.224387	128.035	153.256						9251.71	8103.91	17734	21361.6	10463.8	4071.89	16413.8	11584.2	11157.7	15544.7	9195.91	19368.2	26650.8	13863	28600.9	24795.1	32953.2	25061.5	27900.1	23462.6	11752.6	6832.73	17078.3	25104.8	17578.9	17152.1	21721.9
M621T260	[M+OH]-	Antipain	0.2374	0.66007	0.287049	621.331	259.704			Organic acids and derivatives	Carboxylic acids and derivatives	Amino acids, peptides, and analogues	4217.92	1569.94	986.113	1047.46	1223.43	1048.64	1140.93	1058.46	2027.15	2946.06	5341.84	2046.67	1184.67	1484.51	1774.4	2288.12	2256.44	2182.07	2942.54	2313.73	776.095	1380.01	1161.37	1037.61	1441.39	1443.32	1476.45
M311T183	(M-H)-	Arachidic acid	0.28211	0.968906	0.951122	311.295	183.318	HMDB0002212	C06425	Lipids and lipid-like molecules	Fatty Acyls	Fatty acids and conjugates	15297.9	4083.13	2524.43	2272.37	5184.02	2710.84	1146.32	5925.57	4316.79	4718.23	21142.2	4293.44	3313.41	635.002	1546.47	673.311	1384.04	2312.95	9746.83	8283.27	1530.4	4841.65	13016.9	2831.78	549.717	604.693	554.48
M303T40	[M-H]-	Arachidonic acid (peroxide free)	16.3193	0.851461	0.153758	303.233	40.1045	HMDB0001043	C00219	Lipids and lipid-like molecules	Fatty Acyls	Fatty acids and conjugates	2.83446e+07	2.63346e+07	3.24473e+07	2.11822e+07	3.00561e+07	3.45731e+07	2.83485e+07	3.49619e+07	3.56303e+07	3.94378e+07	2.92067e+07	4.23665e+07	3.42825e+07	2.21906e+07	3.71307e+07	2.93713e+07	4.7216e+07	3.84231e+07	3.15717e+07	3.0238e+07	1.93373e+07	3.4671e+07	2.66813e+07	3.62663e+07	4.08408e+07	4.07585e+07	4.11357e+07
M526T346_1	[M-2H]2-	Arachidonoyl coenzyme a	0.455316	0.523139	0.00122011	525.662	345.773		C02249	Lipids and lipid-like molecules	Fatty Acyls	Fatty acyl thioesters	3388.5	2394.27	2023.25	2596.18	1511.12	3137.47	4129.94	2508.64	3602.17	3895.73	3210.78	4478.18	3059.45	3523.01	4410.78	5539.46	4897.38	3126.31	3000.4	2138.21	1253.81	1991.39	1314.83	1719.09	3447.09	3460.36	3460.38
M371T293	[M-H]-	Arctigenin	0.317272	0.31435	0.241027	371.135	293.401	HMDB0030087	C10545	Lignans, neolignans and related compounds	Furanoid lignans	Tetrahydrofuran lignans	420.507	638.987	630.288	834.802	768.42	1171.13	900.167	889.966	798.971	1362.18	9477.93	1834.53	587.568	522.804	674.119	928.407	940.074	1170.89	855.186	664.72	1185.36	754.411	462.639	875.846	909.588	1081.19	919.534
M246T428	[M-H]-	Asn-Asp	0.114066	1.00428	0.969169	246.072	427.571			Organic acids and derivatives	Carboxylic acids and derivatives	Amino acids, peptides, and analogues	6002.29	4199.65	3790.4	4769.4	4122.48	4254.25	4670.06	4528.42	6394.03	7061.06	5982.36	5005.6	4640.56	4687.84	7920.55	5875.88	7080.03	6313.04	6742.3	6828.78	4187.83	4720.81	5381.31	5924.51	6215.04	6131.78	6215.77
M261T462	[M-H]-	Asp-Glu	0.386875	0.865484	0.169531	261.072	462.046			Organic acids and derivatives	Carboxylic acids and derivatives	Amino acids, peptides, and analogues	25217.9	19258.5	17073.6	19746	17120.2	17795.3	17330.9	17504	22863.6	24990	24425.5	19682.8	16812.5	15560.7	20410.8	25135.3	27675	22189.6	22283.3	22478.6	15484.1	16637.8	15676.9	17179.8	20601.9	20601.8	20552.4
M131T381	[M-H]-	Asparagine	0.196639	0.96575	0.872965	131.046	380.728	HMDB0000168	C16438	Organic acids and derivatives	Carboxylic acids and derivatives	Amino acids, peptides, and analogues	9751.07	5250.89	4789.36	6751.96	6154.76	6597.61	5465.11	4946.71	8019.15	12773.3	10672.9	7302.3	5374.22	5384.09	7287.96	10226.5	12648.9	11742.9	13222.6	9157.32	5242.41	6846.04	6510.15	6516.47	7636.23	7650.1	7650.08
M132T406_2	[M-H]-	Aspartic acid	3.3153	0.867461	0.148918	132.031	405.554	HMDB0000191	C00049	Organic acids and derivatives	Carboxylic acids and derivatives	Amino acids, peptides, and analogues	1.76126e+06	1.36577e+06	1.24604e+06	1.27991e+06	1.29313e+06	1.35722e+06	1.23457e+06	1.22517e+06	1.40295e+06	1.51725e+06	1.50808e+06	1.35406e+06	1.33307e+06	1.30956e+06	1.35914e+06	1.79773e+06	1.65541e+06	1.43329e+06	1.59401e+06	1.42399e+06	1.00199e+06	1.11285e+06	1.00169e+06	1.01515e+06	1.48315e+06	1.49187e+06	1.49202e+06
M187T349	[M-H]-	Azelaic acid	0.611438	1.38497	0.0982846	187.097	348.569	HMDB0000784	C08261	Lipids and lipid-like molecules	Fatty Acyls	Fatty acids and conjugates	8606.11	12954.5	8586.39	7900.92	8758.08	35897.2	6725.57	9352.63	8705.71	8761.84	9991.53	8592.67	143452	6746.51	7314.86	6272.96	7101.29	7181.44	16595	18478.7	9172.31	8231.33	10381.5	9339.72	17808.6	17644	17645.8
M339T47	(M-H)-	Behenic acid	2.24738	1.94648	0.350612	339.325	47.066	HMDB0000944	C08281	Lipids and lipid-like molecules	Fatty Acyls	Fatty acids and conjugates	69942.9	153983	97947.2	81534.6	132575	81069.7	21228.9	23802.1	56556.1	22368.8	192740	44367	120680	27836.2	31201.3	30222.2	44624.5	106051	64214.3	91163.3	27446.6	91501.9	369762	58713	11531.5	16201.2	11610.2
M409T18	[M-H]-	Bensulfuron-methyl	0.195558	0.951515	0.540316	409.106	18.438		C10937	Benzenoids	Benzene and substituted derivatives	Benzoic acids and derivatives	9031.65	9323.79	13312.8	11873	9783.66	10062.6	12941.9	12512	10504.6	11220.3	11796.5	11884.5	12450.3	11354.4	14650.4	10282.9	13498.8	6838.67	12764.3	12290.4	7273.65	11412.1	11238.9	12444.8	12376.4	12355.7	12698.7
M121T108	(M-H)-	Benzoic acid	1.42941	1.61942	0.203712	121.029	107.704	HMDB0001870	C00180	Benzenoids	Benzene and substituted derivatives	Benzoic acids and derivatives	42048.8	14273	57355.5	51842.9	77361.7	58958.7	47872.6	83281.7	45823.5	47839	36432.2	50746.5	51484.3	36017.3	38644.9	52071	64104.2	17946.9	185045	86326.7	13624.1	75771.7	75473.2	69010.9	96157.5	98575.7	96214.3
M307T272	[M-H]-	Bestatin	0.0634413	1.09751	0.452464	307.15	272.075		C00732	Organic acids and derivatives	Peptidomimetics	Hybrid peptides	582.357	453.729	610.299	679.79	607.751	634.902	664.371	721.589	470.591	530.811	659.353	485.725	362.534	603.168	732.725	648.958	524.554	552.792	701.074	553.016	728.654	391.865	739.195	763.079	518.6	476.946	479.814
M297T474	(M+K-2H)-	Beta-D-Fructose 6-phosphate	0.770666	0.587964	0.0552846	296.981	473.611	HMDB0003971	C05345	Organic oxygen compounds	Organooxygen compounds	Carbohydrates and carbohydrate conjugates	35688.7	18446.1	10743	12982.3	9251.72	19720.9	12944.2	26739.5	22176	27037.7	36908.2	17750.1	14816.7	13321.1	10797.7	21279.2	33255.3	17128.9	23223	23631.1	11657	9811.98	7819.35	8263.2	21386.7	21316.6	22424.9
M103T186	[M-H]-	Beta-hydroxybutyrate	0.541629	0.831206	0.112661	103.04	185.698	HMDB0000011	C01089	Organic acids and derivatives	Hydroxy acids and derivatives	Beta hydroxy acids and derivatives	18681.7	15112.5	15427	22508.9	15888.9	18405.3	23316.5	18208.8	19111.1	24261.6	15797.8	25845.6	24692	23569.3	33741.1	34141.5	33423.6	26732.3	18445.3	20863.2	14464.1	16816.7	13698.3	20894.3	33602.2	33164.2	32675.8
M371T28	[M-H]-	Biocytin	0.943199	1.37241	0.373009	371.188	28.0075	HMDB0003134	C05552	Organic acids and derivatives	Carboxylic acids and derivatives	"Amino acids, peptides, and analogues"	55199.7	30140.9	33189	27238.3	43319.6	39634.2	33426	11717.6	31025.8	70733.7	76075.7	37443.2	42196.2	49444.8	34994.5	30290.8	36274.1	19912.1	107989	93826	24978.4	60244.6	34238.5	36129.9	42571.4	43222.2	42573.8
M487T391	[M-H]-	Blood group b trisaccharide	0.311993	1.25012	0.0964757	487.175	391.196			Organic oxygen compounds	Organooxygen compounds	Carbohydrates and carbohydrate conjugates	2347.55	3684.58	5978.21	4532.11	4231.78	4059.29	3708.86	4451.25	5257.89	4233.58	3168.66	4230.39	5089.6	3551.8	2940.1	4166.4	4570.26	3442.54	4260.77	5227.55	7071.19	3643.8	5855.4	5257.62	4580.27	4578.87	4798.08
M354T29_2	[M-H-H3NO]-	Butanediamide, n4-hydroxy-n1-[(1s)-1-(1h-indol-3-ylmethyl)-2-(methylamino)-2-oxoethyl]-2-(2-methylpropyl)-, (2r)-	0.699288	1.06292	0.762321	354.203	29.0225			Organic acids and derivatives	Carboxylic acids and derivatives	Amino acids, peptides, and analogues	278176	53479.2	80221.3	61467.2	80763.2	48053	52669.1	80785.2	67108.1	86894.3	87322.8	65936.3	74518.1	38050.2	33880.9	54973.3	50183.5	38680.4	123183	99765.2	31854.8	95583.4	60495.5	57564.9	76946.8	76976	74631.7
M357T33_2	[M-H]-	Cannabidiolic acid	0.354093	0.966995	0.915822	357.192	33.3815		C10784	Benzenoids	Benzene and substituted derivatives	Benzoic acids and derivatives	32997.1	10870.5	14572.9	6121.19	9423.88	21006.3	13941.5	17605.5	20372.5	33152.3	32111.6	12758.5	31280.9	15964.9	14275.9	22248.7	16713.7	15784.5	43574.9	26019.1	7482.96	25066.8	10992	12517.4	22262.2	24820.8	22091
M171T53	(M-H)-	Capric acid	1.42037	1.29025	0.569621	171.139	52.699	HMDB0000511	C01571	Lipids and lipid-like molecules	Fatty Acyls	Fatty acids and conjugates	55202.8	96400.6	95492.1	99757.8	120828	82401.4	125181	352023	223917	47243.3	50222.7	77637.1	90256.1	265400	294357	89788	221052	91070.6	68565.5	122404	74617	390575	182001	292389	246914	198598	199230
M235T206	[M-H]-	Carboxyibuprofen	0.471696	1.41514	0.283235	235.118	206.487	HMDB0060564					3647.76	16323.2	9306.72	8811.43	8295.09	4606.67	19749	14188.7	17855.1	13053.7	3446.9	8028.27	14076.2	27637	23477.6	15771.8	22064.5	23808.4	17659.5	21512.1	6255.49	27551.7	6969.08	28058.1	16389.8	16438.8	17058.3
M587T448	[2M-H+4i]-	Carboxyphosphamide	0.270445	0.784165	0.0181506	587.028	448.242	HMDB0060449	C07646	Organic nitrogen compounds	Organonitrogen compounds	Nitrogen mustard compounds	7259.97	6909.6	6284.28	6734.99	5044.03	6279.33	6523.57	6958.88	6713.85	7374.24	7041.56	7011.4	6846.16	6488.19	7287.96	7955.8	10534.2	7395.56	6772.86	7097.98	5655.13	4269.21	4342.71	4501.79	7565.44	7244.39	7553.5
M445T449	[M-H]-	Cdp-ethanolamine	1.32765	0.809557	0.19608	445.051	448.947	HMDB0001564	C00570	Nucleosides, nucleotides, and analogues	Pyrimidine nucleotides	Pyrimidine ribonucleotides	148932	117621	84304	120484	89399.8	90060.3	96776.7	101004	112251	177042	146179	108254	92512.2	81762.4	103673	141606	164263	125846	138187	131682	83358	85215.6	78291.8	83557.2	120963	121237	120964
M563T36_1	[M-H]-	Cer(d18:1/18:1(9Z))	2.35844	1.0134	0.852868	562.519	36.097	HMDB0004948	C00195	Lipids and lipid-like molecules	Sphingolipids	Ceramides	1.29643e+06	1.3952e+06	1.88225e+06	1.56405e+06	2.24983e+06	2.08824e+06	1.38571e+06	1.61277e+06	1.50841e+06	1.97064e+06	1.37039e+06	1.69769e+06	1.20919e+06	734822	1.30814e+06	854048	820695	1.70177e+06	1.62235e+06	1.33724e+06	1.79741e+06	1.62014e+06	1.7204e+06	1.57604e+06	366865	387819	386861
M595T36_1	[M+CH3COOH-H]-	Cer[ns] d34:2	1.02254	1.22681	0.369998	594.509	36.16			Organic oxygen compounds	Organooxygen compounds	Alcohols and polyols	41394.9	79639.5	29802.7	24802.8	46210.3	30355.9	17020.4	34197.2	39007.5	37112.9	46156.8	27069.6	24550	16360.8	26414.4	18303.8	21754.1	69907.9	38144.3	32980.6	74378.2	35101.2	39113.2	26336.3	8599.38	9339.87	8602.01
M625T604	[M+CH3COOH-H]-	Cer[ns] d36:1	0.490738	0.575985	0.343536	624.554	604.233			Lipids and lipid-like molecules	Sphingolipids	Ceramides	114842	7253.92	8949.25	4764.41	21407.9	12315.9	4543.18	18287.2	8724.15	62313.1	36173.6	4983.66	2800.17	3859.07	3720.41	5858.39	584.61	6259.09	20936.3	10030.4	9576.99	10611.5	19001.7	7615.4	2612.99	3482.96	2874.52
M623T36	[M+CH3COOH-H]-	Cer[ns] d36:2	9.90703	1.37004	0.255952	622.54	36.077			Organic oxygen compounds	Organooxygen compounds	Alcohols and polyols	2.20407e+06	5.47199e+06	3.1075e+06	2.10842e+06	4.12901e+06	3.22263e+06	1.49831e+06	2.48826e+06	2.86828e+06	2.98131e+06	2.03771e+06	2.17501e+06	2.06294e+06	1.04365e+06	1.74737e+06	1.00047e+06	883270	4.73004e+06	2.47703e+06	2.04295e+06	6.52078e+06	2.62053e+06	3.24928e+06	2.33698e+06	302639	321582	321695
M707T612	[M+CH3COOH-H]-	Cer[ns] d42:2	0.0596096	1.03842	0.923748	706.631	611.567			Organic oxygen compounds	Organooxygen compounds	Alcohols and polyols	3494.81	550.139	660.214	223.046	1177.96	548.395	277.407	473.932	525.433	1434.76	1059.38	68.1446	327.76	138.339	196.464	186.802	217.604	259.039	950.077	538.238	577.46	351.172	1198.72	370.883	113.107	207.006	231.99
M605T17	[2M-H]-	Chlorambucil	0.101986	0.910942	0.158613	605.159	16.806	HMDB0014436	C06900	Organic nitrogen compounds	Organonitrogen compounds	Nitrogen mustard compounds	3843.43	3870.52	4773.87	4058.22	4334.5	4357.91	4059.94	4192.42	4192.92	4340.64	5127.44	4366.14	4229.58	4687.18	5117.36	4118.88	4903.52	3668.7	4212.8	4633.46	3281.96	4335.71	3633.62	3841.53	4475.97	4332.32	4476.26
M465T79	(M-H)-	Cholesterol 3-sulfate	0.740474	0.87637	0.804677	465.301	78.6065						340733	39839.1	158236	74022.9	94472.4	41309.4	40068.5	138313	64054	231500	313786	46154.1	61854.3	46402	18889.8	19525.2	194957	43995.9	335639	199798	29782.3	48138.6	42369	75056.5	28666.9	22346.1	22248.9
M465T29_2	[M-H]-	Cholesteryl sulfate	7.13098	0.845235	0.725929	465.303	28.561	HMDB0000653	C18043	Lipids and lipid-like molecules	Steroids and steroid derivatives	Cholestane steroids	7.81506e+06	3.53785e+06	3.11374e+06	2.1309e+06	5.06747e+06	1.93976e+06	1.48084e+06	1.58907e+06	6.03607e+06	2.91941e+06	1.19765e+07	2.15094e+06	2.46671e+06	1.86738e+06	2.20838e+06	1.37647e+06	1.7765e+06	1.24617e+06	5.18041e+06	6.11331e+06	1.34067e+06	2.43874e+06	5.25281e+06	1.77933e+06	721950	763620	763057
M407T224	[M-H]-	Cholic acid	0.378055	2.25661	0.0324953	407.278	224.02	HMDB0000619	C00695	Lipids and lipid-like molecules	Steroids and steroid derivatives	Bile acids, alcohols and derivatives	1263.42	3433.45	5102.15	1799.27	2369.22	1295.62	696.319	1958.16	587.53	1268.9	404.001	2262.96	5709.73	3053.61	1059.86	1619.76	796.986	1498.8	2530.13	4303.06	3822.9	727.581	2159.84	2654.16	2551.67	2470.05	2477.05
M207T490	[M-H-H2O]-	Chorismic acid	0.105285	0.979921	0.870107	207.014	489.964	HMDB0012199	C00251	Organic acids and derivatives	Carboxylic acids and derivatives	Dicarboxylic acids and derivatives	6926.35	6961.22	7849.54	13150.8	7484.32	7017.76	7922.78	8833.95	7976.42	6277.63	3324.87	8056.41	7604.15	7060.79	8013.89	6888.22	7540.69	8334.02	6521.08	6188.55	7244.71	6897.03	7306.75	7382.73	7450.93	7437.24	7654.08
M235T240	[M-H-CHNO]-	Cidofovir	0.207869	0.997175	0.991919	235.041	239.655	HMDB0014513	C06909	Organoheterocyclic compounds	Diazines	Pyrimidines and pyrimidine derivatives	10915.8	10926.7	9308.19	11114.2	6975.74	9188.83	15937.2	12405.8	8917.91	9645.62	8527.11	10421.2	20127.7	28980.8	10277.8	20601.9	19766.2	12158.6	8983.02	7378.79	17862.1	7109.07	3613.47	20722.4	24282.4	21945.8	21809.1
M293T29	[M-H]-	Cinchonine	5.91665	1.28069	0.542027	293.179	28.532	HMDB0030282	C06528				5.82067e+06	1.26081e+06	1.86607e+06	1.42354e+06	1.67944e+06	1.16519e+06	1.39625e+06	2.02968e+06	2.81677e+06	3.00801e+06	5.0194e+06	1.90466e+06	1.66595e+06	959032	1.08623e+06	1.52329e+06	2.1427e+06	957575	8.3229e+06	4.55351e+06	1.45761e+06	1.77097e+06	2.78485e+06	1.825e+06	2.06541e+06	2.10523e+06	2.06533e+06
M317T404	[M+OH]-	Cinnavalininate	0.225487	0.820636	0.0652148	317.037	403.726	HMDB0004078	C05640	Organoheterocyclic compounds	Benzoxazines	Phenoxazines	4782.31	4407.97	4514.5	4246.39	3792.95	3976.87	5030.44	4779.07	4746.21	6397.01	4399.22	4698.42	4658.43	4642.16	4460.43	5745.97	7219.46	4519.9	5305.94	4789.18	4131.34	3518.33	3322.69	3592.92	5424.68	5340.02	5425.53
M487T282	[M+FA-H]-	Cinobufagin	0.273083	1.78088	0.0935386	487.235	281.666		C16931	Lipids and lipid-like molecules	Steroids and steroid derivatives	Steroid lactones	697.383	2521.7	3915.99	1163.87	1690.64	1595.5	565.041	1193.17	766.482	1358.5	656.794	2595.64	4369.22	2184.48	734.946	1823.11	1221.14	1585.63	1998.83	3346.95	3151.98	814.4	1816.82	1578.74	2334.92	2405.39	2406.36
M211T51	[M-H]-	Cis-.delta.2-11-methyldodecenoic acid	0.207166	1.13589	0.822521	211.17	50.7795			Lipids and lipid-like molecules	Fatty Acyls	Fatty acids and conjugates	653.484	3204.26	2698.77	3248.99	5685.13	1575	8607.93	24985.3	15376.5	882.153	547.967	2153.14	3038.03	18868.7	21646.9	2417.49	11080.8	5014.9	1651.03	6081.65	2002.66	15912.1	12625.7	21421.3	9412.55	10929.9	9029.5
M327T40	[M-H]-	Cis-4,7,10,13,16,19-docosahexaenoic acid	6.1842	0.912575	0.272124	327.233	40.0295	HMDB0002183	C06429	Lipids and lipid-like molecules	Fatty Acyls	Fatty acids and conjugates	7.77439e+06	4.11129e+06	8.04534e+06	9.33325e+06	6.83851e+06	8.88382e+06	1.05999e+07	9.10666e+06	8.86237e+06	9.69084e+06	7.80247e+06	1.16127e+07	8.52358e+06	1.20931e+07	8.96337e+06	1.39695e+07	1.49636e+07	1.0836e+07	8.18699e+06	8.67178e+06	8.50642e+06	1.02242e+07	7.11618e+06	9.9271e+06	1.14511e+07	1.12724e+07	1.14521e+07
M173T441	[M-H]-	Cis-aconitate	1.36827	0.874745	0.436971	173.009	440.553	HMDB0000072	C00417	Organic acids and derivatives	Carboxylic acids and derivatives	Tricarboxylic acids and derivatives	199700	134592	92929.1	110145	82765.1	109477	123011	98453.4	119364	162285	139652	132882	126461	136158	104499	169122	170608	121686	187273	146835	85760.8	93046.2	76716.9	88862.3	130289	132797	130287
M141T355	[M-H]-	Cis,cis-muconic acid	3.49376	0.972253	0.871565	141.017	355.383	HMDB0006331	C02480	Lipids and lipid-like molecules	Fatty Acyls	Fatty acids and conjugates	2.35794e+06	1.80282e+06	1.51714e+06	1.64771e+06	1.41808e+06	1.54429e+06	1.57992e+06	1.55747e+06	1.98322e+06	2.43012e+06	2.44171e+06	1.70096e+06	1.63204e+06	1.4304e+06	1.72774e+06	2.18415e+06	2.61084e+06	2.16191e+06	3.00014e+06	2.50908e+06	1.37836e+06	1.5003e+06	1.40736e+06	1.57369e+06	1.92757e+06	1.94985e+06	1.95012e+06
M191T478	[M-H]-	Citrate	4.1121	1.1984	0.413492	191.02	478.474	HMDB0000094	C00158	Organic acids and derivatives	Carboxylic acids and derivatives	Tricarboxylic acids and derivatives	4.9791e+06	2.41909e+06	1.62714e+06	1.7736e+06	1.56548e+06	1.62081e+06	1.66686e+06	541294	1.91669e+06	1.15175e+06	2.84978e+06	1.79933e+06	1.81106e+06	1.59255e+06	1.13517e+06	2.53987e+06	2.86943e+06	2.3412e+06	2.72438e+06	2.39313e+06	2.20136e+06	1.50385e+06	1.40639e+06	1.66582e+06	2.0113e+06	2.03331e+06	2.03781e+06
M540T437	[M-H]-	Cyclic adenosine diphosphate ribose	0.624949	0.613179	0.0010748	540.051	437.368		C13050	Organic oxygen compounds	Organooxygen compounds	Carbohydrates and carbohydrate conjugates	10899.3	7789.39	6958.19	8164.21	7082.25	6343.88	9558.05	7583.05	11958.2	11793.7	10827.1	9934.9	8215.99	6591.08	8381.29	10812.3	9990.15	7357.08	8381.44	7567.69	6258.05	5199.95	4973.65	5424.74	9013.35	9101.45	9101.36
M402T485	[M-H]-	Cytidine 5'-diphosphate	0.0293345	0.895917	0.190105	402.009	484.78	HMDB0001546	C00112	Nucleosides, nucleotides, and analogues	Pyrimidine nucleotides	Pyrimidine ribonucleotides	819.899	1605.17	963.759	1274.79	1252.15	876.678	1265.2	1465.99	1012.05	1139.98	1189.21	1013.36	1185.79	1087.24	1038.61	826.995	1316.39	1375.05	955.994	939.059	1055.11	1022.48	1080.25	1295.39	1046.77	1051.32	863.328
M547T446	(M+CH3COO)-	Cytidine 5'-diphosphocholine (CDP-choline)	0.627932	0.68495	0.00310257	547.119	445.687	HMDB0001413	C00307	Nucleosides nucleotides and analogues	Pyrimidine nucleotides	Pyrimidine ribonucleotides	13264.9	9498.19	8882.91	10894	10215.1	9396.7	9808.11	9785.67	11721.6	14871.4	13523.5	11818.1	7769.32	7470.09	11647.2	13246.1	15643.6	12862.6	9175.33	9792.91	6196.83	8103.88	7581.02	8143.41	11336.7	11268.1	11370.3
M322T459	[M-H]-	Cytidine 5'-monophosphate	0.483389	0.867444	0.562476	322.044	459.182	HMDB0000095	C00055	Nucleosides, nucleotides, and analogues	Pyrimidine nucleotides	Pyrimidine ribonucleotides	19032.7	10955.5	7856.36	10704.3	9367.7	15976.4	15228.1	9033.55	7968.71	13684.1	6383.25	17012	14028.1	13487.9	16658.4	17718	19133.5	12974.8	19016.6	9244.39	7554	8885.04	6553.29	8868.96	13036	13443.6	13033.7
M403T400	M-	Cytidine diphosphate (CDP)	0.0458442	0.958199	0.626515	403.012	400.404						1398.16	1436.3	1575.7	1956.54	1750.05	1513.05	1796.23	1500.09	1324.11	1402.33	1140.14	1429.02	1588.5	1524.97	1520.17	1844.84	1674.94	2361.01	1350.4	1083.82	1695.07	1325.74	1367.79	1409.94	1945.9	1883.61	1883.62
M613T443	[M-H]-	Cytidine monophosphate n-acetylneuraminic acid	1.15547	0.79111	0.190993	613.138	443.077	HMDB0001176	C00128	Nucleosides, nucleotides, and analogues	Pyrimidine nucleotides	Pyrimidine nucleotide sugars	95577.6	74380.8	55008.7	73393.6	62964.3	55075.1	56818	65151.1	86609	113140	107853	66548.8	56027.7	48832.4	61606.9	89496.3	101878	77320.6	85935.4	91942.9	47376.1	54554	55141.3	57535.8	78879.7	78880.8	79705.6
M215T15	[M+Cl]-	D-(+)-galactose	0.0442624	0.990864	0.845518	215.051	15.428	HMDB0033704	C00124	Organic oxygen compounds	Organooxygen compounds	Carbohydrates and carbohydrate conjugates	1352.83	1436.98	1121.2	841.186	905.463	474.754	1544.43	1469.17	1332.08	1222.84	1331.46	1156.87	403.862	1040.38	1402.05	1364.48	1140.22	1141.06	1345.72	1359.77	1311.41	1317.06	1376.57	1272.71	1252.86	1330.33	1252.15
M201T392	(M+Na-2H)-	D-Allose	0.477953	1.10912	0.639916	201.037	392.423	HMDB0001151	C01487	Organic oxygen compounds	Organooxygen compounds	Carbohydrates and carbohydrate conjugates	42275.1	34763.6	25876.1	22741.5	28921.4	27968.8	23647.8	27389.4	34272.5	39063.4	42746.8	34757.3	28219.4	23354.6	30020.3	37290.2	46640.5	37096.7	42981.4	38428.9	25463.1	68434.6	25706.7	22892	33441.4	33437.6	33225.4
M147T106	(M-H)-	D-Arabinono-1,4-lactone	0.93598	1.39446	0.113733	147.029	106.257						32212	16455	23069.2	26988	19678.5	29960.7	40860.1	22645.3	16785.3	30930.4	25533.8	21720	38999.2	37588.6	33897.2	46538.9	40875.8	22234.1	54844.9	44080.3	39762.2	27036.3	21530.6	33732.7	44459.2	44231.5	43970.4
M101T76	[M-H-CH6O2]-	D-arabitol	0.736456	0.966666	0.881407	101.024	75.945	HMDB0000568	C01904	Organic oxygen compounds	Organooxygen compounds	Carbohydrates and carbohydrate conjugates	32282.3	46921.7	37918.1	43231	25835.5	45871.8	51437	47999.2	36422.8	45375.7	13051.7	44051.5	57885.8	56506.3	41036.6	60157.9	66248.6	53793.9	62316.5	42603.2	41857	33145.6	13170.8	37300	52114.4	51790.3	51794.6
M237T455	[M-H]-	D-erythro-imidazolylglycerol phosphate	0.204169	1.08861	0.233598	237.007	454.782		C04666	Organic acids and derivatives	Organic phosphoric acids and derivatives	Phosphate esters	6462.17	5213.19	5534.44	6207.13	5386.16	5708.69	6569.56	5464.6	5536.37	5505.75	6072.71	6771.85	5308.53	5574.59	5689.51	6470.25	6006.98	5897.59	8083.05	6817.82	6084.53	6203.11	5704.89	6210.29	6333.42	6243.67	6332.72
M380T286	[M-H]-	D-erythro-sphinganine-1-phosphate	0.356307	0.288007	0.0347708	380.255	285.892	HMDB0001383	C01120	Lipids and lipid-like molecules	Sphingolipids	Phosphosphingolipids	3150.09	1799.83	1052.58	1213.05	526.745	1288.6	967.06	1132.18	1607.27	1233.58	4152.81	1286.03	642.286	884.246	912.82	1029.54	1210.97	535.66	560.119	1019.45	338.664	291.479	390.451	389.044	1060.31	1012.45	1060.6
M378T284	[M-H]-	D-erythro-sphingosine-1-phosphate	0.666274	0.33459	0.0276854	378.24	283.715	HMDB0000277	C06124	Lipids and lipid-like molecules	Sphingolipids	Phosphosphingolipids	7713.82	5562.58	3208.99	4197.47	3205.18	3865.4	3892.9	4201.5	5943.46	5723.58	14006.4	4222.45	3920.53	3537.61	3425.49	4249.77	4034.24	2340.41	3574.91	3487.95	1377.96	1480.19	1368.49	1421.7	3444.72	3435.91	3410.47
M199T399	[M-H]-	D-erythrose 4-phosphate	0.823456	0.744466	0.0779569	199.001	399.225	HMDB0001321	C00279	Organic oxygen compounds	Organooxygen compounds	Carbohydrates and carbohydrate conjugates	27332.8	17237.2	15961.8	24127.8	21369.3	16940.1	19944.9	19193.6	28859.5	30532.2	30184.4	28263.1	18962.8	16848.5	24591.1	34712.3	37980.3	29113.9	28036.6	27688.3	14095.9	15101.2	15675	16267.5	24992.9	24752.7	24751.4
M179T76	[M-H]-	D-fructose	0.122529	0.845981	0.326946	179.056	75.556	HMDB0062538	C00095	Organic oxygen compounds	Organooxygen compounds	Carbohydrates and carbohydrate conjugates	1108.02	5597.41	4471.61	5166.77	3802.66	4848.43	7356.6	4365.65	3282.53	4723.83	4029.49	4491.72	6453.83	5386.55	5417.46	7407.53	8104.37	7063.01	3182.14	2937.95	5792.4	3881.63	3778.41	4326.28	6841.68	6354.31	6348.66
M191T104	(M-H2O-H)-	D-Galactarate	2.63329	1.18225	0.68448	191.019	103.858	HMDB0000639	C00879	Organic oxygen compounds	Organooxygen compounds	Carbohydrates and carbohydrate conjugates	348835	125985	274850	616888	225234	283467	447517	361308	235713	460265	315768	365155	451196	382408	293175	923072	673561	157391	1.15767e+06	492080	88209.7	308864	227693	309568	870774	1.02934e+06	1.02835e+06
M209T168	[M-H]-	D-glucarate	0.67874	0.738347	0.396278	208.985	167.774	HMDB0000663	C00818	Organic oxygen compounds	Organooxygen compounds	Carbohydrates and carbohydrate conjugates	37435.7	31258.9	30660.1	38063	15906.7	29034	93259.7	55940.7	27392.4	43476.2	15774.5	26170.2	40865.2	48206	32513.8	36428.8	30128.8	24942.1	10384.6	33078.5	46101.3	33907.5	21979.5	48005.6	42032.6	38824.7	42061.1
M258T420	[M-H]-	D-glucosamine 1-phosphate	0.227702	0.941311	0.567727	258.037	420.004	HMDB0001109	C06156	Organic oxygen compounds	Organooxygen compounds	Carbohydrates and carbohydrate conjugates	13531.9	11570.3	9294.57	11485.7	9925.54	10339.8	10013.7	10937.6	12123.8	15187.8	13990.8	11965.7	10906.7	9261.39	10806.4	13430.7	13998.5	12105.6	15367.3	13683.7	9716.69	10730.8	10023.3	10341.7	12907.3	12528.4	12526.9
M149T48	[M-H]-	D-lyxose	0.0625153	0.923443	0.595026	149.035	47.688		C00476	Organic oxygen compounds	Organooxygen compounds	Carbohydrates and carbohydrate conjugates	15579.8	16079.4	18638.9	18170.2	36177.4	18746.3	19969.3	20463.7	18408.5	16611.6	13857.2	22505.1	21931.8	43312.3	19086.1	21304.6	16817.5	17902.9	6894.47	16089.6	23057.5	18910.1	17884.4	20418.9	20094.2	19636.9	18816.6
M239T393	(M+CH3COO)-	D-Mannose	3.13949	0.845934	0.144142	239.077	393.076	HMDB0000169	C00159	Organic oxygen compounds	Organooxygen compounds	Carbohydrates and carbohydrate conjugates	1.03423e+06	854968	671150	704247	692755	716745	755471	783123	930912	1.10492e+06	1.09849e+06	941586	780581	746199	830352	1.04212e+06	1.25269e+06	983962	1.03599e+06	959633	657300	729516	637935	729133	947509	951425	950748
M241T334	(M-H2O-H)-	D-Mannose 1-phosphate	0.0404998	0.905388	0.308067	241.011	334.308	HMDB0006330	C00636	Organic oxygen compounds	Organooxygen compounds	Carbohydrates and carbohydrate conjugates	935.525	1483.67	1281.15	1539.32	1103.94	1402.18	1128.23	1331.12	1053.81	1046.35	1430.82	1203.38	1423.91	1369.52	1860.92	1324.28	1542.69	1537.61	968.45	1399.31	855.675	1273.62	1037.07	978.967	1558.99	1475.16	1558.99
M259T488	[M-H]-	D-mannose 6-phosphate	0.124618	1.00275	0.971826	259.022	487.635	HMDB0001078	C00275	Organic oxygen compounds	Organooxygen compounds	Carbohydrates and carbohydrate conjugates	33793.4	29920.5	26805.5	32000.5	34777.9	25791	28723.7	29427.5	35106.7	34977.7	28602.7	33891.7	32496.8	22568.6	43259.9	33460.8	32718.9	29035	32104.9	29968.6	23398.1	32933.2	38185	34665	32745.8	32746.5	33465.2
M169T475	[M-2H]2-	D-myo-inositol-1,3-diphosphate	0.0557456	0.996944	0.992056	168.999	474.891	HMDB0006234	C04062	Organic oxygen compounds	Organooxygen compounds	Alcohols and polyols	609.329	1107.93	1753.72	1600.42	2409.92	1944.37	4444.26	3682.5	1423.56	1173.67	881.63	2143.48	2231.37	290.831	1665.52	1142.03	984.579	2739.39	910.618	1553.28	2755.01	2795.66	2833.17	2859.34	688.96	615.103	1285.95
M131T129	[M-H]-	D-ornithine	0.432768	0.784248	0.130537	131.071	128.916	HMDB0003374	C00515	Organic acids and derivatives	Carboxylic acids and derivatives	Amino acids, peptides, and analogues	21670.4	14777.8	18950.3	20836.2	19426.3	35408.7	38624.4	45941.1	36842	34670.8	20520.1	24603.3	69386.6	56814	23747.5	60190.7	57935.7	27815.4	30441.5	21218.2	23046	34895.2	24540.9	23650.2	49253.8	49348.4	43893.8
M114T314	[M-H]-	D-proline	1.01516	1.06752	0.574728	114.056	313.901	HMDB0003411	C00763	Organic acids and derivatives	Carboxylic acids and derivatives	"Amino acids, peptides, and analogues"	180392	120524	108722	124353	113984	121760	111328	110942	168208	173252	168393	155235	112617	112870	130248	190833	199075	218879	207492	181278	126908	147148	135651	148795	152116	153557	151827
M179T371	[M-H]-	D-psicose	0.225544	1.21026	0.478854	179.071	371.174		C06468	Organic oxygen compounds	Organooxygen compounds	Carbohydrates and carbohydrate conjugates	3845.7	3021.86	2583.55	2967.59	586.917	2795.13	2460.16	2826.1	2879.83	421.09	3552.41	640.174	3108.43	640.849	2941.39	4572.9	1179.3	1215.54	2532.27	1129.35	2744.04	3043.18	3212.91	2805.02	647.877	649.972	573.058
M163T308	[M-H]-	D-quinovose	0.46846	3.39305	0.237446	163.04	307.725		C02522	Organic oxygen compounds	Organooxygen compounds	Carbohydrates and carbohydrate conjugates	26837.3	20430.2	2582.48	712.216	3960.62	2068.16	2332.24	2232.13	2801.42	1319.65	1556.89	2087.9	2988.09	2316.48	2023.93	2614.27	5168.24	5280.74	2690.8	26454.1	3308.62	2165.1	4307.92	2910.49	3301.8	3119.11	3511.14
M149T133	[M-H]-	D-ribose	0.808389	1.31173	0.0787722	149.045	133.01	HMDB0000283	C00121	Organic oxygen compounds	Organooxygen compounds	Carbohydrates and carbohydrate conjugates	16492.8	12173.4	19982.6	30389.7	22017.2	17175.5	23773.9	20963.4	15499	29644.2	16713.9	20238.2	31842.4	19647.9	31934.5	23418.9	36086.9	23865.2	40410.8	24726.1	26852.1	22468.5	27353.7	24559.1	36806.2	36116	36122.7
M229T441	[M-H]-	D-ribose 1-phosphate	0.761918	0.982834	0.907309	229.011	441.202	HMDB0001489	C00620	Organic oxygen compounds	Organooxygen compounds	Carbohydrates and carbohydrate conjugates	137066	113306	105404	167220	141828	121401	128740	146875	167944	241369	153729	140748	191921	101070	208918	153600	187845	151907	235718	164686	127633	129307	168186	137063	157561	162005	157583
M369T401	(M+CH3COO)-	D-Ribulose 1,5-bisphosphate	0.136642	1.0709	0.910385	369.008	400.815						25537.6	21053	559.57	678.388	12381.6	14775.1	466.745	13559.8	636.691	19585.9	703.429	13675.8	10588.5	652.983	540.865	523.063	869.67	657.217	620.284	18651.1	784.875	16114.5	14980.3	924.85	744.5	791.221	742.693
M459T441	[2M-H]-	D-ribulose 5-phosphate	0.316484	1.18079	0.467225	459.029	440.513	HMDB0001548	C00199	Organic oxygen compounds	Organooxygen compounds	Carbohydrates and carbohydrate conjugates	3967.71	2371.34	2517.33	4266.48	4301.15	3345.13	3650.96	5142.79	3910.89	6539.48	4537.83	4646.34	4916.94	3200.58	8515.2	4489.15	4809.3	4479.51	10653	5455.34	5135.83	4317.11	4595.73	3410.81	4932.62	5022.94	4983.8
M323T402	[M-H-H2O]-	D-turanose	0.856048	0.722286	0.0654129	323.078	401.656	HMDB0011740	C19636	Lipids and lipid-like molecules	Fatty Acyls	Fatty acyl glycosides	23489.4	38447.8	30433.6	30245.5	31733.2	26228.6	48778.1	27384.3	34229.5	47416.5	23470.3	39816	60554.5	28011.3	52012.3	25038.5	34190.3	29674.8	17991.4	24312	23805.4	34660.7	25765.3	33158.9	38648.3	45252.5	45213.4
M103T243	(M-H)-	D(-)-beta-hydroxy butyric acid	0.210286	1.10195	0.524532	103.04	243.457						10234.4	6755.9	7011.72	6111.74	7776.77	4512.66	3686.99	4525.34	5014.97	7146.28	7499.6	7486.38	4980.1	5436.73	6577.49	7287.58	9243.82	9873.95	8757.64	7386.7	4722.95	6185.9	6653.49	5257.7	6390.39	6399.77	6811.38
M451T46	[M+Cl]-	Daidzin	0.99967	1.14456	0.682691	451.088	46.1275	HMDB0130491	C10216	Phenylpropanoids and polyketides	Isoflavonoids	Isoflavonoid O-glycosides	34461.1	39812.2	26588.8	37577.2	39569.4	65844.5	94799.3	66685.5	25948.8	38536.6	14529.6	53071.9	65272.5	42303.5	34663.2	31557.8	61757.3	53189.5	100927	67777.9	35103.6	69243.4	20474.7	42484.4	58783.9	64145.1	59694
M129T103	[M-H-C7H6O8]-	Dehydro-l-(+)-ascorbic acid dimer	1.44161	1.03674	0.922883	129.019	103.118			Organoheterocyclic compounds	Furofurans	Isosorbides	279070	80659.7	255317	224479	295438	339566	267274	441147	160866	378297	443189	348739	286868	394274	179260	265884	301383	72321	894195	407136	131029	226031	333948	122099	401598	441562	399296
M536T446	[M-H]-	Desmethylbosentan	0.0716446	0.894125	0.269123	536.136	445.692			Organoheterocyclic compounds	Diazines	Pyrimidines and pyrimidine derivatives	2443.39	2018.8	1310.6	1731.71	1953.88	1651.04	1369.09	1570.61	1857.57	2160.47	2033.86	2251.15	1493.92	1584.87	1537.77	2258.76	1970.54	2062.93	1934.24	1880.31	1445.86	1731.87	1700.79	1359.35	1900.17	1916.87	1900.09
M309T214	[M-H]-	Diflubenzuron	0.0491502	0.878635	0.372833	309.014	213.821	HMDB0031778	C14427	Benzenoids	Benzene and substituted derivatives	N-phenylureas	1337.68	2324.44	1636.47	1400.83	983.257	1256.77	1960.47	1459.34	2024.3	2295.68	1672.09	1167.07	1607.5	1490.25	824.336	1845.96	2603.01	1973.35	1908.33	1682.81	2016.78	1245.14	1391.78	1050.2	2404.04	2404.29	2522.31
M193T390	[M-H-C6H8O6]-	Digalacturonic acid	0.0922502	0.980147	0.770545	193.035	390.492		C02273				4100	3266.49	3957.04	3651.5	3872.7	3684.78	3934.1	3780.85	4237.24	4698.85	4289.84	4428.56	4321.19	4751.14	3871.42	4824.37	4877.31	3766.93	3842.91	4701.28	4069.39	3938.49	3334.67	4979.06	4035.02	4034.33	3970.68
M127T378	[M-H]-	Dihydrothymine	1.49107	0.908172	0.500705	127.052	377.986	HMDB0000079	C00906	Organoheterocyclic compounds	Diazines	Pyrimidines and pyrimidine derivatives	265878	191448	248235	236983	196236	197309	238483	235639	288616	369970	336881	313650	288026	203554	248723	355120	355723	306404	410263	318422	221154	214967	216006	238674	304533	315736	315643
M71T208	(M-H2O-H)-	Dihydroxyacetone	0.33496	0.910219	0.65152	71.0137	207.887	HMDB0001882	C00184	Organic oxygen compounds	Organooxygen compounds	Carbohydrates and carbohydrate conjugates	24851.4	17326	13428.7	11255.2	15715.9	14537.8	11365.2	11488.1	17699.7	11431.4	25833.6	9793.16	13630.4	10167	10330.4	12755	12597.3	9744.26	11972.5	15113.1	12184.7	10432.3	18787.3	11255.5	13893.5	13882.4	14606.4
M867T126	(M-H)-	Dioscin	0.741963	0.94614	0.928728	867.47	125.694						88333.1	28298.6	16858	13420.7	21888.2	36016.2	3770.45	9150.21	16642.8	32555.4	88672.8	18521.3	17950.4	10632.3	8661.7	6908.65	24930.1	9510.57	31847.2	22992.7	15194.5	6360.16	75998.4	7800.82	3989.63	3920.66	3920.5
M160T411	(M-H)-	DL-2-Aminoadipic acid	0.202792	0.828726	0.0375337	160.061	411.334	HMDB0000510	C00956				14430	12991.7	13961.4	12610	15248.3	12453.8	9223.47	12911.6	14534.7	14089.7	13626.7	11007	7749.39	10328.9	9603.71	16455.1	20670.7	15468.9	10479.9	11673.9	9719.94	10456.9	9425.87	10723.7	13002.6	13364.1	12996.1
M185T501	(M-H)-	DL-2-Phosphoglycerate	0.681243	0.559652	0.117741	184.985	501.456	HMDB0003391	C00631	Organic oxygen compounds	Organooxygen compounds	Carbohydrates and carbohydrate conjugates	7517.75	4342.17	5120.24	5664.23	5165.35	6778.63	22270.5	4820.38	17292.8	7655.07	6077.68	11140.7	5680.83	8712.78	18340.1	7522.67	6230.54	6403.83	7130.2	10697.3	4309.97	5440.71	5095.48	6086.2	7624.96	7624.43	7716.37
M89T228_2	[M-H]-	Dl-lactate	5.30588	0.862534	0.235522	89.0248	228.436		C01432	Organic acids and derivatives	Hydroxy acids and derivatives	Alpha hydroxy acids and derivatives	2.9424e+06	2.15656e+06	1.75421e+06	2.09808e+06	1.98181e+06	2.21727e+06	2.17034e+06	2.13621e+06	2.96358e+06	3.50242e+06	3.34479e+06	2.91528e+06	2.2133e+06	2.27361e+06	2.42659e+06	3.24724e+06	3.69347e+06	2.93896e+06	3.13822e+06	2.93547e+06	1.8739e+06	2.37633e+06	2.08165e+06	2.28563e+06	2.60196e+06	2.66583e+06	2.60203e+06
M104T389	[M-H]-	DL-serine	0.745726	0.694861	0.209784	104.035	389.39	HMDB0062263	C00065	Organic acids and derivatives	Carboxylic acids and derivatives	Amino acids, peptides, and analogues	29571.5	62102.4	21296.7	22486.5	56221.2	24920.9	20882.8	23243.3	27181.7	28691.1	68349.2	63979.9	24370.4	21424	25185.3	30133	40164.7	34391.3	30107.3	28315.1	25774.8	25775.5	23962	27501	47835.8	36271.3	36023.7
M118T366	[M-H]-	DL-threonine	0.513653	1.0593	0.650765	118.051	366.055	HMDB0000167	C00188	Organic acids and derivatives	Carboxylic acids and derivatives	Amino acids, peptides, and analogues	46452.6	71761	66966.1	72050.6	84634	70160.9	62766.5	73110.7	92634.8	59027.4	44819.3	49490.2	77765.5	61661.8	76713.6	113522	69466.1	114020	56508.6	60278.3	62197.5	75896.5	68593.1	81018.9	87498.8	89956.3	89926.2
M203T260	[M-H]-	DL-tryptophan	0.806742	0.807297	0.431908	203.082	260.205	HMDB0030396	C00078	Organoheterocyclic compounds	Indoles and derivatives	Indolyl carboxylic acids and derivatives	56299.4	39204.6	17766.4	28045.7	31290.9	21881.8	26669	21194.3	50957.3	60463.1	60143.6	45928.6	34436.5	18160.2	27504.2	52598.8	76321.5	52263.1	62846.6	57746	20053	25397.5	24974.7	23203.2	41853.7	44755.3	45338
M229T293	[M-H]-	Dodecanedioic acid	0.297486	0.625353	0.57683	229.144	293.404	HMDB0000623	C02678	Lipids and lipid-like molecules	Fatty Acyls	Fatty acids and conjugates	2119.36	2867.46	2268.23	1481.68	2510.13	1597.82	1611.39	2790.15	2366.01	2328.79	24949.4	1694.12	2495.15	1669.32	2110.22	1283.5	1623.97	2092.59	5060.75	6522.76	1860.58	2676.49	3497	2732.49	2071.18	2113.14	2105.15
M379T413	[M-H]-	Egtazic acid	0.309757	0.377006	0.338296	379.134	412.755			Organic acids and derivatives	Carboxylic acids and derivatives	Tetracarboxylic acids and derivatives	951.477	1020.08	875.12	1029.7	1039.89	1052.27	1109.6	1160.95	1059.18	1122.19	11911.8	1090.23	1103.16	996.583	1023.33	1063.84	1168.77	1070.97	1313.17	1318.56	926.727	1093.13	952.243	976.421	508.545	498.566	508.669
M337T28	[M-H-C2H6O4]-	Eplerenone hydroxy acid	0.576265	0.968538	0.938922	337.204	28.241						1.47755e+06	249215	333864	265910	317439	203745	215179	294934	292912	522584	1.02328e+06	272970	278926	211491	161645	221450	232104	147477	829582	782236	177628	186987	283266	279673	320779	318611	318631
M287T212	[M-H]-	Eriodictyol	0.140062	1.02746	0.915985	287.069	211.781	HMDB0005810	C05631	Phenylpropanoids and polyketides	Flavonoids	Flavans	744.151	5854.32	6215.62	718.714	3750.58	490.403	667.024	4452.1	3654.65	4907.87	4283.1	4875.18	514.787	675.262	6466.83	1064.09	876.305	760.532	644.191	5072.09	4598.79	4765.39	3257.56	5129.16	744.811	743.492	790.149
M337T40	[M-H]-	Erucic acid	2.61198	1.71033	0.152512	337.31	39.692	HMDB0002068	C08316	Lipids and lipid-like molecules	Fatty Acyls	Fatty acids and conjugates	406803	100961	117956	117952	124531	120778	46500.6	44360.9	117907	217450	274857	273001	109488	158344	106321	203953	163995	224137	402020	480834	149103	188273	327375	118392	102588	102512	104449
M587T262	[M-H]-	Etoposide	0.119183	0.66561	0.19604	587.156	262.374	HMDB0014911	C01576	Lignans, neolignans and related compounds	Lignan lactones	Podophyllotoxins	498.943	799.013	1084.89	1527.03	150.742	1534.11	1744.93	735.675	761.381	615.622	446.635	845.409	934.345	1311.36	2418.95	2617.5	2347.69	1799.44	561.743	428.068	942.128	491.76	309.282	694.675	2789.91	2746.24	2789.07
M537T40	[M-H]-	Fahfa 34:0	0.713304	1.06523	0.847057	537.486	39.781			Lipids and lipid-like molecules	Fatty Acyls	Fatty acids and conjugates	224163	96216	100500	123847	97062.1	110562	83703	74991.5	115760	209836	322099	128399	115377	104164	92488.2	154849	169384	93553.7	281573	263849	117237	112919	105883	114300	141099	141222	151818
M564T39	[M-H]-	Fahfa 36:1	2.60945	0.72769	0.483733	563.503	39.172			Lipids and lipid-like molecules	Fatty Acyls	Fatty acids and conjugates	481161	44457.3	508409	54842.2	235449	191578	394642	174836	57386.8	475816	453337	67265.8	60023.9	74263.4	542780	343229	121102	85270.7	446098	251186	62447.9	81500.4	62559.8	277454	99655.2	99568.2	103539
M585T39	[M-H]-	Fahfa 38:4	1.08027	0.903833	0.725839	585.487	39.236			Lipids and lipid-like molecules	Fatty Acyls	Fatty acids and conjugates	117678	63838.9	62917.8	88650.4	67242.4	83863.7	70136.3	51585.3	76043.6	127064	117376	97956.8	74155.3	85991.9	69301.6	115251	127632	100799	158143	107164	2842.37	67831.2	82000.6	70235.8	102592	102609	109742
M343T27	[M-H]-	Formoterol	0.526268	1.41677	0.417787	343.175	27.4735	HMDB0015118	C07805	Benzenoids	Benzene and substituted derivatives	Phenethylamines	11050	7953.37	14346	8712.88	12160.6	8975.05	8282.06	6357.2	10521.5	19052.4	21905	8122.09	9426.65	10136	10590.5	11210.5	11666.3	4133.35	39179.7	27916.8	4552.1	12513.8	6136.42	14882.5	12399.6	12533.7	13809.2
M411T436	[M-H-H2O]-	Fostriecin	0.129613	0.677093	0.198226	411.126	435.605			Organoheterocyclic compounds	Pyrans	Pyranones and derivatives	1243.38	652.146	722.513	820.657	669.211	680.531	670.595	678.877	2337.65	998.154	882.435	1093.76	697.822	717.715	934.679	1332.2	1324.25	1180.52	930.992	828.361	598.955	805.916	634.303	711.905	849.797	835.446	842.795
M179T228	[M-H]-	Fructose	0.255521	0.861007	0.289013	179.056	228.429	HMDB0000660	C01496	Organic oxygen compounds	Organooxygen compounds	Carbohydrates and carbohydrate conjugates	5869.22	3830.78	3381.31	4365.71	4237.13	3981.24	5457.52	4162.46	6350.56	6633.54	6388.55	5722.2	4189.33	4490.93	4464.08	6244.43	7319.81	5852.92	7689.63	5859.99	4024.67	4128.57	4072.83	4114.03	4951.38	4951.38	4890.82
M319T409	(M+CH3COO)-	Fructose 1-phosphate	0.320903	0.850926	0.291905	319.046	408.649	HMDB0001076	C01094	Organic oxygen compounds	Organooxygen compounds	Carbohydrates and carbohydrate conjugates	7267.66	6156.29	4487.34	7686.01	6767.22	5259.62	5982.52	6299.23	6673.86	10018.6	8460.91	7854.79	6873.99	6355.16	8785.6	9077.58	14504.4	9743.73	8887.99	8732.7	4623.58	6354.38	4928.47	5011.22	7584.14	7584.97	7516.38
M115T396	[M-H]-	Fumarate	0.961519	0.87331	0.0818047	115.003	396.179	HMDB0000134	C00122	Organic acids and derivatives	Carboxylic acids and derivatives	Dicarboxylic acids and derivatives	116474	99239	93566.3	119301	101692	102667	127803	112106	124155	137680	116183	116609	110065	106041	118677	123737	132731	117194	129141	127882	92636.1	94539.1	93321.2	103957	119948	115033	119984
M720T209	[M-H]-	Fumonisin b1	0.401355	0.79635	0.667441	720.371	208.66	HMDB0034702	C19241	Organic acids and derivatives	Carboxylic acids and derivatives	Fumonisins	13808.2	9647.75	3254.39	5140.13	9095.52	6137.4	2947.05	4037.59	8732.57	4422.14	24704.4	3112.35	5573.49	1714.94	2949.52	1571.44	2909.7	2610.23	5671.69	8406.76	4192.55	3927.94	11705.9	4285.02	728.212	802.18	799.668
M233T329	(M+K-2H)-	Galactonic acid	0.501263	0.662534	0.49538	233.006	329.022	HMDB0000565	C00880	Organic acids and derivatives	Hydroxy acids and derivatives	Medium-chain hydroxy acids and derivatives	23732.9	7700.57	3011.14	5642.32	4339.95	3239.41	3022.33	2923.96	11559.3	37351.3	28173.3	8265.84	4461.38	2502.53	3942.96	12823.7	28589.6	11195.2	26827.6	20086.4	3145.66	4077.13	3722.08	2627.87	10368.9	10357.6	8764.5
M277T196	[M-H]-	Gamma-glutamylmethionine	0.0555959	1.06741	0.701645	277.064	196.025	HMDB0034367		Organic acids and derivatives	Carboxylic acids and derivatives	Amino acids, peptides, and analogues	1161.2	956.694	1410.76	807.433	653.927	930.011	1171.99	614.449	785.652	1001.78	1120.2	939.314	999.701	916.291	941.871	1110.01	2447.76	1440.36	1372.47	1386.8	708.245	618.911	1089.4	837.329	1511.24	1456.43	1491.05
M588T456_2	[M-H]-	Gdp-l-fucose	0.238748	0.833261	0.253965	588.072	455.995	HMDB0001095	C00325	Nucleosides nucleotides and analogues	Purine nucleotides	Purine nucleotide sugars	4627.98	3411.75	2793.63	4598.35	3747.57	3155.15	3802.56	3738.08	4531.92	6900.39	6165.08	4310.76	3353.49	2814.03	4172.35	4819.68	5591.7	4332.62	5237.83	5514.09	3382.19	3305.81	3427.41	3671.22	4521.76	4568.43	4521.78
M313T443	[M-H]-	Geranyl diphosphate	0.213077	0.706755	0.018795	313.043	442.517	HMDB0001285	C05847	Lipids and lipid-like molecules	Prenol lipids	Isoprenoid phosphates	1761.82	1674.47	1225.84	1589.59	1224.89	1742.78	1444.12	1401.48	1681.29	2356.86	2314.31	1859.6	1025.26	1221.27	1315.64	1849.3	2318.06	1543.69	1702.22	1391.01	1246.22	1084.2	1125.95	1265.45	1654.64	1777.6	1649.74
M946T407	[M-H]-	Ginsenoside rd	0.018686	0.913215	0.788499	945.554	406.723		C20725	Lipids and lipid-like molecules	Prenol lipids	Terpene glycosides	1669.07	550.121	314.686	501.553	885.233	352.131	270.722	1018.98	1103.91	1939.13	2230.13	744.052	361.598	198.178	388.884	459.31	600.015	980.01	1870.33	1155.54	190.875	1546.28	1079	830.769	57.5235	62.8999	56.5573
M765T33_2	[M-H]-	Ginsenoside rg5	1.10008	0.742332	0.426767	765.481	32.8805			Lipids and lipid-like molecules	Prenol lipids	Triterpenoids	133178	93465.2	36331.9	34091.5	62135.2	28346.5	13027.3	31925.4	104281	57375.5	139525	57982	47636.3	29679.3	24418.8	23355.4	25152.8	31087.6	53769.7	68404.8	27566.2	41456.6	79215.8	29575.8	15172.5	19281.7	15084.1
M811T55	[M+FA-H]-	Ginsenoside rg6	0.50044	0.893031	0.852644	811.467	54.6225			Lipids and lipid-like molecules	Prenol lipids	Triterpenoids	24328.4	31660.8	9673.32	10352.2	17382.6	8948.99	5043.05	7587.8	21407.4	16230.2	79946.1	7620.21	10220.2	6253.86	6902.11	4458.87	5797.28	18054.2	16505.1	44634.8	14844.9	10370.3	27203.3	9532.31	1516.17	1280.41	1149.64
M283T428	[M-H]-	Glu-His	0.113477	1.27976	0.373278	283.104	427.97	HMDB0028821		Organic acids and derivatives	Carboxylic acids and derivatives	Amino acids, peptides, and analogues	2429	1570.69	3010.82	1066.58	1453.19	1404.19	2454.41	793.182	1779.75	2549.75	2403.75	543.844	1375.96	2259.47	1880.16	2965.99	4854.87	2330.08	2712.97	2354.51	1420.67	1508.95	1629.62	3842.39	4210.06	4270.06	4209.95
M422T432	[M-H]-	Glucoiberin	0.0300696	0.919312	0.416327	422.025	432.069	HMDB0015310	C08411	Organic oxygen compounds	Organooxygen compounds	Carbohydrates and carbohydrate conjugates	985.193	1789.21	1069.66	1279.35	1465.68	1407.4	1466.49	1472.25	1826.47	1381.34	1299.71	1302.26	1087.69	1473.8	1492.7	1483.19	1177.47	2024.07	1280.27	1483.54	1798.94	1333.22	1141.47	1005.19	1550.93	1490.13	1551.23
M241T402	[M-H-H2O]-	Glucose 1-phosphate	0.282836	0.873868	0.176683	241.011	402.405	HMDB0001586	C00103	Organic oxygen compounds	Organooxygen compounds	Carbohydrates and carbohydrate conjugates	14377.7	13935.5	9650.94	16021.7	12182.4	17422.6	20653.8	16113.5	19320.2	23519.2	22565.2	22048.9	13660.7	12153.4	14782.1	21990.9	18012.4	21038	15071.9	24500.8	18624.6	14978.6	17937.3	17439.5	19065.4	18807.1	19065.9
M129T53	[M-H]-	Glutaconic acid	1.57424	1.49807	0.269322	129.019	52.6865			Organic acids and derivatives	Carboxylic acids and derivatives	Dicarboxylic acids and derivatives	191576	127865	138137	230327	114270	158365	198905	69627.9	229915	76616.6	43859.3	222102	247232	188613	174256	171133	321494	125736	99072.8	339481	169114	270266	58126	323857	224392	226296	224388
M145T378	[M-H]-	Glutamine	3.24895	0.916245	0.567593	145.062	378.471	HMDB0000641	C00064	Organic acids and derivatives	Carboxylic acids and derivatives	Amino acids, peptides, and analogues	1.24238e+06	939774	844910	1.34522e+06	1.40638e+06	941428	1.16558e+06	1.08355e+06	1.35418e+06	1.79448e+06	1.64336e+06	1.49884e+06	1.63654e+06	1.52119e+06	1.18518e+06	1.78241e+06	1.74309e+06	1.56675e+06	2.05308e+06	1.51675e+06	1.07947e+06	1.03169e+06	1.03258e+06	1.11116e+06	1.3119e+06	1.34968e+06	1.31179e+06
M131T103	[M-H]-	Glutaric acid	0.282207	1.17247	0.682833	130.998	103.248	HMDB0000661	C00489	Organic acids and derivatives	Carboxylic acids and derivatives	Dicarboxylic acids and derivatives	6923.63	2756.49	8482.25	8799.6	5957.92	3808.22	4427.29	4383.24	12962.9	11243.4	2887.2	5755.57	6912.79	7469.95	5266.56	12972.4	9250.76	3183.63	17302.4	12217.8	3007.05	6825.8	3036.28	6455.33	14847.3	15636.6	14840.3
M633T496	(M+Na-2H)-	Glutathione disulfide	0.244732	0.878869	0.424943	633.124	496.139	HMDB0003337	C00127	Organic acids and derivatives	Carboxylic acids and derivatives	"Amino acids, peptides, and analogues"	4892.54	4590.69	5498.58	6181.51	6335.17	5591.34	7477.22	7290.37	4716.59	4418.3	4286.63	7350.72	10026.6	5887.16	9308.76	6626.81	9121.77	7000.3	7016.73	6725.62	3840.02	4860.37	3797.99	4994.14	5952.34	5826.52	5827.78
M334T400	[M-H]-	Glutathione ethyl ester	0.0748716	0.871567	0.298269	334.094	400.455			Organic acids and derivatives	Carboxylic acids and derivatives	Amino acids, peptides, and analogues	1956.65	2830.45	2979.52	2707.3	2542.62	2572.24	2629.46	3202.89	3271.36	1973.69	1683.04	3368.33	2697.25	2628.74	2855.27	3258.53	4960.23	3044.99	2003.5	2455.72	2108.54	2749.55	2250.13	2489.86	3198.32	2893.04	2883.97
M339T49	[M-H]-	Gly-His-Lys	0.948832	1.19805	0.631718	339.2	48.916			Organic acids and derivatives	Carboxylic acids and derivatives	Amino acids, peptides, and analogues	133940	19588.2	56229.3	58662.1	76529.1	55059.3	38223.6	78290.7	57997.2	136723	180540	72556.1	47768.3	54289.2	82201.7	74945.7	62496.8	30869.4	234474	166652	32979	101910	82510.5	57570.1	67669.3	67833.8	61537.5
M308T272	[M-H]-	Gly-Tyr-Ala	0.101471	1.04783	0.660122	308.134	272.198			Organic acids and derivatives	Carboxylic acids and derivatives	Amino acids, peptides, and analogues	2064.17	2191.21	2205.06	2611.49	851.45	2628.94	2676.88	2137.92	3489.53	3027.64	2018.48	2921.41	2509.29	2231.18	2871.84	3410.27	3813.21	3508.5	3097.74	2967.16	2602.37	2773.8	2191.31	3417.7	3130.46	3141.79	3357.85
M105T308	[M-H]-	Glyceric acid	0.935876	0.713956	0.322313	105.019	308.307	HMDB0031818	C00258	Organic oxygen compounds	Organooxygen compounds	Carbohydrates and carbohydrate conjugates	64785.6	36017.2	24406	26897.8	24124.2	23224.9	16417.6	19864.4	48336.1	70564.5	68884.8	46697.2	32733.7	29467.5	24989.4	58582.9	71478.9	63142.9	53775	60587.3	15481.5	23127	19146.2	21196.9	44193.5	47195.3	44218.7
M171T420	[M-H]-	Glycerophosphate(2)	0.165852	0.851209	0.225463	171.006	419.719	HMDB0000126	C00093	Lipids and lipid-like molecules	Glycerophospholipids	Glycerophosphates	3741.14	2414.18	1993.79	2297.09	2878.41	2268.95	2290.22	2326.46	2649.98	3766.68	2718.8	2932.41	2405.86	2557.92	2217.6	2487.95	3706.73	3218.83	2797.49	2913.73	1889.35	2934.35	1759.62	1907.5	2496.32	2497.17	2615.62
M74T369	[M-H]-	Glycine	0.778386	1.09449	0.63793	74.0245	368.588	HMDB0000123	C00037	Organic acids and derivatives	Carboxylic acids and derivatives	Amino acids, peptides, and analogues	79989.4	73819.7	93506.9	99700.2	95554.5	57241.1	82547.2	60114.9	116260	88091.1	98524.5	121482	54970	89139.6	73516	149406	112286	87566.6	160705	143942	92119.2	75849	70184.5	77795.3	104100	92396.8	104104
M464T174_3	[M-H]-	Glycocholic acid	0.595188	0.769947	0.417111	464.312	173.839	HMDB0000138	C01921	Lipids and lipid-like molecules	Steroids and steroid derivatives	Bile acids, alcohols and derivatives	54531.3	39426.6	36549.9	26852.1	33210.7	25010.3	24135.9	23265.9	39513.8	39517.4	77772.7	23219.6	30279.7	16987.2	22594	34028.3	25005.3	20702.6	48843	43929.6	21480.9	17857.7	26980.1	16014.3	34334.5	35998.4	34337.1
M133T133	(M+CH3COO)-	Glyoxylate	0.508546	0.784688	0.351742	133.014	132.948	HMDB0000119	C00048	Organic acids and derivatives	Carboxylic acids and derivatives	Carboxylic acids	6956.3	3404.04	6149.61	12126.7	4015.62	5270.88	12523	7313.49	5744.66	13663.4	7654.13	7294.01	8147.7	6768.31	6652.98	10481.3	14081.1	4783.72	13221	9534.16	3658.81	5893.3	4109.99	6107.02	6868.14	8407.19	6992.07
M262T494	[M-H]-	Glyphosine	0.0410959	1.0564	0.689605	262.005	494.237		C19132	Organic acids and derivatives	Carboxylic acids and derivatives	Amino acids, peptides, and analogues	669.82	576.976	545.419	584.929	555.668	497.659	504.246	561.482	528.398	538.365	440.347	273.979	716.352	606.574	393.703	610.53	464.902	463.306	517.263	551.098	484.988	275.607	568.447	609.979	567.181	536.908	565.705
M261T350_2	[2M-H]-	Guanidinopropionic acid	0.999089	0.797891	0.10084	261.131	350.191	HMDB0013222	C03065	Organic nitrogen compounds	Organonitrogen compounds	Guanidines	87023.1	77384	53874.9	63348.4	50186.5	59077	60083.7	66790.6	74779.5	109845	85014.9	78363.6	65624.9	57374.1	62437.9	93922.8	96399.2	77644.8	81842.5	76016	58842.6	58743.2	48289.9	55166.3	74047.2	74724	74038.8
M442T492	[M-H]-	Guanosine 5'-diphosphate	0.0649248	0.966028	0.892086	442.015	492.15		C00035	Nucleosides, nucleotides, and analogues	Purine nucleotides	Purine ribonucleotides	1668.66	3551.24	4718.94	4767.49	3180.67	4083.85	1433.64	2985.16	6085.58	1774.19	2085.7	5153.51	2894.33	2079.77	1897.54	2448.23	2749.51	3012.02	2966.91	2849.66	3045.95	3425.06	3513.9	3053.25	3562.93	3050.27	3035.46
M604T473	[M-H]-	Guanosine 5'-diphospho-.alpha.-d-mannose	0.148795	0.865637	0.323923	604.068	473.491	HMDB0001163	C00096	Nucleosides, nucleotides, and analogues	Purine nucleotides	Purine nucleotide sugars	2373.62	1952.57	1593.97	2674.87	1901.39	2110.86	2863.45	2837.89	2380.4	3721.37	3893.52	2727.52	2971.5	1863.94	4517.71	3609.84	3819.29	2845.01	3575.54	3570.14	2624.69	2053.2	1744.52	2380.53	3047.48	3045.62	3208.46
M362T464	[M-H-C6H11O7P]-	Guanosine 5'-diphospho-.beta.-l-fucose	0.384419	0.847783	0.3094	362.049	464.483	HMDB0001095	C00325	Nucleosides, nucleotides, and analogues	Purine nucleotides	Purine nucleotide sugars	22162.5	14248.7	11945.5	16332.5	11741	15612	18382.3	18331.7	13782.4	20039.9	11908.2	17574.1	19204.7	13514.9	18575.9	26096.8	28778	21599	23930.2	10777.3	13441.7	11804.4	12943.4	11897	19156.6	18972.7	18971.4
M504T497	[M-H-H2O]-	Guanosine 5'-triphosphate	0.360449	0.602112	0.00502505	503.971	496.829	HMDB0001273	C00044	Nucleosides, nucleotides, and analogues	Purine nucleotides	Purine ribonucleotides	2735.16	2061.37	2216.69	1935.48	1933.12	1960.06	2576.64	2849.35	3845.85	4608.72	4006.26	3268.43	1823.66	2286	2188.4	2475.28	2397.43	2386.42	1947.91	3287.45	2024.14	1822.64	1926.62	1729.07	2474.09	2431.24	2474.22
M339T452	(M+K-2H)-	Hesperetin	0.444661	2.02338	0.0938493	339.029	452.118						1721.19	1409.97	1130.17	4716.91	4973.67	1420.68	3174.98	1324.6	1790.29	3624.49	4665.9	1428.63	4681.37	822.529	1291.41	3487.86	2114.74	2370.7	9513.63	7689.83	1659.02	7101.31	1293.37	5134.89	4377.03	4626.21	4627.14
M285T202	[M-H]-	Hexadecanedioic acid	0.227922	1.21441	0.284433	285.207	202.247	HMDB0000672	C19615	Lipids and lipid-like molecules	Fatty Acyls	Fatty acids and conjugates	979.892	3237.6	2750.16	3142.53	2040.67	2576.92	3141.15	4200.54	4318.38	3395.1	1098.63	3144.33	3144.36	3088.6	4660.26	3090.23	4389.26	3622.18	5406.49	3826.59	2930.79	3618.44	3072.44	4581.09	3718.61	3750.59	3750.39
M614T343	[M-H]-	Hexosyl lpe 16:0	0.0852577	0.938105	0.887891	614.348	342.51			Organic oxygen compounds	Organooxygen compounds	Carbohydrates and carbohydrate conjugates	963.894	249.051	231.748	303.591	1206.13	49.8989	86.2208	216.73	1070.57	955.877	1683.92	265.913	76.5395	17.9491	262.925	323.093	303.504	542.795	691.659	1177.29	327.096	339.803	1147.27	331.248	277.752	284.676	284.73
M282T262	[M-H]-	His-Lys	1.30681	0.89492	0.546241	282.083	262.374	HMDB0000133	C00387				186824	130495	123984	144614	94206.4	128121	126865	118261	119919	186003	156375	123073	132589	100727	182714	191605	235978	178590	211690	154132	92425.8	93228.9	81005.6	110746	170108	170958	170960
M325T31	[M-H]-	Hydroquinidine	14.6992	1.16995	0.506368	325.183	30.687		C10696				1.95473e+07	9.70975e+06	1.66946e+07	1.5339e+07	1.49237e+07	1.32414e+07	1.61504e+07	1.654e+07	1.31589e+07	2.07091e+07	2.43369e+07	1.42558e+07	1.44403e+07	1.11548e+07	1.29586e+07	1.5136e+07	1.80437e+07	9.37105e+06	3.41684e+07	2.87121e+07	7.99712e+06	2.1902e+07	1.56988e+07	1.45428e+07	1.73736e+07	1.73741e+07	1.7255e+07
M181T189	[M-H]-	Hydroxyphenyllactic acid	0.704606	0.760539	0.00952961	181.05	188.94	HMDB0000755	C03672	Phenylpropanoids and polyketides	Phenylpropanoic acids		21902.3	17282.1	16350.3	21734.1	25764.7	19161.5	25033.1	20484.2	21277.3	29539.1	23574.2	22913.6	19008.8	19879.4	16020.4	34678.7	29244.9	21323.7	23118.8	18339.5	14278.7	17421	16708.5	18754.8	33070.9	33101.6	33101.6
M323T32	[M-H]-	Hymeglusin	1.36638	1.19999	0.435176	323.168	31.512			Lipids and lipid-like molecules	Fatty Acyls	Fatty acids and conjugates	150433	64324.6	139123	118870	120685	108372	123311	122615	110768	157056	163883	110282	104127	76944.1	89303.8	118971	142213	78573	272651	208779	59296.3	165253	128124	111389	136361	132781	132789
M108T344	[M-H]-	Hypotaurine	0.049168	1.08522	0.768003	108.012	343.842	HMDB0000965	C00519	Organic acids and derivatives	Sulfinic acids and derivatives	Sulfinic acids	2022.07	1286.22	901.698	491.584	1336.47	728.5	411.31	806.108	1096.3	1293.62	1663.82	1170.63	422.092	1074.54	1098.6	1314.26	2317.79	1075.26	2087.36	1609.09	412.216	760.169	970.585	1151.36	955.95	955.32	767.988
M202T387	[M-H]-	Indole-3-butyric acid	0.189328	0.977955	0.752715	202.072	387.196	HMDB0002096	C11284	Organoheterocyclic compounds	Indoles and derivatives	Indoles	17211.3	17931.2	18110.8	12301.2	16221.5	13923.3	11955.4	15846.7	13804.3	15305.5	15186.4	16200.3	16037.5	13804.7	15167.5	20556.7	16945.2	13403.7	13808.6	14805.3	14372.5	17582.7	11794.5	13988.4	15373.7	14964.7	15374.3
M158T51	[M-H-CH2O2]-	Indolelactic acid	0.875766	1.02625	0.955278	158.061	51.106	HMDB0000671	C02043	Organoheterocyclic compounds	Indoles and derivatives	Indolyl carboxylic acids and derivatives	96951.7	20984	87362.9	113722	41147.4	15187.6	105468	181643	16865.4	70541.5	41907.2	82330.3	83736.3	36185.2	172104	89968.4	139488	50854.7	108449	108186	16145.9	38309.9	30265.7	210493	104455	74856	104363
M267T217	[M-H]-	Inosine	8.63076	0.85673	0.27964	267.073	217.071	HMDB0000195	C00294	Nucleosides nucleotides and analogues	Purine nucleosides		5.00674e+06	3.56409e+06	3.77723e+06	4.89256e+06	3.88695e+06	4.34104e+06	4.93845e+06	4.80664e+06	4.4631e+06	6.32791e+06	5.33021e+06	5.04263e+06	5.38133e+06	3.67924e+06	5.90878e+06	5.16967e+06	7.08797e+06	4.93264e+06	6.91669e+06	5.35618e+06	3.13003e+06	3.6792e+06	3.49951e+06	3.899e+06	5.55609e+06	5.50057e+06	5.36183e+06
M427T458_2	[M-H]-	Inosine 5'-diphosphate	0.171839	1.47189	0.108235	427.002	457.938	HMDB0003335	C00104	Nucleosides, nucleotides, and analogues	Purine nucleotides	Purine ribonucleotides	1620.29	1904.55	1061.76	1330.66	1627.12	1409.74	1389.35	1502.76	1043.92	660.095	1204.87	1832.16	1339.61	1132.15	1922.89	1905.25	1277.58	804.097	2402.2	1712.51	661.006	2205.42	2696.85	1557.2	1786.64	1874.68	1787.38
M347T448	[M-H]-	Inosine 5'-monophosphate	0.86486	0.790641	0.167026	347.039	448.297	HMDB0000175	C00130	Nucleosides, nucleotides, and analogues	Purine nucleotides	Purine ribonucleotides	51532.4	32156.8	26262.4	31305.1	21342.6	32308.3	45664.2	42042.4	44269.1	50653.8	49591.7	50647.9	33773	40040.8	39368.2	80539.3	72740.8	52118.3	65964.3	43756.8	34481.8	27880	22337.5	29227.4	45030.7	45357.7	45594.2
M369T449	(M+Na-2H)-	Inosine 5'-monophosphate (IMP)	0.00868912	0.960728	0.843344	369.021	448.86	HMDB0000175	C00130	Nucleosides nucleotides and analogues	Purine nucleotides	Purine ribonucleotides	2391.93	694.265	1218.56	815.039	2533.59	763.819	2825.37	2113.45	2107.7	1656.86	2919.91	2488.87	2819.83	1803.84	1842.55	3598.95	2863.57	2936.89	3588.67	1923.38	2022.03	1604.51	3368.84	1050.51	2886.63	2875.71	2730.86
M367T397	[M-H]-	Isoanhydroicaritin	0.10315	0.861778	0.587799	367.104	396.785			Phenylpropanoids and polyketides	Flavonoids	Flavones	31511.5	14341.8	37559.9	48469.6	14018.2	15257.7	34206.1	16750.5	33424.5	36464.3	36863.5	20685.3	19357.1	22859.3	35603.3	15301.9	63825.6	34179.5	10144.1	42539.4	47493.5	22805.3	12780.2	17973.7	26367.4	21998.5	21961.6
M144T289	[M-H]-	Isobutyrylglycine	0.117712	0.960551	0.832337	144.066	288.936	HMDB0000730		Organic acids and derivatives	Carboxylic acids and derivatives	Amino acids, peptides, and analogues	2437.97	1621.26	1344.57	1267.14	1114.32	1107.09	1743.92	1573.34	1686.22	2747.71	2929.53	1736.6	1562.35	1216.71	1316.06	1313.46	2729.91	1656.46	3075.7	2569.88	1248.31	1570.53	1573.07	1889.97	1635.68	1774.57	1630.72
M391T130	[M-H]-	Isodeoxycholic acid	0.214736	0.756203	0.217052	391.289	129.756	HMDB0002536	C17661	Lipids and lipid-like molecules	Steroids and steroid derivatives	Bile acids, alcohols and derivatives	8313.15	2952.2	3708.03	3767.39	3485.87	3020.05	3614.06	3340.65	3163.91	5317.38	8381.64	3583.97	3834.46	3744	3558.79	4103.36	4565.65	2971.64	3824.63	2861.39	3389.24	3239.3	4090.52	3316.11	5667.67	5506.02	5669.27
M220T112	[M-H-H2O]-	Isoetharine	3.4727	2.02225	0.12407	220.146	112.442	HMDB0014366	C07053	Benzenoids	Phenols	Benzenediols	122249	239142	238558	548229	115100	106147	220361	216897	157280	204391	123096	161764	388635	202569	378306	316045	370649	95824.2	455641	236840	483542	132111	87914.9	795648	315610	259447	280169
M269T32_1	[M-H]-	Isoimperatorin	1.40707	1.39308	0.116575	269.085	31.841		C16976	Phenylpropanoids and polyketides	Coumarins and derivatives	Furanocoumarins	57410.9	41473.4	49111.2	48597.4	51982.7	59676.5	52691.1	54821.6	48892.3	74419.8	38927	55777.6	59180.9	61521.6	60507.9	47580.8	59252.6	39305	104745	99907.3	42018.8	97744	55674.9	53398.1	72288.3	69337.2	69345
M221T79	[M-H-C4H8O4]-	Isomaltose	0.26884	1.1095	0.856137	221.081	79.128	HMDB0002923	C00252	Lipids and lipid-like molecules	Fatty Acyls	Fatty acyl glycosides	29336.1	6265.96	32387.9	6021.31	1912.34	9408.9	22628.3	15027.4	28371.9	11473.4	21502.5	22371.5	13105.2	17737	17350.2	26792.3	64221.2	10394.3	12511.9	78475.2	3815.47	4875.31	9476.05	25511.9	24836.3	25484.6	35289.3
M419T38	[2M-H]-	Jasmonic acid	0.679707	1.06507	0.943281	419.255	38.187	HMDB0032797	C08491	Lipids and lipid-like molecules	Fatty Acyls	Lineolic acids and derivatives	10748	267150	88227.6	89391.9	6127.22	102832	97158.1	7026.18	17593	32660	13410.4	134742	10186.4	90046.9	6138.49	9338.96	113545	206103	23543.8	24830.7	250427	7891.38	9558.06	6029.26	16149.4	17418.5	17405.5
M529T32	[M-H]-	Kukoamine a	0.620865	1.2127	0.439122	529.303	32.402	HMDB0030392		Benzenoids	Phenols	Benzenediols	96997	19286.4	24825.7	18357.2	20028.3	20866.2	15704.6	23268.6	17814.8	28374	23863.3	19721.8	21070.1	16442.6	12805	14887.8	16682.6	11832	46546.9	37131.7	16884	12363.5	20505.9	22699.2	28091.8	29690.4	28094.6
M381T29	[M-H-H3NO]-	L-alaninamide, n-[2-[2-(hydroxyamino)-2-oxoethyl]-4-methyl-1-oxopentyl]-3-methyl-l-valyl-n-(2-aminoethyl)-	0.569934	0.97541	0.944053	381.231	29.152			Organic acids and derivatives	Carboxylic acids and derivatives	Amino acids, peptides, and analogues	885109	142088	205117	169518	215075	135253	142239	201592	180581	285123	511322	166563	167431	129112	114810	143347	144414	87488.1	464710	412411	105645	135626	169891	162561	201357	206478	196026
M147T76	[M-H]-	L-Arabinono-1,4-lactone	1.94677	1.49089	0.193295	147.03	75.527		C01114				124406	78126.3	70693.8	88196.5	66105.5	91613.4	132700	118063	54290.4	85690.4	40133.6	93305.3	174177	195133	89157.9	141284	201003	94686.1	252840	156429	87330.3	101178	73781.8	109937	155358	157551	155349
M168T454	(M-H)-	L-Cysteic acid	0.338433	0.794169	0.502354	167.996	453.972	HMDB0002757	C00506	Organic acids and derivatives	Carboxylic acids and derivatives	"Amino acids, peptides, and analogues"	14197.6	9698.17	4809.33	7388.93	3945.65	4129.9	4337.29	3965.98	8200.9	16861.4	12923	7475.3	5684.03	4023.26	3644.33	9017.76	16142.3	6164.46	11356.7	13226.1	3888.64	5499.33	4277.7	4449.12	8825.78	8424.41	8815.74
M157T184	[M-H]-	L-dihydroorotate	0.486157	0.758766	0.00348525	157.036	184.353	HMDB0003349	C00337	Organic acids and derivatives	Carboxylic acids and derivatives	Amino acids, peptides, and analogues	13439.8	12187.8	15589	17978.5	11152.6	15087.7	15771.8	12797.2	13933	17057	12554.8	15846.7	16125.3	16038.1	14909.2	22877	18938.9	13522.5	10807.6	13444.2	11118.6	10271.9	9478.89	11620.3	20044.2	19716.1	20045.8
M243T450	[M-H]-	L-fucose-1-phosphate	0.687896	0.66451	0.0158315	243.027	450.09	HMDB0001265	C02985	Organic oxygen compounds	Organooxygen compounds	Carbohydrates and carbohydrate conjugates	13288.7	11643.9	11010	9887.1	9065.54	8390.57	12521.1	9341.81	13688.7	14355.2	13961.6	11226.8	10104.3	11850.7	9032.33	13555.4	14329	11023.5	12931.6	11220.5	6031.41	6648.04	6203.46	6866.52	11915.1	11818.8	11915.3
M146T446	(M-H)-	L-Glutamate	0.219991	0.952941	0.354024	146.045	446.012	HMDB0000148	C00025	Organic acids and derivatives	Carboxylic acids and derivatives	"Amino acids, peptides, and analogues"	23714.7	25764.4	26039.7	30395.2	21303.4	22107.2	27869.6	23093.3	28789.8	26348.9	24699.1	25018.7	28918.1	26481.2	27955.5	29292.7	31592.1	27853.4	28253.4	26287.4	24293.2	24527.7	22077	23048.2	28854.5	28834.9	29341
M145T417	(M-H)-	L-Glutamine	1.09785	0.918951	0.608553	145.061	416.908	HMDB0000641	C00064	Organic acids and derivatives	Carboxylic acids and derivatives	"Amino acids, peptides, and analogues"	138622	84662.6	168930	106018	146601	167811	207566	191693	209229	197400	179351	111042	189064	174648	195953	228732	197536	105674	230521	211181	100470	176774	93092.1	195390	200819	200826	199735
M177T133	(M-H)-	L-Gulonic gamma-lactone	0.355994	0.859509	0.535066	177.04	132.731	HMDB0003466	C01040	Organoheterocyclic compounds	Lactones	Gamma butyrolactones	23703.6	15686.5	7018.07	8706.25	18040.6	38346.9	36399.6	32699.9	17972.4	29051.3	21932	7714.79	34168.6	10903.1	34611.8	61848.6	26523.3	12488.3	22988	27008.5	23242.5	11251.8	11858	28942	39719.9	31842.4	39847.5
M177T65	[M-H]-	L-gulono-1,4-lactone	0.591555	0.906201	0.658033	177.04	65.414	HMDB0003466	C01040	Organoheterocyclic compounds	Lactones	Gamma butyrolactones	71444.3	42272.6	32397.9	40252.3	37792.4	37762.5	51797.4	56083.8	40878.6	108910	36723.3	41050.9	42486.6	32614	41368.6	39352.5	53113.8	42244.9	65858.7	43004.8	45035.7	49035.1	50984.4	50060.6	59240.5	59238.1	67637
M181T294	(M-H)-	L-Iditol	1.31482	0.451374	0.306229	181.071	294.051	HMDB0011632	C01507	Organic oxygen compounds	Organooxygen compounds	Carbohydrates and carbohydrate conjugates	34222	21862.1	18230.9	20295.4	20286.1	28928	22806.5	28039.6	25493	40003.5	215344	35027.6	23795.2	18640.9	20749.3	27136.5	28625.2	31895.7	38899.7	33920.9	26955.8	21095.5	21472.7	23180.9	33269.9	33637	33637.3
M133T437	(M-H)-	L-Malic acid	0.158313	0.956497	0.405299	133.014	436.831	HMDB0000156	C00149	Organic acids and derivatives	Hydroxy acids and derivatives	Beta hydroxy acids and derivatives	81247	77470	66924.5	87301.4	90729.2	77673.8	79325.1	83667.6	78828.6	70506	94730.9	70597.2	74889.8	80003.7	119284	99648.8	97121.6	97326.2	78476.3	78441.9	69508.7	76627.9	79209.7	74611.6	89522.4	89607.8	93262.2
M128T304	[M-H]-	L-pyroglutamic acid	2.1074	0.985182	0.907341	128.036	303.508	HMDB0000267	C01879	Organic acids and derivatives	Carboxylic acids and derivatives	Amino acids, peptides, and analogues	3.33316e+06	2.41176e+06	1.82231e+06	1.97159e+06	1.73699e+06	1.88839e+06	1.88288e+06	1.7549e+06	2.72937e+06	2.93772e+06	3.13659e+06	2.34577e+06	1.6678e+06	2.0223e+06	1.46005e+06	2.68041e+06	2.97266e+06	2.36418e+06	3.04566e+06	3.03695e+06	2.10165e+06	2.27478e+06	2.20415e+06	1.90492e+06	2.26103e+06	2.31439e+06	2.26103e+06
M104T422	(M-H)-	L-Serine	0.220985	1.11427	0.59502	104.035	421.638	HMDB0000187/HMDB0062263	C00065	Organic acids and derivatives	Carboxylic acids and derivatives	"Amino acids, peptides, and analogues"	9612.89	9830.1	8884.82	9854.38	10080	4627.91	9876.39	9548.53	10804.3	10088.4	9644.22	9692.08	16773.7	16342.3	10557.9	5353.89	13172.5	4719.53	17539.7	10881.3	7272.98	11008.2	15725.4	4042.84	12577.8	14401.8	12561.2
M179T77	[M-H]-	L-sorbose	0.544213	1.64077	0.031667	179.035	77.1655		C00247	Organic oxygen compounds	Organooxygen compounds	Carbohydrates and carbohydrate conjugates	4484.88	4123.64	5365.29	5039.68	6635.9	4089.01	4495.52	7928.16	7359.22	5768.54	3823.88	5603.23	5597.58	7140.64	8558.42	4814.17	8501.5	3001.82	10813.5	12652.4	3188.22	10063.5	11174.3	9499.67	9794.69	9713.17	9794.8
M135T348	[M-H]-	L-threonate	2.15664	0.835132	0.442661	135.03	348.486	HMDB0000943	C01620	Organic oxygen compounds	Organooxygen compounds	Carbohydrates and carbohydrate conjugates	2.62835e+06	1.59292e+06	979025	1.1116e+06	703414	1.16148e+06	1.33143e+06	735983	2.10471e+06	1.35633e+06	642011	1.02443e+06	1.25935e+06	1.16658e+06	861332	2.11411e+06	1.60553e+06	1.42708e+06	1.15229e+06	1.04506e+06	1.08215e+06	1.40027e+06	657502	671432	1.637e+06	1.63408e+06	1.4336e+06
M203T290	(M-H)-	L-Tryptophan	0.118252	0.967477	0.835086	203.082	290.236	HMDB0000929	C00078	Organoheterocyclic compounds	Indoles and derivatives	Indolyl carboxylic acids and derivatives	7048.79	5546.35	4891.42	6144.32	7840.64	5448.37	4985.11	12150.8	6294.35	6488.66	6461.57	7332.26	5766.55	4751.92	6473.44	5687.53	7369.35	7470.36	7607.94	7507.52	5756.96	6609.2	6182.54	8626.87	6003.42	5925.08	6003.04
M116T308	(M-H)-	L-Valine	0.52116	0.979033	0.884407	116.071	307.758	HMDB0000883	C00183	Organic acids and derivatives	Carboxylic acids and derivatives	"Amino acids, peptides, and analogues"	166591	110932	106847	124291	114410	110739	100855	103856	173778	185126	183359	149572	121704	100991	136107	177380	209132	185258	195703	180815	112760	123510	124563	140397	145173	141392	141384
M327T27	[M-H]-	Labetalol	1.12116	1.17331	0.578172	327.163	26.995	HMDB0014736	C07063	Benzenoids	Benzene and substituted derivatives	Benzoic acids and derivatives	141556	63308.9	95265.1	84029.6	80107.2	68207.6	86965.6	106109	85227.8	129312	186830	78926.1	69834.4	56520.7	62390	76439.3	88718.7	70462.9	246584	181597	51063.3	133231	96373.4	81224.1	90067.9	90065.9	89539.1
M434T38	[M-H-H2O]-	Leukotriene e4 methyl ester	1.84595	0.647446	0.11041	434.235	37.587			Organic acids and derivatives	Carboxylic acids and derivatives	Amino acids, peptides, and analogues	59249.3	37938	127459	124968	70137.7	143788	199117	164025	95525.9	102550	60889.1	151866	127246	177130	128949	197672	215540	55569.7	66500.3	71019.4	37504.4	120533	67951.8	137597	212759	209877	209892
M821T220	[M-H]-	Licoricesaponin h2	0.290729	0.594488	0.533201	821.405	219.64			Lipids and lipid-like molecules	Prenol lipids	Terpene glycosides	6912.86	3083.61	1772.39	848.398	3672.24	2062.43	299.435	734.772	3007.22	430.539	8740.47	413.662	705.356	220.387	499.685	35.7654	11.8567	468.846	726.518	1320.1	685.844	1167.54	3444.37	756.189	55.899	55.8962	28.3165
M367T37_2	[M-H]-	Lignoceric acid	1.76814	1.5223	0.14068	367.357	37.041	HMDB0002003	C08320	Lipids and lipid-like molecules	Fatty Acyls	Fatty acids and conjugates	80567.5	87886.7	40531.6	39585.3	54026.6	38291.2	42216.1	73751	147054	49567.4	114878	38044.4	48409.9	59864.1	102483	41336.6	78290.6	42306.4	98250.1	162356	41159	143516	139568	123795	47670.7	49467.7	50022.5
M279T45	[M-H]-	Linoleic acid	4.94018	0.812397	0.162444	279.232	44.516	HMDB0000673	C01595	Lipids and lipid-like molecules	Fatty Acyls	Lineolic acids and derivatives	671111	751959	806261	789961	606511	951435	1.71382e+06	1.32552e+06	1.47176e+06	1.48585e+06	1.25333e+06	1.65422e+06	1.66581e+06	1.82144e+06	991164	2.15944e+06	2.17805e+06	906757	1.38172e+06	1.44707e+06	817128	1.48655e+06	553248	1.54827e+06	1.29583e+06	1.54904e+06	1.29956e+06
M375T215	[M-H]-	Loganic acid	0.00894497	0.882963	0.640865	375.129	214.807		C01512	Lipids and lipid-like molecules	Prenol lipids	Terpene glycosides	838.481	1125.38	1103.36	1019.26	1065.05	1339.55	1178.85	1362.17	2215.61	2609.49	2143.86	538.022	268.7	601.949	920.887	1960.95	2599.52	1947.08	1804.9	2146.95	1388.04	1829.13	1345.59	357.388	1445.9	1366.93	1380.02
M393T15	[M-H]-	Macluraxanthone	0.0893317	1.07848	0.30865	393.111	14.52		C10076	Organoheterocyclic compounds	Benzopyrans	1-benzopyrans	1344.61	1031.82	1103.63	1647.09	1199.46	1187.31	1329.55	1553.81	1463.61	1675.37	1585.73	1311.17	1653.4	1835.55	1438.83	1885.49	1838.04	719.982	1461.88	1545.73	1362	1601.84	1636.67	2011.05	1512.37	1513.46	1486.81
M974T224	[M-H]-	Madecassoside	0.514396	0.520465	0.219394	973.518	224.075			Lipids and lipid-like molecules	Prenol lipids	Terpene glycosides	17749.1	7935.67	4422.71	4511.93	5484.27	4359.84	4244.79	5186.81	6752.14	14548.3	25580.4	3463.68	4813.89	4526	3487.89	3899.27	4343.3	4594.67	9047.16	4082.24	3583.97	5004.27	6517.4	2876.34	3976.43	3974.64	4058.7
M133T408	[M-H]-	Malate	3.12879	0.907318	0.61834	133.015	407.927	HMDB0000156	C00149	Organic acids and derivatives	Hydroxy acids and derivatives	Beta hydroxy acids and derivatives	1.44137e+06	822429	584593	1.01627e+06	771637	727256	915398	851059	938584	1.46346e+06	1.49138e+06	875464	901541	848444	1.19081e+06	1.40833e+06	1.81567e+06	1.4325e+06	1.58158e+06	1.32196e+06	663992	868453	739288	754365	1.11627e+06	1.12611e+06	1.10008e+06
M114T397_2	(M-H)-	Maleamic acid	1.34616	0.920558	0.271862	114.019	396.78						385521	328037	303221	393389	342727	328331	402171	361712	348891	443755	406567	383503	367703	349521	370003	398356	481766	379601	446113	415649	328012	318845	324086	327475	407035	398807	407090
M163T392	(M+CH3COO)-	Malonic acid	0.289175	1.10221	0.19165	163.024	391.815	HMDB0000691	C00383	Organic acids and derivatives	Carboxylic acids and derivatives	Dicarboxylic acids and derivatives	10469.4	8410.98	31272.4	10599.5	10657	8895.38	11568.9	9645.49	8562.86	9688.11	9424.68	10414.2	11178.7	9692.57	11031.5	8081.26	8864.41	9899.09	13749.5	10658.3	10470.4	10674.8	10065.7	9746.68	11827	11220.2	11281.6
M341T87	[M-H]-	Maltose	0.610072	1.24314	0.558602	341.084	87.058	HMDB0000163	C00208	Organic oxygen compounds	Organooxygen compounds	Carbohydrates and carbohydrate conjugates	28553.3	1459.2	10513.6	19441.7	22419.3	35702	19434.9	21566.8	15949.6	34943.1	16919.6	31932.8	20809.1	21727.5	11790.1	28888.6	26302.7	918.67	64850.8	40912.7	983.532	20525.9	22110.8	25584.4	34599	28492.4	28590.2
M443T35	[M-H]-	Menaquinone 4	0.920148	0.753799	0.318739	443.294	34.5755	HMDB0030017	C00828	Lipids and lipid-like molecules	Prenol lipids	Quinone and hydroquinone lipids	145186	70119.3	38787.9	34102.6	77217.7	54246.8	30520.3	43175	54397.8	60767.7	130474	63681.9	61105.4	30022.2	40450	48877.3	33118.8	41755.6	56667.1	53091	35612.6	31537.8	54497.4	57312.2	14425.8	16470.1	16453.2
M275T34	[M-H]-	Menthyl salicylate	1.58274	1.07696	0.725847	275.168	34.022			Benzenoids	Benzene and substituted derivatives	Benzoic acids and derivatives	221492	121403	287650	196570	268116	297529	328560	294266	165772	387109	299884	447202	498332	212684	197457	316079	303262	146224	390099	487235	126739	292356	291169	483169	449366	449330	437580
M309T29	[M-H]-	Mestranol	2.74809	1.13661	0.609816	309.173	28.834	HMDB0015446	C07618	Lipids and lipid-like molecules	Steroids and steroid derivatives	Estrane steroids	2.59567e+06	582861	863767	610657	853768	548888	633679	805356	637213	1.03385e+06	1.18676e+06	677627	829855	572475	474281	611952	642472	383482	1.54335e+06	1.51549e+06	439704	595406	741322	818794	872178	872154	864502
M415T421	[M-H]-	Methyl (1r,4as,9s,10s)-10-acetyloxy-5,9-dihydroxy-1,4a-dimethyl-2-oxo-7-propan-2-yl-10,10a-dihydro-9h-phenanthrene-1-carboxylate	0.118587	1.31244	0.030403	415.192	420.976			Lipids and lipid-like molecules	Steroids and steroid derivatives	Hydroxysteroids	430.49	400.242	416.983	433.43	413.441	413.769	372.202	373.412	494.955	620.507	399.54	390.306	436.282	253.436	482.601	559.715	493.977	634.13	727.825	543.123	563.108	465.252	542.707	637.16	464.792	462.101	456.876
M417T39	[M-H]-	Methyl (4r,8as)-1-hydroxy-2-(hydroxymethyl)-5,5,8a-trimethyl-4-[(2e,4e,6e)-octa-2,4,6-trienoyl]oxy-4a,6,7,8-tetrahydro-4h-naphthalene-1-carboxylate	0.409526	0.849306	0.668274	417.24	38.9555			Lipids and lipid-like molecules	Fatty Acyls	Fatty acid esters	8358.19	7967.9	41442.3	46121.1	40683.7	1446.84	14061.3	42294.5	11760	29207.1	12835.7	30495.9	4143.95	11943.3	10746.5	15978.9	15123	15058	17839.9	13138	9024.88	39158.3	2735.36	37562.2	27238	28227	32554.2
M311T41	[M-CH3]-	Methyl-13-hydroperoxy-delta9e,11e-octadecadienoate	1.02602	1.78904	0.103901	311.222	40.666			Lipids and lipid-like molecules	Fatty Acyls	Lineolic acids and derivatives	3239.65	26775.6	10196.4	7100.1	8260.44	11161.2	12496.3	16275.4	20274.2	9411.76	6241.35	9829.21	24195.3	9638.19	14913.9	14131.3	11792.3	7950.7	44843	14705.8	28716.5	13531.4	16369.9	15167	19151.1	19034.6	19883.6
M307T441	[M-H]-	Mevalonic acid 5-pyrophosphate	0.234037	1.17392	0.166728	306.988	440.539	HMDB0001981		Organic oxygen compounds	Organic oxoanionic compounds	Organic pyrophosphates	4703.97	5076.25	5638.11	7388.01	5337.96	5976.9	6212.38	4781.63	5634.84	6309.2	5758.06	3746.27	7538.33	5107.78	6341.8	5680.24	4631.29	5148.56	7179.18	5317.8	4809.31	7120.38	5838.44	7819.62	6751.71	6641.54	6420.74
M397T30	[M-H]-	Mitragynine	1.32541	1.09946	0.691639	397.225	30.077	HMDB0041933	C09226				770116	151128	228133	154315	215790	163000	162726	229731	153504	254949	273632	182332	202441	145383	121159	157511	161060	104539	380935	364339	110820	145148	184468	196167	246759	244648	244650
M145T185	[M-H]-	Monomethyl glutaric acid	0.318897	1.20469	0.192851	145.05	185.254	HMDB0000858		Lipids and lipid-like molecules	Fatty Acyls	Fatty acid esters	8095.11	4959.14	8126.57	4660.67	5483.69	3525.93	6733.82	8286.96	7878.97	3493.06	8834.74	9810.03	8555.71	9002.05	11794.6	4463.49	6658.58	3919.51	7954.99	7594.84	9424.11	9207.52	8252.41	11822.7	10227.9	10372.1	10225.3
M310T272	(M+CH3COO)-	Muramic acid	0.765422	1.23132	0.457484	310.113	271.948						45535.1	26923.8	21739.8	35262.5	21797.5	23399.4	23812.4	27636.9	33687.5	49285.5	34188.8	25289.3	33125.3	20271.5	25185.2	34551	42982.7	28284.2	66604.5	68753.5	21501.5	26359	25783.9	29750.3	32078.1	32734.7	32061.9
M179T393_1	[M-H]-	Myo-inositol	5.59365	0.856786	0.156861	179.056	393.07	HMDB0000211	C00137	Organic oxygen compounds	Organooxygen compounds	Alcohols and polyols	4.16666e+06	3.37264e+06	2.57982e+06	2.79147e+06	2.83815e+06	2.92839e+06	3.0339e+06	3.073e+06	3.6357e+06	4.05532e+06	4.52385e+06	3.86217e+06	3.12421e+06	3.09628e+06	3.17484e+06	4.15719e+06	4.77921e+06	3.77974e+06	4.07309e+06	3.81914e+06	2.67798e+06	2.9714e+06	2.64018e+06	2.82512e+06	3.70118e+06	3.73606e+06	3.70156e+06
M227T48	[M-H]-	Myristic acid	1.71979	1.00968	0.957534	227.201	47.65	HMDB0000806	C06424	Lipids and lipid-like molecules	Fatty Acyls	Fatty acids and conjugates	204181	260855	511786	544022	281313	403353	427289	633634	374031	419910	197362	401966	500681	487157	710555	446834	695167	352820	488571	549762	286041	404075	282223	467266	518144	585312	517100
M222T281	[M-H]-	N-acetyl-d-galactosaminitol	0.657131	1.40176	0.616022	222.097	281.143			Organic oxygen compounds	Organooxygen compounds	Carbohydrates and carbohydrate conjugates	8390.41	9733.45	7169.72	8247.65	5772.03	8049.41	7533.89	9983.48	10977.9	11516.2	10941.9	57840.7	8586.84	10182.8	7502.92	52775	15408.9	13277.9	9895.39	46817.6	73940.9	8184.72	6454.8	7210	10108.9	10372.8	10374.1
M300T433	[M-H]-	N-acetyl-d-glucosamine 6-phosphate	0.209628	0.787575	0.201259	300.039	433.398	HMDB0001062	C00357	Organic oxygen compounds	Organooxygen compounds	Carbohydrates and carbohydrate conjugates	3596.28	2262.91	2019.3	3040.51	3468.44	2818.65	2435.94	3378.32	3305.95	5027.14	5820.41	2829.76	1665.39	1556.61	4108.11	2932.65	2101.8	3570.2	3212.85	3684.87	1966.54	3103.09	3132.1	2855.31	2639.27	2708.4	2708
M130T397_2	[M-H]-	N-Acetyl-L-alanine	1.86185	0.929122	0.346657	130.051	396.78	HMDB0000766		Organic acids and derivatives	Carboxylic acids and derivatives	Amino acids, peptides, and analogues	769486	651657	600009	780713	646036	616052	781553	686788	699572	855741	782293	701972	721778	628350	724377	757247	855414	732208	853112	834945	608871	613866	625968	651647	780635	761306	761390
M174T397_1	[M-H]-	N-acetyl-l-aspartic acid	7.22334	0.928873	0.332354	174.041	396.782	HMDB0000812	C01042	Organic acids and derivatives	Carboxylic acids and derivatives	Amino acids, peptides, and analogues	1.06615e+07	9.29812e+06	8.14923e+06	1.12886e+07	9.14607e+06	9.20497e+06	1.03733e+07	9.71724e+06	9.52793e+06	1.20622e+07	1.01763e+07	1.02352e+07	1.01904e+07	9.48797e+06	1.06027e+07	1.09849e+07	1.279e+07	1.04609e+07	1.18531e+07	1.12597e+07	8.44908e+06	8.75105e+06	8.52585e+06	8.8371e+06	1.09689e+07	1.05506e+07	1.09723e+07
M188T391	[M-H]-	N-acetyl-l-glutamate	0.444676	0.92938	0.209021	188.056	391.134	HMDB0001138	C00624	Organic acids and derivatives	Carboxylic acids and derivatives	Amino acids, peptides, and analogues	161838	111371	112242	144087	114707	122896	128641	116736	136576	152026	150494	144475	120977	114970	125755	159278	162512	124435	137256	133778	113508	138728	132651	114487	139413	138101	138095
M190T201	[M-H]-	N-acetyl-l-methionine	0.535913	0.903603	0.478498	190.054	200.92	HMDB0011745	C02712	Organic acids and derivatives	Carboxylic acids and derivatives	Amino acids, peptides, and analogues	26258.9	31671.1	44149.7	54228.5	35001.3	49376.3	53474.6	46533.5	58433	64809.5	27699	63863.5	41345.3	47501.3	85137.6	98194.5	109759	104103	52145.7	45842.8	54738.3	44468.2	30740	56531.1	75905.3	75553.4	75905.7
M300T448	[M-H]-	N-Acetylglucosamine 1-phosphate	0.710541	0.882722	0.386144	300.048	447.62	HMDB0001367	C04256	Organic oxygen compounds	Organooxygen compounds	Carbohydrates and carbohydrate conjugates	38254.2	51021.1	48124.9	27892.7	52899.6	48858.1	47488.6	31269	54548.3	59531.8	59599.8	60836.6	50923.3	50842.6	21040.7	67882.7	84700.7	63706.5	63288.2	57495.4	33644.8	42500.9	44709.3	34895.3	58929.1	58921.1	59341.7
M280T256	(M+CH3COO)-	N-Acetylmannosamine	0.136619	0.923726	0.565043	280.103	256.339	HMDB0001129	C00645	Organic oxygen compounds	Organooxygen compounds	Carbohydrates and carbohydrate conjugates	2812.93	2865.74	2139.17	3049.58	1399.89	2370.15	2471.93	2210.19	2517.12	3106.69	2664.11	2741.11	3273.44	2436.43	3521.66	2711.67	3876.36	2742.02	3457.61	3014.86	2401.15	1736.98	1408.49	2493.7	3013.91	3202.22	3014.94
M308T376	[M-H]-	N-acetylneuraminic acid	0.624865	0.98157	0.898821	308.098	375.83	HMDB0000230	C00270	Organic oxygen compounds	Organooxygen compounds	Carbohydrates and carbohydrate conjugates	260712	171217	120951	150558	156629	133189	136007	138707	187529	240899	254436	179605	157370	124956	154182	218563	233828	207461	254801	220928	151961	155848	179063	153625	183147	184329	183152
M146T303	[M-H]-	N-acetylserine	0.287788	0.973745	0.854312	146.045	303.445	HMDB0002931		Organic acids and derivatives	Carboxylic acids and derivatives	Amino acids, peptides, and analogues	26999.8	15811.6	13066.3	15760.1	15257.2	15510.6	14602	16177.9	19738.5	23279.4	25439.4	18660.5	14238.2	14050.9	15351.1	20637.8	23917.4	18929.8	27022.4	24046.6	12917.7	16990.4	16581.9	17243.4	17569.9	17969.7	17968.8
M217T151	[M-H]-	N-Acetylserotonin	0.237333	1.3066	0.438313	217.107	151.215	HMDB0001238	C00978	Organoheterocyclic compounds	Indoles and derivatives	Hydroxyindoles	3943.63	10477.1	6045.85	7020.43	4408.64	3669.83	14081	14221.5	15555.4	4884.67	2411.64	4080.34	7416.45	13535.9	19486.9	5803.31	13409	8644.93	8423.09	15826	3379.4	13661.5	10042.4	20837.1	13206.8	13208.5	13641.9
M187T392	[M-H]-	N-alpha-acetyl-l-lysine	0.157092	0.882889	0.47014	187.108	391.78		C12989	Organic acids and derivatives	Carboxylic acids and derivatives	Amino acids, peptides, and analogues	8624.55	4825.01	3302.05	4707.28	5627.71	6039.23	4153.19	6073.89	4807.2	5934.25	8975.7	7295.64	5455.79	2574.12	6836.13	8992.6	6203.47	5410.18	7145.58	7861.88	4274.86	4449.75	4125.77	5020.85	5408.03	5533.62	5535.02
M388T106	[M-H]-	N-arachidonoyl-.gamma.-aminobutyric acid	0.336026	0.858145	0.423945	388.284	106.103			Organic acids and derivatives	Carboxylic acids and derivatives	Amino acids, peptides, and analogues	12109.7	12351.9	13392.3	14957.2	9921.05	15771.7	20083.1	13537.2	10815.4	12873.3	9944.94	14584.4	19275.1	19415.5	13629.2	20932	28139.8	17600.4	16464	10051.7	15862.9	8640.43	5357.06	13852.9	17429	16790.8	16791.5
M360T113	[M-H-CH2O]-	N-arachidonoyl-l-serine	0.473147	0.727813	0.180863	360.253	112.558			Organic acids and derivatives	Carboxylic acids and derivatives	Amino acids, peptides, and analogues	19526.6	17452.3	25985.1	31299.8	9470.35	30221	27645.3	33634.9	11191.1	19704	11879.9	15811	32786.8	38216.3	15025	43481.2	44020.1	9125.31	15550.9	16246.6	12347	17417.6	12405.7	13272.5	31167.4	31436.7	32419.4
M438T206	[M-H]-	N-arachidonoyldopamine	0.230571	0.777937	0.306282	438.297	205.69			Benzenoids	Phenols	Benzenediols	4585.95	2971.62	3208.15	2535.23	3122.55	3552.45	3887.32	2631.55	3555.08	2963.94	5302.68	3428.4	3620.36	2893.55	5708.32	3263.79	2193.2	3304.54	6026.24	2401.2	2076.89	2024.88	2211.99	2193.69	3092.55	2713.6	3389.31
M446T38	[M-H]-	N-docosanoyltaurine	0.858297	0.848538	0.607857	446.329	37.608			Lipids and lipid-like molecules	Fatty Acyls	Fatty amides	99327.7	27044.2	105068	57692.2	95035.2	63117.2	38942.9	59427	147365	49892	78769.2	86281.2	82177.7	73108.8	62190.4	8154.25	47032.1	23856.4	35103	57423.5	22480.3	97775.1	120162	57958.2	42502.6	40002.9	42498.1
M270T127	[M-H]-	N-lauroylsarcosine	0.194685	0.990253	0.956727	270.207	126.755			Organic acids and derivatives	Carboxylic acids and derivatives	Amino acids, peptides, and analogues	20321.5	7859.57	10808	9722.18	11488.8	9812.48	12504.6	10998.1	7721.9	8815.37	7270.94	5730.74	9134.68	11478.2	8946.82	9989.86	9753.4	6425.74	13941.2	5891.62	7518.57	7721.61	7543.62	9908.01	13446.3	13429.1	13870.6
M131T153	[M-H]-	N-nitroso-n-methyl-3-aminopropionic acid	0.188068	0.862793	0.228128	131.035	152.555			Organic nitrogen compounds	Organonitrogen compounds	Organic nitroso compounds	3536.27	4148.81	8059.88	6209.01	6568.39	6185.59	7213.04	8123.16	5819.48	6794.37	3836.7	5982.85	5962.31	5644.18	10655.6	9877.18	10504.5	5924.05	6173.74	5742.41	5572.27	5958	4153.17	4987.76	11991.9	10762.1	10784.8
M368T121_2	[M-H]-	N-oleoyl-l-serine	0.254536	0.917055	0.883463	368.279	120.681			Organic acids and derivatives	Carboxylic acids and derivatives	Amino acids, peptides, and analogues	32040	4645.13	5712.35	6017.57	2898.3	5124.93	6878.86	2170.42	10970.3	44112.1	36022.3	2836.6	5361.17	8610.92	6768.06	11883.6	5310.74	7113.57	36703.6	30957.4	5399.41	3975.57	11714.8	5697.26	9722.89	9439.49	9734.08
M565T605	[M-H]-	N-Stearoylsphingosine (Ceramide C18)	0.209256	0.604312	0.332124	564.533	604.81	HMDB0004950					14865.8	1481.28	2254.32	1319.24	5640.56	2238.36	803.35	4605.73	2024.6	11732.4	7414.91	1101.62	898.88	727.547	1137.01	544.8	69.336	1174.54	4322.69	2919.73	1758.09	2929.71	2855.34	1943.39	700.168	1808.03	1069.94
M575T402	[M-H]-	N(6)-((aminoethylamino)carbonyl)methylphenyladenosine	0.194174	1.15846	0.313046	575.229	401.69						3327.51	3292.24	3831.57	3631.11	6769.04	2683.17	1660.76	2433.47	3515.05	4525.29	3471.18	3400.86	2630.47	1604.55	2305.15	2861.77	2955.96	4188.44	3966.35	3688.52	2552.6	3808.99	4319.09	3682.9	2833.64	2833.66	2884.19
M271T143	[M-H]-	Naringenin	0.314603	1.43253	0.510272	271.075	142.544	HMDB0002670	C00509	Phenylpropanoids and polyketides	Flavonoids	Flavans	4244.48	2359.8	2942.56	3510.31	2014.67	2668.39	2948.96	3198.45	1939.2	4789.61	2155.13	2756.46	3857	2693.64	5100.15	4639.47	5061.81	3226.89	12962.8	5073.66	1505.15	1742.62	1384.98	2812.4	7005.62	6393.1	6404.34
M361T470	[M+Cl]-	Neohesperidose	0.148954	0.708621	0.0555963	361.098	470.333		C08244	Lipids and lipid-like molecules	Fatty Acyls	Fatty acyl glycosides	1332.45	832.305	616.15	772.442	830.344	791.686	814.571	769.882	907.627	1247.26	972.845	1618.76	587.841	690.531	1074.37	936.216	1205.32	984.553	963.967	644.309	621.024	796.239	784.802	675.904	921.178	890.748	922.155
M365T39	[M-H]-	Nervonic acid	2.25706	1.46566	0.248485	365.341	39.42	HMDB0002368	C08323	Lipids and lipid-like molecules	Fatty Acyls	Fatty acids and conjugates	245409	156529	135458	52935.9	76403.5	37215.5	31591.5	55038.9	101724	52348.3	227512	40427.1	253841	71716.4	81589	54604.2	76729.7	65260.1	131268	168638	118120	119585	124383	83504.6	45872.6	45842.2	46998.8
M211T441	[M-H-C6H5NO2]-	Nicotinate d-ribonucleotide	0.404711	0.876236	0.454694	211	441.175	HMDB0001132	C01185	Nucleosides, nucleotides, and analogues	Pyridine nucleotides	Nicotinic acid nucleotides	15560.5	11607.8	10211	16652.5	13126.2	13797	14838.6	18180.5	12057.2	18651.1	16396.7	14855.2	19315.9	11736.4	20536.9	19125	22645.4	18700.3	24605.5	15760.5	9908.35	11381	10231.4	11337.7	16826.1	17339.9	17354.2
M599T249	[M-H]-	Nocardamine	3.22388	0.652951	0.309897	599.318	249.061						1.07524e+06	579305	529030	437269	359782	490465	380895	368745	416044	454905	1.40139e+06	313683	397990	306995	305431	241447	241860	242487	559327	542976	260204	252628	287278	275609	309695	306744	309678
M823T201	(M-H)-	Nodularin	0.0952444	0.958362	0.908755	823.439	201.067						2276.56	1690.51	1209.73	2559.31	6414.26	1072.55	1725.78	2661.23	1015.75	4931.27	2306.34	3167.36	3291.44	1995.77	2189.2	1897.78	1177.16	2562.81	5248.7	536.403	2810.98	345.089	2841.47	3366.87	781.086	892.817	803.761
M679T30	(2M-H)-	Norethindrone Acetate	0.605383	1.09923	0.755697	679.405	29.857						25864.5	16152.6	20054.2	19285.4	16422.4	16187.1	27805.9	26740.1	13750.8	34784.4	39340.9	17184.2	17512.4	14894.4	18207.4	20447	28312.4	23482.5	59352.6	39629.1	15284.9	28859.4	14225.3	18093	24727.2	23520.8	24729.5
M130T271_2	[M-H]-	Norleucine	2.55219	1.06481	0.747678	130.087	270.89	HMDB0001645	C01933	Organic acids and derivatives	Carboxylic acids and derivatives	Amino acids, peptides, and analogues	1.39441e+06	716075	672420	844234	742469	754901	636786	691563	1.19729e+06	1.47174e+06	1.38954e+06	1.02748e+06	736138	576504	927718	1.28236e+06	1.51348e+06	1.5732e+06	1.75766e+06	1.44045e+06	798240	968787	922924	942030	953886	1.00616e+06	953311
M140T466_2	[M-H]-	O-phosphoethanolamine	1.18843	0.901233	0.361692	140.012	466.351	HMDB0000224	C00346	Organic acids and derivatives	Organic phosphoric acids and derivatives	Phosphate esters	212114	176270	142765	171070	151025	163578	164822	147451	173324	221004	202989	173011	165093	169805	158565	214667	252369	200876	220306	198189	133607	144579	137623	141373	191204	194149	194155
M283T46	[M-H]-	Octadecanoic acid	17.8334	0.789582	0.499911	283.264	46.428	HMDB0000827	C01530	Lipids and lipid-like molecules	Fatty Acyls	Fatty acids and conjugates	8.06138e+07	3.48831e+07	2.49822e+07	2.27713e+07	3.26004e+07	1.22064e+07	1.01094e+07	1.31325e+07	3.3199e+07	5.97546e+07	4.35978e+07	2.77746e+07	1.38823e+07	1.91317e+07	1.97814e+07	1.91652e+07	1.0102e+07	8.43336e+06	3.85685e+07	4.06526e+07	8.34273e+06	2.78536e+07	2.01731e+07	1.25096e+07	6.92197e+06	6.31532e+06	6.92566e+06
M281T40	[M-H]-	Oleic acid	14.1738	0.810533	0.289109	281.248	40.384	HMDB0000207	C00712	Lipids and lipid-like molecules	Fatty Acyls	Fatty acids and conjugates	2.11619e+07	1.48147e+07	1.54749e+07	1.85595e+07	6.46976e+06	7.41396e+06	1.69703e+07	1.49269e+07	1.68987e+07	2.3392e+07	2.3189e+07	2.08946e+07	1.90616e+07	1.3427e+07	9.19501e+06	1.39315e+07	2.82122e+07	2.29633e+07	2.418e+07	2.38916e+07	1.74649e+07	1.0946e+07	8.52191e+06	9.23746e+06	2.19316e+07	2.16172e+07	2.16233e+07
M1030T346	[M-H]-	Oleoyl-coa	0.121208	0.69823	0.00409798	1030.35	345.664	HMDB0001322	C00510	Lipids and lipid-like molecules	Fatty Acyls	Fatty acyl thioesters	552.272	443.834	363.537	505.724	313.197	537.115	616.529	511.594	551.553	592.57	536.813	656.869	459.556	514.269	564.449	485.71	499.592	506.382	558.604	421.557	323.612	470.725	364.524	280.992	432.319	447.699	447.628
M790T121	[M-H]-	Oligomycin a	12.9862	1.23659	0.664583	789.507	121.002		C11311				1.77705e+07	4.69512e+06	1.14976e+07	7.69869e+06	5.73621e+06	1.15956e+07	4.99096e+06	3.40746e+06	1.00439e+07	2.19493e+06	9.48645e+06	4.78934e+06	7.76703e+06	4.63437e+06	3.22417e+06	829469	622641	1.05494e+06	2.24736e+06	3.0003e+06	2.84323e+06	1.07286e+07	1.95847e+07	4.76887e+06	331582	331993	348224
M803T192	[M-H]-	Oligomycin b	0.685861	1.01627	0.934221	803.485	192.408		C11312				66566.8	39811.4	42087.5	38393.2	56560.3	40785.7	27599.8	33497.7	45499.1	26361.4	61319.5	33705.1	42515.7	34032.9	31351.6	15315.4	16086.7	22425.8	29636.3	35161	32494.4	38540.2	62342	33518.9	8673.41	8747.77	8865.9
M287T312	[M-H]-	Orotidine	0.327638	1.29709	0.0127925	287.051	311.905	HMDB0000788	C01103	Organoheterocyclic compounds_Nucleosides nucleotides and analogues	Diazines/Pyrimidine nucleosides	Pyrimidines and pyrimidine derivatives	2987.54	6656.23	4397.38	2930.72	5017.97	3591.44	3364.49	4788.39	2970.67	3219.95	2639.33	3385.34	3584.83	4071.88	3408.34	2118.47	3119.61	6228.9	4344.93	4485.46	4731.13	4574.29	4546.42	3737.17	3333.88	3333.93	3314.5
M297T31	[M-H]-	Ostruthin	5.22423	1.22084	0.296345	297.152	31.317		C09281	Lipids and lipid-like molecules	Prenol lipids	Terpene lactones	1.5559e+06	954833	1.7348e+06	1.4756e+06	1.41495e+06	1.34739e+06	1.49385e+06	1.84487e+06	1.50966e+06	1.78616e+06	1.67199e+06	1.34879e+06	1.32414e+06	967447	1.10066e+06	1.51032e+06	1.71036e+06	1.10449e+06	2.93178e+06	2.73447e+06	846749	1.89983e+06	1.64676e+06	1.72798e+06	1.80681e+06	1.77325e+06	1.77199e+06
M487T158	[2M-H]-	Oxyresveratrol	0.544453	1.68916	0.452159	487.129	158.269	HMDB0128505	C10273				4406.62	16301.8	2089.5	4102.63	2567.7	3927.37	4370.48	3937.24	4479.46	4933.09	3956.34	5406.52	3432.95	3913.82	4908.58	8838.97	10960.4	40689.5	6682.8	3178.34	27210.5	3584.9	2031.23	3059.84	7271.21	7272.12	7121.98
M171T38	[M-H]-	P-toluenesulfonic acid	0.452482	1.19385	0.496969	171.011	38.237	HMDB0059933	C06677	Benzenoids	Benzene and substituted derivatives	Benzenesulfonic acids and derivatives	11274.9	26325.4	33401.4	25954.4	18136.1	26551.8	32512.4	43392.9	15567.4	22841.4	8208.06	36924.9	30154.1	32595.1	29121.6	25501.1	33120.1	22089	44747.7	36979.9	12672.7	22632.1	39206.2	34116.5	47792.1	53782.1	53763.5
M255T46_1	[M-H]-	Palmitic acid	10.1907	0.912046	0.747031	255.233	46.415	HMDB0000220	C00249	Lipids and lipid-like molecules	Fatty Acyls	Fatty acids and conjugates	4.2624e+07	1.23409e+07	2.69516e+07	1.7475e+07	1.36048e+07	1.92874e+07	2.07492e+07	1.80281e+07	2.5825e+07	4.7217e+07	4.04413e+07	1.9612e+07	2.61136e+07	2.1901e+07	2.9759e+07	2.09306e+07	2.11922e+07	1.67222e+07	5.3641e+07	2.16206e+07	1.5279e+07	1.875e+07	2.70655e+07	2.03994e+07	1.98227e+07	1.97143e+07	1.94788e+07
M218T278	[M-H]-	Pantothenic acid	2.39809	0.85955	0.364474	218.103	277.613	HMDB0000210	C00864	Organic acids and derivatives	Carboxylic acids and derivatives	Amino acids, peptides, and analogues	991996	582916	546785	626171	678524	619755	493903	801714	1.15182e+06	1.14079e+06	939053	971282	632370	455301	599165	801781	1.18343e+06	805671	1.04931e+06	995535	437911	663678	801828	778024	606894	606896	603038
M821T607	[M+CH3COOH-H]-	Pc 34:0	0.935109	0.605615	0.254783	820.601	606.582			Lipids and lipid-like molecules	Glycerophospholipids	Glycerophosphocholines	12627.7	11328.2	13129.8	10772.7	28226.4	10129.7	7026.42	18082.9	14241	60173.5	49019.4	40429.6	398.999	3161.68	6286.63	3945.64	4239.81	6722.21	42391.3	26535.7	5861.26	15387.8	13025.2	11243.5	2813.4	3296.7	3501.13
M847T129	[M+CH3COOH-H]-	Pc 36:1	0.661174	1.00525	0.980989	846.619	128.523			Lipids and lipid-like molecules	Glycerophospholipids	Glycerophosphocholines	100306	178012	59157.2	202096	165688	187150	179235	192037	190714	90121.9	92017.4	130008	172234	141781	159688	165945	53901	189640	117200	49553.9	178033	136180	222128	175631	65099.7	87089.9	87450.7
M873T148	[M+CH3COOH-H]-	Pc 38:2	0.528372	0.762414	0.354061	872.632	148.198			Lipids and lipid-like molecules	Glycerophospholipids	Glycerophosphocholines	30448.6	45345.2	13281.1	16793.9	40811.6	23012.5	13659.2	13440.8	46388.7	31695.5	40663.9	18140.9	40224.6	21866.3	13232.4	23739	24557.7	35523.5	20772.2	20956.3	9328.38	33415.4	23727	16828.5	2719.53	5241.37	5178.27
M869T601	[M+CH3COOH-H]-	Pc 38:4	1.03761	0.39767	0.100793	868.603	601.336						73917.8	5749.05	7346.73	10696.7	7483.54	10711.6	9372.12	10154.6	8467.55	40724.5	43722.8	16345.1	4536.53	3638.88	5714.33	2128.04	2505.7	3566.36	20902.9	9063.33	4190.32	6953.49	4776.46	5328.12	584.723	712.324	693.083
M891T142	[M+CH3COOH-H]-	Pc 40:7	0.751508	0.874293	0.345044	890.589	141.909			Lipids and lipid-like molecules	Glycerophospholipids	Glycerophosphocholines	244776	185064	109930	142113	218927	98983.1	106863	144963	221635	186241	260441	204336	178219	140215	135380	172374	253975	194539	178353	172976	140219	148594	189793	153188	108859	105812	108790
M937T138	[M+CH3COOH-H]-	Pc 44:12	0.418537	0.830568	0.175189	936.574	138.095			Lipids and lipid-like molecules	Glycerophospholipids	Glycerophosphocholines	44767.7	28434.1	18896	25363.8	30804.9	17202	23163.7	19988.8	37259.1	24247.6	38557	29130	26849.9	28784	24628.8	42629	55315.8	36375.9	21191.9	26841.4	23111.7	23161.6	27507.2	21331.3	26418.3	25785.7	26585.1
M819T151	[M+Hac-H]-	Pc(16:0e/13-hode)	6.35179	1.0971	0.459617	818.589	150.769			Lipids and lipid-like molecules	Glycerophospholipids	Glycerophosphocholines	3.85903e+06	6.82853e+06	3.48567e+06	3.83043e+06	3.71567e+06	2.70028e+06	2.86217e+06	3.40163e+06	3.59095e+06	2.6797e+06	4.81968e+06	2.72632e+06	4.01791e+06	3.05532e+06	3.11017e+06	1.89219e+06	2.11151e+06	4.95106e+06	4.1202e+06	4.4516e+06	2.97539e+06	3.93427e+06	3.71081e+06	2.83808e+06	1.7902e+06	1.78957e+06	1.83728e+06
M841T146	[M+Hac-H]-	Pc(16:0e/8-hepe)	0.433697	0.961508	0.798744	840.572	145.639			Lipids and lipid-like molecules	Glycerophospholipids	Glycerophosphocholines	1.65082e+06	1.24868e+06	815054	964081	1.59657e+06	883216	882902	1.13128e+06	1.28972e+06	1.92414e+06	1.64593e+06	1.25448e+06	1.24076e+06	915735	935332	999730	1.54596e+06	1.20246e+06	1.48722e+06	1.33604e+06	982294	1.08525e+06	1.82138e+06	1.10339e+06	732205	732170	738854
M865T144	[M+Hac-H]-	Pc(16:1e/17-hdohe)	0.651002	0.959743	0.74157	864.574	144.051			Lipids and lipid-like molecules	Glycerophospholipids	Glycerophosphocholines	1.03684e+06	816876	501871	626762	1.02689e+06	494269	520346	630492	901102	887482	1.04634e+06	835070	764349	635392	573677	682127	1.06798e+06	811775	909107	855516	679755	655755	901891	624737	471720	468518	471643
M817T122	[M+Hac-H]-	Pc(16:1e/9-hode)	0.347051	0.857405	0.177257	816.573	122.063			Lipids and lipid-like molecules	Glycerophospholipids	Glycerophosphocholines	51896.9	83224.2	42261.5	61613.1	63159.7	47072.2	55550.2	56943.7	87978.9	55033.3	80702.3	68799.2	60489.5	52303.1	53030.3	55926.5	66698.7	61698.3	48475.8	60622.8	64693.3	47238.2	61761	64464.4	38043.1	41342.4	35691.3
M869T41	[M+Hac-H]-	Pc(18:1e/12-hete)	1.47741	1.08088	0.513472	868.604	41.307			Lipids and lipid-like molecules	Glycerophospholipids	Glycerophosphocholines	260426	292415	201324	164563	279890	208789	148069	210071	267392	204232	185447	187028	198385	125531	185552	103726	104483	225635	247337	151072	240076	198335	269220	193433	67406.5	70249.5	70306.5
M869T77	[M+Hac-H]-	Pc(18:1e/14,15-eet)	0.931997	1.04942	0.88601	868.604	76.798			Lipids and lipid-like molecules	Glycerophospholipids	Glycerophosphocholines	81916.7	286365	105196	107022	79963.2	80222.7	76500.1	66339	78257.4	272368	114809	82873.5	80665.6	73200.4	85967.2	72076.9	79222	180692	91734.2	144442	218710	81146.3	90396.2	98878.3	55181	50724	49258
M893T69	[M+Hac-H]-	Pc(18:1e/20-hdohe)	0.714875	1.0422	0.889318	892.605	69.249			Lipids and lipid-like molecules	Glycerophospholipids	Glycerophosphocholines	49577.2	117838	44841.1	47226	44973.7	36812.1	39682	32899.7	59401.4	47269.6	131374	38776.1	35713.3	34940.5	18751.4	35987	30180.3	52414.2	54798.6	89206.6	80640.5	38461.5	57784.8	43254.1	31066.4	31073.9	31933.9
M867T76	[M+Hac-H]-	Pc(18:1e/8-hepe)	0.572555	0.935923	0.895112	866.586	76.0825			Lipids and lipid-like molecules	Glycerophospholipids	Glycerophosphocholines	27082.3	138393	39306.6	50953.7	26966.3	21894.1	33048.8	24874	43244.5	30963.2	174459	30247.4	32618.7	27246.5	34153.3	31749.7	33552.7	80126	43873.1	87254.9	91655	27148.8	31681	33640.8	44673.3	51460.2	45387.9
M845T148	[M+Hac-H]-	Pc(18:1e/9-hode)	0.622925	0.917465	0.563605	844.603	148.189			Lipids and lipid-like molecules	Glycerophospholipids	Glycerophosphocholines	321962	469273	262880	214716	311659	178006	179033	257848	294264	383884	429816	309918	347797	236279	271784	257484	245839	380023	326979	327105	189274	248876	300077	309368	159807	159708	165048
M719T125	[M-H]-	Pe 34:0	0.1181	0.871684	0.233844	718.536	124.609			Lipids and lipid-like molecules	Glycerophospholipids	Glycerophosphoethanolamines	36567.7	32469.6	43406.9	29954.2	35331.1	42348.7	29343.9	47104.2	39600.4	25495.7	30789.9	36294.4	43881.3	35289.9	39719.8	21826.5	20386.4	28198.1	30821.9	32792.6	32687.9	25484.3	26335.3	33736	18322.9	18135.4	20579.1
M817T599	[M-H]-	Pe 42:7	0.229063	1.18975	0.486	816.573	599.131			Lipids and lipid-like molecules	Glycerophospholipids	Glycerophosphoethanolamines	26186.7	7201.84	5068.4	7017.56	8500.05	5388.07	2179.21	6495.17	8567.05	6742.82	12512.3	9204.91	4716.03	3210.49	4762.61	3960.77	1606.21	5215.39	11647.6	10466.9	2557.54	12164.5	8763.31	8773.29	1439.39	1961.22	1949.27
M839T32	[M-H]-	Pe 44:10	1.28516	0.896978	0.756036	838.529	32.1355						223418	71809.1	106991	76136.4	155842	91830	29550	59496.8	194682	104562	252727	91947	108779	68167.7	67684.8	44129.4	27583.3	30038.9	100270	133415	46669.5	117469	180147	79484	17495.4	18674.6	18666.7
M779T39	[M-H]-	Pe(16:0/19,20-epdpe)	0.833064	0.806138	0.486453	778.511	38.75			Lipids and lipid-like molecules	Glycerophospholipids	Glycerophosphoethanolamines	98380.7	28635.3	122641	84575.7	169269	58752	21881.1	58554	82008.8	35044	84280.9	80002.1	164077	114732	60637.1	34871.6	23120.6	22308.8	51409.7	59639.3	16457.1	38040.6	99141.2	26949.5	21927	22003.3	19460.3
M765T169	[M-H]-	Pe(16:0e/10-hdohe)	1.64098	1.15204	0.502715	764.52	169.442			Lipids and lipid-like molecules	Glycerophospholipids	Glycerophosphoethanolamines	369240	233292	132582	195019	321605	141452	51659.7	233547	286556	330831	318467	250975	234714	100261	149423	155135	220475	202818	348854	348054	146157	257855	352074	242849	15037.6	14543.6	15810.5
M763T149	[M-H]-	Pe(16:1e/14-hdohe)	4.4845	1.00433	0.980585	762.506	149.4			Lipids and lipid-like molecules	Glycerophospholipids	Glycerophosphoethanolamines	5.11842e+06	3.34594e+06	2.61854e+06	2.77158e+06	4.28721e+06	2.55767e+06	1.92134e+06	2.73308e+06	3.8718e+06	3.06403e+06	5.12269e+06	2.91082e+06	3.39877e+06	1.69599e+06	2.03773e+06	1.40671e+06	2.22401e+06	2.2549e+06	3.53156e+06	3.83377e+06	1.99724e+06	3.09927e+06	4.43174e+06	2.81515e+06	639720	632836	639699
M739T217	[M-H]-	Pe(16:1e/15-hete)	1.07641	1.9245	0.334741	738.505	217.223			Lipids and lipid-like molecules	Glycerophospholipids	Glycerophosphoethanolamines	43515	21316.9	9908.45	12618.1	30395.3	11420.2	3319.46	23262.6	24692.4	34684.4	47275.2	20617.7	20951.6	4774.07	8222.06	11172	18468.2	19771	40271.4	31348	9802.24	160351	32563.8	21751.9	855.762	853.672	780.479
M807T593	[M-H]-	Pe(18:0/19,20-epdpe)	0.41813	0.822849	0.562008	806.543	593.278			Lipids and lipid-like molecules	Glycerophospholipids	Glycerophosphoethanolamines	69824.8	33432.1	23029.4	21042.6	44508.7	19457	5603.47	38485.5	34982.4	33579.1	36446.2	16816.1	4620.45	5588.17	7804.3	5887.49	1595.24	8074.43	11911.7	11210	6318.17	30037.3	43153.8	33890.2	3724.9	5332.37	4703.84
M805T38	[M-H]-	Pe(18:1/14-hdohe)	2.28084	0.699348	0.328544	804.526	38.497			Lipids and lipid-like molecules	Glycerophospholipids	Glycerophosphoethanolamines	290044	58111.1	184285	124547	187929	183639	111724	134332	306512	116040	452196	145845	146039	141136	158059	140541	73634.7	59628.8	127415	198433	49375.2	158970	219911	131725	61377.5	64769.1	61448.9
M767T106	[M-H]-	Pe(18:1e/12-hete)	1.58624	0.771954	0.322117	766.536	105.658			Lipids and lipid-like molecules	Glycerophospholipids	Glycerophosphoethanolamines	304575	693088	1.31707e+06	1.07539e+06	659129	907722	1.24123e+06	1.02081e+06	972975	520684	672701	883385	967139	851404	945976	860537	459471	869059	142062	202925	930595	856487	973871	994514	411427	366772	366321
M791T63	[M-H]-	Pe(18:1e/20-hdohe)	5.91682	0.696734	0.386783	790.532	63.3325			Lipids and lipid-like molecules	Glycerophospholipids	Glycerophosphoethanolamines	3.62017e+06	1.88293e+06	2.09616e+06	2.2073e+06	1.80606e+06	1.95691e+06	1.58327e+06	2.53022e+06	2.51269e+06	7.5284e+06	3.7801e+06	927094	1.39315e+06	1.58972e+06	1.99539e+06	1.09077e+06	760250	1.73864e+06	4.17967e+06	2.32565e+06	1.53759e+06	2.22785e+06	1.43953e+06	1.43135e+06	449385	501230	502042
M791T170	[M-H]-	Pe(18:1e/7-hdohe)	4.79434	1.31962	0.173051	790.538	170.029			Lipids and lipid-like molecules	Glycerophospholipids	Glycerophosphoethanolamines	1.03893e+06	882698	673348	135762	1.02407e+06	732069	220795	931146	1.02971e+06	1.0424e+06	763358	712919	919553	407953	526973	478447	625492	738885	1.05843e+06	1.2876e+06	537446	1.07152e+06	1.31516e+06	932497	63518.9	63652.7	67935.6
M789T41	[M-H]-	Pe(18:2e/7-hdohe)	8.80024	1.43502	0.403226	788.52	41.137			Lipids and lipid-like molecules	Glycerophospholipids	Glycerophosphoethanolamines	4.00456e+06	419684	932252	628698	1.32612e+06	1.08001e+06	663787	704346	1.433e+06	882031	4.13125e+06	736728	1.03407e+06	467411	562492	390459	364332	602082	2.57102e+06	2.05369e+06	2.10993e+06	1.0296e+06	3.76107e+06	745727	200909	207471	207776
M333T133	(M-H)-	Penicillin G	2.34015	0.0165534	0.339768	333.09	133.042						1937.26	1363.56	1820.32	1713.43	1909.25	1677.24	2038.28	1847.23	1762.08	1881.71	588501	1915.3	1914.66	2235.25	1850.75	2565.75	79468.4	1870.5	2017.81	1823.41	1249.27	1956.6	2182.85	668.095	71808.5	82367.4	71804.2
M1176T34	[M-H]-	Pentaerythritol tetrakis(3,5-di-tert-butyl-4-hydroxyhydrocinnamate)	1.05196	1.38886	0.380596	1175.77	33.613			Organic acids and derivatives	Carboxylic acids and derivatives	Tetracarboxylic acids and derivatives	51334.2	74321.7	33681.9	23118.2	32794.4	14123.7	10542.2	14745.7	48651.8	32293.7	35278.9	13787.4	11245.5	15970.7	34197.6	25696.1	9833.47	15795.1	62000.2	22561.6	47050.1	20449.7	56340.5	7287.6	10144.5	9660.09	10246.2
M719T84	[M-H]-	Pg 32:1	2.24661	0.5549	0.254283	719.485	83.7335			Lipids and lipid-like molecules	Glycerophospholipids	Glycerophosphoglycerols	321946	40084.3	113672	61334.7	101502	45701.6	61984.9	77169.6	185168	55662	333943	68974.9	112949	49740.8	48270.4	51918	39371.7	15646.7	68328.9	90043.5	19096.9	63291.8	138207	55464	14854.2	14852.6	15156.2
M767T75_2	[M-H]-	Pg 36:5	0.40191	0.918375	0.474006	767.487	75.39			Lipids and lipid-like molecules	Glycerophospholipids	Glycerophosphoglycerols	159897	9413.32	97361.9	91123.9	77133.4	108890	107550	112935	84828	126919	140245	75410.9	80097.4	82183.9	108152	78297.2	26981.3	87703.5	124110	83664.1	101972	96856.3	82704.6	105697	18712.1	33115.5	19151.6
M796T38	[M-H]-	Pg 38:5	2.99129	0.909392	0.764927	795.516	38.301			Lipids and lipid-like molecules	Glycerophospholipids	Glycerophosphoglycerols	1.46188e+06	847631	831004	716868	1.10388e+06	457746	423086	535525	1.45709e+06	832408	1.86207e+06	863589	523156	430821	533441	481447	552497	570387	635617	1.52384e+06	476026	911736	1.38756e+06	497714	343593	343970	357105
M820T38	[M-H]-	Pg 40:7	6.13674	0.76384	0.445081	819.517	37.901			Lipids and lipid-like molecules	Glycerophospholipids	Glycerophosphoglycerols	3.08853e+06	1.32541e+06	786191	777472	1.65914e+06	837869	905440	1.21835e+06	2.76182e+06	1.53305e+06	4.18271e+06	1.25157e+06	724551	698138	1.11441e+06	810433	1.26825e+06	730842	1.26745e+06	2.24284e+06	548957	1.39595e+06	2.39234e+06	1.20622e+06	555719	532286	555725
M818T38	[M-H]-	Pg 40:8	4.16851	0.721305	0.155597	817.502	38.185			Lipids and lipid-like molecules	Glycerophospholipids	Glycerophosphoglycerols	724787	256519	432115	411347	705819	530546	512658	547481	1.00766e+06	687384	959058	599356	460682	395689	734580	531117	634818	233722	518430	704507	137965	554390	808995	387129	348705	348024	379970
M351T117	[M-H]-	PGD2	0.905306	1.08931	0.700525	351.217	116.522	HMDB0001403	C00696	Lipids and lipid-like molecules	Fatty Acyls	Eicosanoids	48045.9	167302	117343	88752.1	70117.5	128155	149958	92217.8	52297.8	90464.3	37476.3	130931	241825	168492	129257	95277.6	117979	99800.7	105052	133101	111499	58077.3	81083.4	113952	135347	130452	135403
M597T250	[M-H]-	Phe-met-arg-phe-amide	1.74131	0.681894	0.262496	597.302	249.701			Organic acids and derivatives	Carboxylic acids and derivatives	Amino acids, peptides, and analogues	211309	127616	93375.9	108344	72192.7	98736.4	93632.8	96253.1	103519	173687	295821	106664	114015	89817.4	100992	110731	113731	93257.2	172545	156555	70369.8	58236.9	55861.8	79390.6	105374	105351	105705
M192T129	[M-H]-	Phenaceturic acid	3.30723	0.0478977	0.343098	192.048	128.942	HMDB0000821	C05598	Organic acids and derivatives	Carboxylic acids and derivatives	Amino acids, peptides, and analogues	11740.3	7286.8	8236.63	894.542	5422.99	7604.49	1257.94	11342.4	8517.81	14473.7	1.2156e+06	10059.5	12987.9	11363	10510.2	16949	142500	9947.47	17477.4	14931.7	8888.55	8506.98	887.186	9719.22	100496	96846.6	100504
M93T28	[M-H]-	Phenol	0.909382	0.522583	0.000324584	93.0341	28.45	HMDB0000228	C00146	Benzenoids	Phenols	1-hydroxy-4-unsubstituted benzenoids	11966.9	8906.32	13876.5	12284.8	9802.77	8574.77	19597.9	16583.4	23793.9	14873.4	20417.8	18025.7	25627	13226.7	16798.6	28449.1	18335	11007.3	8543.88	13784.2	9819.92	10093.1	5727.51	11235.9	18284.4	17557.4	18281.6
M164T265	[M-H]-	Phenylalanine	1.34669	1.0806	0.666301	164.071	264.921	HMDB0000159	C00079	Organic acids and derivatives	Carboxylic acids and derivatives	Amino acids, peptides, and analogues	601709	393834	376134	445627	368134	162394	314776	353675	540337	421791	543124	499970	414821	319124	465189	641513	727448	693033	718346	650585	387052	255022	441063	437111	504686	504693	501432
M311T380	(M+K-2H)-	Phloretin	0.159238	0.81406	0.256225	311.036	379.806	HMDB0003306	C00774	Phenylpropanoids and polyketides	"Linear 1,3-diarylpropanoids"	Chalcones and dihydrochalcones	3193.33	2018.32	2025.93	2315.12	2032.62	1583.51	1866.49	1264.53	3325.86	2799.32	3746.7	2873.07	1427.75	1818.69	1606.43	2417.87	3697.93	2387.46	2038.15	2860.58	1780.23	2233.84	1864.66	2146.54	2342.94	2194.06	2262.94
M369T504	[2M-H]-	Phosphoserine	0.758565	2.08089	9.7622e-05	368.998	504.061	HMDB0001721		Organic acids and derivatives	Carboxylic acids and derivatives	Amino acids, peptides, and analogues	3573.47	2996.51	3012.37	4772.02	6762.88	3042.03	2875.27	4805.65	3343.82	3808.5	3874.76	4109.44	6439.49	2615.88	7118.21	4308.39	3991.45	4426.64	9314.35	8017.36	6209.74	7804.67	9792.13	6342.24	5489.68	5693.79	5661.89
M283T50	[M-H]-	Physcion	0.347732	1.13792	0.70781	283.086	49.577		C17045	Benzenoids	Anthracenes	Anthraquinones	14607.7	7011.12	9766.48	4893.95	3032.35	7976.66	8762.13	10365	9791.3	7975.93	2665.41	12118.6	9456.18	11477.5	9337.67	3447.05	12858.7	8630.67	22652.7	4963.47	6015.71	10267.4	4462.28	10444	10037	11508.9	11572.7
M810T49	[M-H]-	Pi 32:0	0.643805	1.10132	0.648641	809.507	49.216			Lipids and lipid-like molecules	Glycerophospholipids	Glycerophosphoinositols	89323.2	73059	51608.4	50851	60459.3	50373.6	24876.4	47639	75391.5	49251.3	84973.3	66377.4	90317.6	33493.4	33166.9	25280	26200.4	36870.3	53798.1	84573	30276	70965.5	87656.7	56550.1	10304	10856.7	10855.1
M807T33_2	[M-H]-	Pi 32:1	6.089	0.805605	0.576875	807.493	33.245			Lipids and lipid-like molecules	Glycerophospholipids	Glycerophosphoinositols	4.6293e+06	3.44948e+06	1.54253e+06	1.36151e+06	2.43146e+06	1.09799e+06	342275	869935	3.78448e+06	2.15567e+06	4.62076e+06	1.87281e+06	2.01042e+06	961982	771444	807052	712864	1.00666e+06	1.79101e+06	2.3182e+06	778053	1.69754e+06	3.2811e+06	1.12732e+06	263012	275758	276380
M834T33_1	[M-H]-	Pi 34:2	3.49111	0.809691	0.574391	833.507	32.8805			Lipids and lipid-like molecules	Glycerophospholipids	Glycerophosphoinositols	1.75737e+06	1.17478e+06	464148	439657	874810	327326	108572	289619	1.28524e+06	827461	1.5077e+06	679232	702634	305298	256374	265065	268171	382505	612058	757064	292280	565261	1.17774e+06	399391	93414.8	96929.6	96831.2
M864T33	[M-H]-	Pi 36:1	1.98574	1.04498	0.891057	863.552	33.346			Lipids and lipid-like molecules	Glycerophospholipids	Glycerophosphoinositols	493700	335737	253346	184566	313327	202517	64434.2	131688	400933	228236	520399	200147	276679	134665	158260	95040.6	72520.3	130882	243243	310988	132793	303565	437366	187416	35562.7	38501	38454.9
M862T33	[M-H]-	Pi 36:2	2.2416	0.917053	0.808354	861.538	32.958			Lipids and lipid-like molecules	Glycerophospholipids	Glycerophosphoinositols	704584	494249	282428	230063	417745	198908	68185.5	148126	596801	340621	731692	269887	343622	155361	161796	127657	115396	169316	313600	393823	168668	317796	562438	220211	43930.5	46732.1	44078.8
M858T196	[M-H]-	Pi 36:4	3.38451	0.852949	0.660173	857.517	195.997			Lipids and lipid-like molecules	Glycerophospholipids	Glycerophosphoinositols	2.35179e+06	1.23468e+06	911358	863713	1.32741e+06	925087	737253	782878	1.30361e+06	1.14858e+06	3.40086e+06	755415	962216	668572	769200	493521	527255	704912	1.37264e+06	1.4436e+06	839095	940370	1.50367e+06	833910	378254	381869	387114
M856T85	[M-H]-	Pi 36:5	1.71444	1.01123	0.978091	855.515	84.684			Lipids and lipid-like molecules	Glycerophospholipids	Glycerophosphoinositols	377517	149290	146619	111215	378305	136967	83807.5	98415.4	232463	81737.4	218619	76183.8	134701	90291.1	203078	56026.9	70275.5	70097.7	105941	141640	92882.7	56289	340648	62713.2	23875.1	23874.9	25521.8
M872T218	[M-H]-	Pi 37:4	0.459385	1.31373	0.297428	871.532	218.023						10507.5	8570.73	4276.39	5776.52	11728.6	8705.9	1524.43	6491.13	7478.52	10924.9	11354.3	3938.24	9371.7	2901.95	5639.7	2376.75	5072.5	4834.87	9685.06	10682.8	4814.21	7401.43	13532.2	8682.07	408.929	482.373	409.54
M886T594	[M-H]-	Pi 38:4	1.229	0.989127	0.978401	885.547	593.831			Lipids and lipid-like molecules	Glycerophospholipids	Glycerophosphoinositols	533999	33268.2	20587.7	45174	299021	29201.8	15867.9	356978	255970	583242	501108	372281	9730.19	9271.06	24052.4	13520.9	23292.4	27496.6	636937	585885	7799.81	517815	172417	141917	1717.61	2234.19	2037.53
M884T193	[M-H]-	Pi 38:5	4.79341	0.955869	0.878427	883.532	193.397			Lipids and lipid-like molecules	Glycerophospholipids	Glycerophosphoinositols	5.15146e+06	2.6398e+06	1.73259e+06	1.74078e+06	2.70803e+06	1.57024e+06	1.27212e+06	1.52585e+06	2.76185e+06	2.30256e+06	5.52692e+06	1.63265e+06	2.07645e+06	1.38602e+06	1.49331e+06	1.12478e+06	1.26875e+06	1.43934e+06	2.59069e+06	3.08154e+06	1.9715e+06	1.76592e+06	3.27965e+06	1.66972e+06	800491	813561	815747
M910T391	[M-H]-	Pi 40:6	0.0198449	0.994716	0.989726	909.547	391.18						2699.27	411.523	199.593	492.345	1767.75	319.233	245.626	734.869	1222.51	1689.52	3007	1222.04	243.976	258.481	463.144	557.937	458.313	996.124	2264.26	2554.74	221.648	1517.63	883.024	637.34	138.766	137.991	117.217
M906T190	[M-H]-	Pi 40:8	1.84585	0.600811	0.156599	905.516	190.028						225999	110534	81730.4	75622	136541	86790.7	71908.7	77763	133845	97852	253775	68350.6	61242.5	55689.8	47343.3	35941	43303	43753.5	73569.9	105963	66223.6	43206.7	85000	48704	39309.1	39201.3	45273.3
M871T190	[M-H]-	Pi(16:0/15-hepe)	0.0989975	1.10788	0.846366	871.473	189.557			Lipids and lipid-like molecules	Glycerophospholipids	Glycerophosphoinositols	10643.5	409.844	1225.95	8756.72	7181.5	3751.29	7310.67	1065.38	2242.55	545.979	10747.1	2646.48	5894.27	5228.74	2850.07	6874.9	7789.85	7494.8	9306.88	7245.62	1424.92	6618.81	2027.91	583.398	5808.49	5962.92	5962.63
M255T32	[M-H]-	Pinocembrin	1.41289	1.46777	0.11955	255.069	32.277	HMDB0141337	C09827	Phenylpropanoids and polyketides	Flavonoids	Flavans	44209.9	34897.8	55091.5	48324.9	45327.8	50071.5	50748.4	51496.8	44830.3	66818	30949.2	52651.7	52969	65120.9	56680.9	49899.3	56373.1	37707.4	102441	96761.2	37074.4	103707	46462.2	50207.3	69662.5	70099.3	69584.3
M225T132	[M-H]-	Porphobilinogen	0.20576	1.16526	0.612533	225.112	132.105	HMDB0000245	C00931	Organic nitrogen compounds	Organonitrogen compounds	Amines	11476.2	11390	11265.9	4535.06	13135.1	9654.4	20677.3	10886.9	24234.3	4153	13857.1	7930.47	12923.7	20675.7	25942.4	10583.8	9284.82	4835.42	15796.7	8103.36	7760.88	15330.7	23209	25046.4	13557.6	13460.3	15344.7
M463T29_2	[M-H]-	Pristimerin	2.82988	0.718976	0.532399	463.287	28.658		C08633	Lipids and lipid-like molecules	Prenol lipids	Triterpenoids	855707	315210	271101	215944	456692	199389	179335	171161	607315	405499	1.45474e+06	217110	225700	179192	242117	175253	217728	122780	537108	641219	128430	220471	471365	183613	108320	108325	109595
M229T426	[M-H]-	Pro-Asp	0.195324	0.950819	0.646348	229.082	426.088			Organic acids and derivatives	Carboxylic acids and derivatives	Amino acids, peptides, and analogues	9873.44	6295.39	5824.03	7087.28	6318.42	6938.57	7703.26	6752.72	10118.5	9858.04	8784.54	9232.28	6141.16	6575.92	7797.4	10242	10921.6	13718.6	10905.7	10033.6	7093.95	7447.14	6209.33	8180.08	8769.09	8846.07	8769.04
M388T442	[M-H]-	Progoitrin	0.16996	0.723423	0.296765	388.058	441.873		C08425	Organic oxygen compounds	Organooxygen compounds	Carbohydrates and carbohydrate conjugates	3388.05	901.232	815.068	1136.03	674.897	719.475	1742.59	951.376	3078.05	1638.63	1595.77	1485.16	901.385	1437.2	3081.31	3303.29	1520.57	977.428	2809.92	1376.74	1058.56	777.324	519.794	1047.51	1796.36	1809.38	2230.59
M213T21	[M-H]-	Propanoic acid, 2-(4-chloro-2-methylphenoxy)-	0.198504	0.859171	0.0456311	213.055	21.127		C18742	Benzenoids	Benzene and substituted derivatives	2-phenoxypropionic acids	22119.5	14610.1	14740.8	18046.3	18514.5	20074.1	17990.1	19881.2	21324.1	23106.6	22521.8	17598.1	25469.9	20620.4	16229.7	18029.7	18272.1	15521.4	19518	14933.4	17417.4	15944.5	17091.5	20276.5	21767.5	21766.8	22406.9
M501T359	[M-H]-	Propanoic acid, 2-[[4-[2-[[(cyclohexylamino)carbonyl](4-cyclohexylbutyl)amino]ethyl]phenyl]thio]-2-methyl-	0.0351475	0.877481	0.62306	501.322	358.793		C15622	Organosulfur compounds	Thioethers	Aryl thioethers	887.407	751.253	983.692	811.457	1723.51	1080.98	933.239	657.252	860.329	386.127	648.889	465.211	203.262	217.851	833.62	258.107	217.501	848.999	196.636	173.323	834.574	550.456	879.386	832.594	812.89	811.921	696.375
M295T529	[M+Cl]-	Propanoic acid, 3-[[[2-[(aminoiminomethyl)amino]-4-thiazolyl]methyl]thio]-	0.313223	0.735959	0.346946	294.993	529.183			Organoheterocyclic compounds	Azoles	Thiazoles	49833.7	290746	29283.4	107053	260609	248113	41154.2	245832	161959	271565	281222	210217	212576	248359	241190	141952	111038	123551	169424	35874.6	181286	299054	158166	48139.6	191237	169110	216584
M133T247	(M+CH3COO)-	Propionic acid	0.365516	1.40572	0.133241	133.05	246.976	HMDB0000237	C00163	Organic acids and derivatives	Carboxylic acids and derivatives	Carboxylic acids	2779.64	4334.46	2123.74	2615.85	3172.22	1659.02	2448.42	5808.43	6712.31	3095.03	2906.82	2163.16	3932.3	3279.47	4604.35	2512.42	4175.65	2386.63	5238.43	7173.32	3015.58	5628.83	5556.75	5907.2	3337.38	3423.36	3423.12
M335T137	[M-H-H2O]-	Propofol .beta.-d-glucuronide	0.120342	0.955488	0.79565	335.163	136.553	HMDB0060933		Organic oxygen compounds	Organooxygen compounds	Carbohydrates and carbohydrate conjugates	4380.36	2790.06	3758.01	2912.26	2293.29	1986.52	4557.67	3330.21	3943.31	2843.64	3240.85	7353.49	6331.97	5910.34	4712.92	7226.81	3412.28	2133.32	4191.96	4866.9	3991.09	3727.64	3376.97	3989.83	3973.61	3975.1	3879.72
M351T78	[M-H]-	Prostaglandin e2	1.32635	1.10495	0.848434	351.217	78.199	HMDB0001220	C00584	Lipids and lipid-like molecules	Fatty Acyls	Eicosanoids	52224.6	44516.4	73284.1	70929.4	87366	36787.3	96157.7	93628.4	53269	224062	16372.3	29639.1	71301.1	66153.1	30206.5	116412	156828	33814.6	259136	88229.3	33362.5	76520.8	63889.1	45844.5	172365	168502	169325
M389T173	[M+Cl]-	Prostaglandin f2.alpha.	0.722348	0.893851	0.525479	389.209	173.041		C00639	Lipids and lipid-like molecules	Fatty Acyls	Eicosanoids	47142.8	82789.5	63041.1	96783.3	64411.5	77564.9	83937.4	79568.9	40345	63660.5	38213.2	72284.4	119528	79019.2	73622.6	90502.6	99367.9	77180.7	78454.6	50339.2	66944.8	47991.9	34948.7	59204.8	84502.5	82546.1	84501
M758T591	[M-H]-	Ps 34:2	0.0722851	0.711714	0.415858	758.494	590.87			Lipids and lipid-like molecules	Glycerophospholipids	Glycerophosphoserines	630.945	72.2012	62.4905	47.1035	181.862	40.4436	77.5415	170.334	120.46	480.845	350.186	396.46	48.3677	15.7004	33.2713	8.3791	21.4882	9.43551	459.509	179.161	21.0983	184.024	187.918	104.062	4.83722	7.55594	4.66674
M839T143	[M-H]-	Ps 40:4	0.987273	0.948129	0.809504	838.537	143.225						712459	391735	338002	359372	644081	254599	181124	341651	517390	580564	752071	469012	485195	238669	372981	267371	470355	330751	465410	618916	256698	334898	596569	421911	102094	106540	106556
M243T243	[M-H]-	Pseudouridine	0.468601	0.818542	0.115033	243.062	242.995	HMDB0000767	C02067	Nucleosides nucleotides and analogues	Nucleoside and nucleotide analogues		20632.1	28315.4	33573.8	34905.9	24405.3	34590.7	41499.3	27951.7	27657.4	31582.8	22997.8	33835.3	32602.3	36545.7	37885.3	49286.7	48965.7	37102.9	22806.2	26283.7	32857.7	25478.4	18308	26125.4	47273.6	47770.7	47770.8
M335T405	[M-H]-	Psoralidin	0.142803	1.26283	0.472885	335.076	404.983	HMDB0034050	C10523	Phenylpropanoids and polyketides	Isoflavonoids	Coumestans	1996.1	1713.77	1345.76	1723.97	1521.08	789.939	2087.72	2380.04	1621.39	1721.27	1969.51	2259.05	1630.73	1650.64	1790.91	2097.14	8751.86	3080.99	2176.93	5965.04	1424.8	1891.84	2133.28	1611.26	2348.22	2351.78	2861
M228T457	[M-H-H2O]-	Pyridoxal phosphate	0.313063	1.43757	0.101203	228.027	457.012	HMDB0001491	C00018	Organoheterocyclic compounds	Pyridines and derivatives	Pyridine carboxaldehydes	4252.33	2875.53	2464.98	3686.36	8337.31	3592.17	3942.57	3145.07	3332.58	4456.86	3557.24	5045.56	8366.41	3278	6128.68	4089.55	4048.99	3550.59	6234.27	4219.17	3388.19	8719.13	3668.28	7524.98	4192.24	4191.59	4082.5
M229T376	(M-H2O-H)-	Pyridoxamine 5'-phosphate	0.13053	0.972245	0.706134	229.043	376.277	HMDB0001555	C00647	Organoheterocyclic compounds	Pyridines and derivatives	Pyridoxamines	5382.37	5701.52	4366.66	4513.77	5250.74	5001.66	6331.92	4604.93	4896.33	5978.24	5440.35	5591.1	6601.08	4382.81	5217.76	5593.85	5487.25	8070.77	6059.23	5796.64	4646.51	4336.35	5223.87	5868.71	5283.6	5282.79	5580.48
M584T175_2	[M+Cl]-	Pyrrolidinium, 1-[(7r)-7-(acetyloxy)-4-hydroxy-4-oxido-3,5,9-trioxa-4-phosphapentacos-1-yl]-1-methyl-, inner salt	0.327685	0.742354	0.621994	584.347	174.775						34553.3	9015.2	2756.58	3054.51	4322.35	2132.13	3082.28	2520.99	9677.31	21293.2	32121.6	6253.63	5500.39	2593.1	2961.14	11549.6	10546	7314.58	24330.2	19732.2	2236.84	3576.46	4190.73	1572.21	7817.79	8229.11	7839.19
M71T178	[M-H]-	Pyruvaldehyde	0.326972	0.8932	0.355606	71.0138	177.799	HMDB0001167	C00546	Organic oxygen compounds	Organooxygen compounds	Carbonyl compounds	15013	16826.8	21548.8	33104	16457.9	22709.2	25217	20823.6	18984.1	35427.2	23753.2	19305.1	24585.7	19703.2	19304.6	15162.4	31126.1	15632.6	21973.4	21658.2	21241.6	24590.7	18921.9	19797.5	24333.5	24005.9	24333.4
M87T128	[M-H]-	Pyruvate	1.30935	1.43281	0.196501	87.0084	128.42	HMDB0000243	C00022	Organic acids and derivatives	Keto acids and derivatives	Alpha-keto acids and derivatives	20770.4	39780.2	91881.8	112423	38380.8	98246	168068	142455	98381.8	58527.1	46168.6	46488.8	60971.8	116405	49133.1	138064	128509	52592.8	98756.9	193041	97914.6	97570.8	116111	199109	138402	137785	126842
M353T29_2	[M-H]-	Rauwolscine	1.69033	1.0711	0.78999	353.2	28.871						1.59104e+06	274872	431778	301530	387300	292129	288084	408789	311450	508578	560310	318484	356912	263501	218302	288072	234518	208433	735983	694127	210141	268770	317315	339700	425952	409437	425955
M577T408	[M-H]-	Rhoifolin	0.064502	0.787385	0.0482657	577.179	408.2		C12627	Phenylpropanoids and polyketides	Flavonoids	Flavonoid glycosides	404.589	495.477	324.364	621.671	424.982	395.409	388.87	493.04	451.874	455.262	350.869	620.501	605.086	462.91	585.23	863.266	1100.32	632.642	396.101	343.525	334.573	433.504	289.419	376.389	657.35	653.716	653.935
M297T39_1	[M-H]-	Ricinoleic acid	0.543746	1.21413	0.164827	297.243	38.9985	HMDB0034297	C08365	Lipids and lipid-like molecules	Fatty Acyls	Fatty acids and conjugates	86232.5	15919.4	113822	125800	57068.8	30698.2	26635.9	32328.3	28854.6	23435.1	20075.3	19450.3	51429.5	68622.6	35647.4	24371.5	538895	19054.1	28560.3	34280.8	17019.1	37223.6	32414.1	33567.2	101781	66813.3	67975.5
M371T441	[M+HCO2]-	Rutinose	0.0531159	1.02942	0.840023	371.119	441.202		C08247	Lipids and lipid-like molecules	Fatty Acyls	Fatty acyl glycosides	1020.74	1013	1359.66	1480.75	1507.26	914.425	1606.45	1714.76	1325.39	1180.48	1842.69	1201.74	2084.19	1608.69	2105.38	1077.49	1603.38	1454.68	1273.04	1621.22	1296.59	1507.09	1113.41	2321.13	1663.57	1663.94	1580.04
M779T33_2	[M-H]-	Saikosaponin a	2.09254	0.708726	0.387206	779.461	33.416		C08975	Lipids and lipid-like molecules	Prenol lipids	Terpene glycosides	504338	326618	99020.2	111602	192658	79551.3	28127.3	73188.5	330368	235592	448383	202292	185888	80905.8	58514.5	93569.9	92761	97194.7	160942	203430	59349.3	150721	264075	95549.1	32850.8	35420.8	35415.8
M972T191	[M+FA-H]-	Saikosaponin c	0.736447	0.687795	0.328814	971.503	190.601			Lipids and lipid-like molecules	Prenol lipids	Terpene glycosides	61042.8	29121.7	16704.2	18825.3	14944.2	24826.2	20313.5	15649.6	26305.2	41442.4	68837.2	17241.7	13622.6	20282.7	11800.6	13475.6	22348.7	11908.3	36649.3	36743.7	15278.3	12331.3	15744.6	13789.1	14911.9	14033.1	14065.1
M337T369	(M+K-2H)-	Salidroside	0.134922	0.870584	0.5381	337.076	368.562						5195.36	3419.41	2777.74	3253.66	2713.74	2642.88	3309.11	3556.14	5629.45	5785.16	6614.53	4130.44	3385.67	2497.16	2262.53	3827.42	6451.86	3199.16	7316.09	6006.86	3537.98	2698.47	3344.84	2364.3	3446.73	3448.24	3629.61
M88T351_2	[M-H]-	Sarcosine	2.60355	0.893995	0.360216	88.0408	350.739	HMDB0000271	C00213	Organic acids and derivatives	Carboxylic acids and derivatives	Amino acids, peptides, and analogues	1.0207e+06	829739	648471	748704	641610	721993	722845	743627	800258	1.04306e+06	978786	783837	731134	719927	721856	1.02836e+06	1.00585e+06	886813	1.03755e+06	940204	611781	672414	589721	683035	843432	842219	835301
M685T268	[M-H]-	Secoisolariciresinol diglucoside	0.0876583	0.88462	0.561797	685.273	268						1263.66	1982.82	1134.73	1184.08	606.239	1158.22	1368.05	1271.06	815.958	1831.24	1506.77	887.954	1172.66	1067.69	683.294	1014.31	1132.79	1160.89	1694.9	1581.95	1362.24	726.628	723.995	705.074	1259.29	1299.61	1300.64
M191T343	[M-H]-	Sedoheptulosan	0.217617	1.3186	0.0742732	191.056	342.625						2322.11	2866.16	3212.18	1725.45	1909.18	1518.13	1826.1	1619.8	2583.53	2214.29	1909.17	1822.28	3298.37	1770.45	2880.95	2612.29	2841.2	1796.19	2585.05	2899.06	2997.64	1290.48	2724.28	3294.02	3775.57	3759.09	3928.78
M269T314	(M+CH3COO)-	Sedoheptulose	0.14306	1.02542	0.912621	269.09	313.771						5147.58	2145.94	2248.28	2895.63	2447.52	2608.47	2626.45	2367.01	4984.39	6285.87	4726.38	4538.9	2580.9	2248.69	3864.17	6449.34	7768.7	5589.77	6965.48	5949.14	2029.67	3446.53	3379.41	4407.83	5014.01	4923.23	5017.3
M391T413	[M-H]-	Shanzhiside	0.0353103	0.881638	0.157062	391.145	412.963		C17066	Lipids and lipid-like molecules	Prenol lipids	Terpene glycosides	646.873	558.866	552.826	588.425	495.22	548.148	623.264	512.874	583.387	673.218	777.846	573.412	587.786	515.981	636.942	616.267	541.832	580.254	641.883	576.108	570.5	438.515	586.736	487.111	558.561	536.847	537.285
M762T185	[M+CH3COOH-H]-	Sm d34:1	0.410602	0.733272	0.0870347	761.58	184.886			Lipids and lipid-like molecules	Sphingolipids	Phosphosphingolipids	17725.9	12453.1	15650.1	12943.8	12167.3	16913.4	13921.3	12014.1	15203.1	6856.7	20743.1	11884.4	14538.6	13998	24068.6	9563.85	8885.88	11793.2	9632.42	9606.44	9644.86	8852.9	10844.2	10537.7	5086.47	5213.07	5240.59
M760T184	[M+CH3COOH-H]-	Sm d34:2	0.421792	0.571552	0.0397181	759.564	184.048			Lipids and lipid-like molecules	Sphingolipids	Phosphosphingolipids	6240.54	3574.04	4677.94	2878.89	4836.69	3312.76	3361.08	3821.53	6067.1	2514.58	7999.12	4066.39	3985.39	3454.64	4599.81	3268.91	3935.46	3606.14	2756.84	3024.55	1955.57	2788.71	2891.83	2488.66	1678.73	1667.98	1757.98
M872T182	[M+CH3COOH-H]-	Sm d42:2	0.126166	0.820797	0.482109	871.687	181.853			Lipids and lipid-like molecules	Sphingolipids	Phosphosphingolipids	3194.5	2447.64	4561.62	3364.04	3466.28	4043.88	3047.84	2328.92	3554.81	886.936	2387.71	1962.05	2130.49	3045.25	3403.61	2477.01	810.909	2157.08	1015.3	1622.07	2238.1	1608.39	3967.88	1177.51	1002.51	1303.23	1304.4
M916T588	[M-H]-	Solasodine base + 2h, 1o, o-hex-hex-hex	0.0732822	0.72496	0.431398	916.468	587.703			Lipids and lipid-like molecules	Steroids and steroid derivatives	Steroidal glycosides	1192.8	212.964	172.317	197.158	808.34	161.332	103.679	368.411	528.376	578.103	842.991	196.19	58.5466	35.1542	55.6211	49.8366	79.0391	27.2578	540.843	365.074	66.866	218.517	625.691	80.773	30.0459	45.3374	52.6543
M261T305	[M-H]-	Sorbitol 6-phosphate	0.127557	1.00786	0.953137	261.028	305.4		C01096	Organic oxygen compounds	Organooxygen compounds	Carbohydrates and carbohydrate conjugates	4419.94	3245.41	2178.63	2688.52	2736.82	2783.17	2269.44	2581.03	2876.88	3970.04	4002.71	3206.85	3286.67	2159.63	3382.03	3361.59	3261.41	3716.57	4117.72	3759.16	2945.58	3395.53	2502.96	2334.58	3290.15	3351.63	3317.09
M427T307	[M-H-C6H12O6]-	Spinosine	0.258904	2.34812	0.0140708	427.124	306.605		C17834	Phenylpropanoids and polyketides	Flavonoids	Flavonoid glycosides	488.312	666.661	719.246	887.121	1260	1000.81	709.619	734.81	584.344	545.743	425.64	850.875	1156.2	736.061	1572.76	842.519	773.053	959.27	768.699	847.534	1217.81	1873.45	1742.61	2592.59	993.549	1022.78	993.733
M415T396	[M-H]-	Spiro[3h-indole-3,3'-pyrrolidine]-1(2h)-acetic acid, 5-chloro-1'-[(2-fluorophenyl)methyl]-2,2',5'-trioxo-	0.194653	1.07221	0.490719	415.033	396.18			Organic acids and derivatives	Carboxylic acids and derivatives	Amino acids, peptides, and analogues	4841.06	7274.49	5984.91	6800.59	5250.36	7600.71	7633.53	5846.35	5341.89	7017.22	4740.32	5932.04	7371.84	11858.5	5383.05	5576.01	9752.68	9704.38	5670.57	8115.36	7284.28	6755.49	5998.81	5323.32	6510.5	6486.11	6510.5
M423T128	[M-H]-	Spiro[isobenzofuran-1(3h),9'-[9h]xanthen]-3-one, 3'-hydroxy-6'-(4-hydroxyphenoxy)-	0.958466	0.877131	0.598544	423.093	127.522			Organoheterocyclic compounds	Benzopyrans	1-benzopyrans	61696.1	26203.2	54725.9	58492.5	43371.2	55024.5	66459.3	53788.4	64012.9	81139.3	50166.4	63537.6	40542.2	28272.9	53125.6	31549.6	71652.1	30658.9	48202.2	112003	23617.1	72768.5	24758.2	51174.9	73697.2	69926	73713.9
M568T76	(2M-H)-	Stearic acid	0.150032	0.867869	0.839954	567.534	75.525	HMDB0000827	C01530	Lipids and lipid-like molecules	Fatty Acyls	Fatty acids and conjugates	12735.8	1517.12	98.2508	300.132	2363.39	218.195	51.6286	899.178	1912.46	8041.34	15038.1	851.462	637.776	168.053	302.39	63.1238	621.589	561.11	8276.6	5579.35	36.4332	1149.37	7438.91	773.166	86.485	103.023	145.078
M527T290	[2M-H]-	Suberoylanilide hydroxamic acid	0.0448623	1.04346	0.816097	527.306	289.982	HMDB0015568					356.872	434.321	307.42	325.344	337.23	314.699	331.517	243.679	437.274	512.819	371.761	321.958	262.541	367.531	322.663	401.142	472.118	491.35	596.229	509.075	275.37	293.89	356.563	284.323	378.414	403.564	404.233
M230T424	[M-H]-	Suberylglycine	0.14217	0.897452	0.387743	230.114	423.858	HMDB0000953		Organic acids and derivatives	Carboxylic acids and derivatives	Amino acids, peptides, and analogues	7805.78	5314.18	5209.84	5584.51	4737.74	4650.15	4454.13	5034.21	7144.24	7492.21	7309.7	6057.65	5936.5	6068.95	4859.09	9270.84	9861.94	6086.75	7022.83	7073.49	4592.51	5465.32	5074.45	4418.81	6567.48	6601.5	6567.5
M117T67	[M-H]-	Succinate	0.208203	0.881691	0.614995	117.019	67.147	HMDB0000254	C00042	Organic acids and derivatives	Carboxylic acids and derivatives	Dicarboxylic acids and derivatives	57696.9	35092.1	42477	37886	31825	46919.2	53096.8	50604	47276.9	42625.4	27770.6	34618.6	45405.2	39728.5	32584.8	57061.9	137348	26186.5	17401.8	23271.9	23825.8	76318.8	44451.1	40436.7	48397.5	49747.1	49747.3
M358T365	(M+NH4-2H)-	Sucrose	0.205208	0.694083	0.0868269	358.134	364.75	HMDB0000258/HMDB0125600	C00089	Organic oxygen compounds	Organooxygen compounds	Carbohydrates and carbohydrate conjugates	1633.36	1338.43	1072.44	1370.57	1830.73	1686.13	1234.4	1973.07	2153.55	3479.66	1555.37	2124.49	1571.23	1183.58	1650.3	3118.48	4353.33	2718.12	1542.75	1477.11	878.741	1639.56	1474.92	1677.21	2049.64	2185.92	2186.55
M172T299	[M-H]-	Sulfanilate	0.163929	0.834638	0.616509	172.025	299.052			Benzenoids	Benzene and substituted derivatives	Benzenesulfonic acids and derivatives	4448.25	2347.81	1538.03	1857.43	1453.21	1615.33	1371.06	1457.69	2051.23	3678.25	3562.96	2022.11	1412.29	1831.84	1382.36	3042.2	4428.58	2761.21	4569.03	3176.49	1068.19	1081.83	991.409	917.578	2159.09	2159.44	2229.51
M373T454	[M-H]-	Swertiamarin	0.253878	1.68234	0.291367	373.099	453.942		C09800	Organic oxygen compounds	Organooxygen compounds	Carbohydrates and carbohydrate conjugates	1229.45	1264.82	2968.96	1248.21	1058.68	1222.55	1080.28	1157.2	1252.46	1241.19	1460.35	1312.46	1442.79	1218.07	1697.07	2325.41	1563.33	1369.28	1214.26	1371.33	1288.75	1071.93	5893.59	1784.33	1541.07	1536.99	1652.6
M283T55	[M-H]-	Swietenocoumarin b	0.704884	1.49656	0.118284	283.117	54.9675			Phenylpropanoids and polyketides	Coumarins and derivatives	Furanocoumarins	11350.7	8454.7	11731.7	12940.1	8670.2	9249.32	11012.4	12992.6	11325	10316.1	9459.57	14141.7	10646.9	13700.8	12558	12552.1	18597	17283.6	31182	21443.7	9491.35	12031.1	17056.6	12428.3	17907.7	17178	17898.5
M376T435	[M+OH]-	Synigrin	0.0969248	1.06371	0.469327	376.027	434.907	HMDB0034070		Organic oxygen compounds	Organooxygen compounds	Carbohydrates and carbohydrate conjugates	1518.96	1016.03	1435.96	1688.36	1516.38	1385.71	2011.92	2158.97	1573.54	1642.19	1388.34	1491.8	1731.64	1931.34	1878.74	1231.23	1834.1	1568.86	2046.74	1743.85	1637.11	1962.8	1917.14	1613.19	1741.06	1598.46	1597.76
M119T323	[M-H]-	Tartronate	0.770307	1.26094	0.371106	119.016	322.516	HMDB0035227	C02287	Organic acids and derivatives	Carboxylic acids and derivatives	Dicarboxylic acids and derivatives	37238	25684.3	21308.7	32149.9	23892.3	20651.9	29295.3	21984.2	29758.9	25197.2	26690.3	19272.5	27899.3	26106.5	23246.5	20201.1	25550.3	22894.8	26158.2	26461.6	65405.8	20609.3	21854.2	31424.2	27506.2	25749.3	27490.1
M124T298	[M-H]-	Taurine	4.15358	0.944182	0.524041	124.007	297.785	HMDB0000251	C00245	Organic acids and derivatives	Organic sulfonic acids and derivatives	Organosulfonic acids and derivatives	8.30388e+06	6.32103e+06	5.27029e+06	6.46777e+06	5.11578e+06	5.49996e+06	5.21124e+06	5.77945e+06	6.18578e+06	7.31018e+06	7.33781e+06	6.19896e+06	7.09322e+06	5.4226e+06	5.97417e+06	5.21456e+06	8.20112e+06	6.01812e+06	7.39366e+06	6.95763e+06	5.37044e+06	5.18007e+06	4.94452e+06	6.05472e+06	6.59328e+06	6.40954e+06	6.59224e+06
M277T50	[M-H]-	Tetradecylphosphonate	0.312805	0.955317	0.840079	277.18	49.868			Organic acids and derivatives	Organic phosphonic acids and derivatives	Organic phosphonic acids	36534.3	60010	67875.5	62137.8	70433.3	67393.5	71051.1	84862.9	55494.1	55375.4	28346.6	60031.5	71323.7	74039.8	62512.8	64578.5	89775.9	58099.5	51164.6	27554.2	32035.9	73956.9	61819	92761.2	49879	43289.7	49772.4
M631T123	[M-H]-	Tetrahydrogambogic acid	0.523081	1.19105	0.681639	631.333	122.935			Organoheterocyclic compounds	Benzopyrans	1-benzopyrans	37591.8	11803.5	10622.4	4951.03	13763.9	5524.7	3689.85	5058.94	7444.14	2131.35	15671.3	1985.1	5114.76	3625.3	3644.98	780.619	906.049	1748.81	3618.6	5234.24	9512.52	5326.77	14623.8	4538.84	950.935	1047.64	1044.94
M311T31	[M-H]-	Thymol-beta-d-glucoside	8.923	1.13131	0.518396	311.168	30.925			Lipids and lipid-like molecules	Prenol lipids	Terpene glycosides	1.02062e+07	5.03481e+06	9.84963e+06	8.20416e+06	7.64706e+06	6.73772e+06	8.72058e+06	9.58065e+06	8.54215e+06	9.09072e+06	1.12277e+07	7.10169e+06	7.31236e+06	4.63274e+06	6.48672e+06	7.9251e+06	9.74598e+06	6.00678e+06	1.54326e+07	1.40546e+07	4.19961e+06	1.08729e+07	8.11989e+06	8.70948e+06	9.57464e+06	9.33281e+06	9.32551e+06
M271T361	[M-H-C2H2O2]-	Tienilic acid	0.406591	1.0037	0.96502	270.942	360.758		C11702	Organic oxygen compounds	Organooxygen compounds	Carbonyl compounds	55615.2	57532.6	54515.8	50979.9	61713.5	57912.5	50053.5	53708.1	52811	52573.6	51859	44438.8	54533.5	53145.7	55754.1	56179.1	56705.6	65170.2	60428.7	60195	55589.2	42036.9	51218.3	37105.1	55112.7	55379.9	55324.4
M920T205	[M-H]-	Timosaponin b ii	0.276993	0.759363	0.527576	919.504	205.133			Lipids and lipid-like molecules	Steroids and steroid derivatives	Steroidal glycosides	11514.1	4542.42	2217.14	3385.66	4883.68	3902.7	3944.39	2719.4	4270.9	2316.72	12638.2	2415.14	3275.75	4457.06	3033.09	2810.13	1489.05	2894.23	2670.05	2949.38	3963.05	2525.93	6523.88	2861.31	3742.19	4092.25	4067.63
M353T37	[M-H]-	Tricosanoic acid	1.30998	1.65541	0.151828	353.341	36.875	HMDB0001160		Lipids and lipid-like molecules	Fatty Acyls	Fatty acids and conjugates	37470.6	43084.7	14611	15337.1	21992.4	15585.6	23243.5	49938.7	101416	29858.6	40794.3	15424.4	16712.6	36354.1	73074.6	19474	47873.3	17346.8	59768.9	106256	12708.5	85989.7	86803	79998.5	34484.8	34481.3	34824.4
M227T168	[2M-H]-	Trifluoroacetic acid	1.49194	0.743559	0.350108	226.996	168.414	HMDB0014118		Organic acids and derivatives	Carboxylic acids and derivatives	Alpha-halocarboxylic acids and derivatives	143577	110975	82353.4	142096	60687.8	225996	399770	192687	104282	171268	141134	94445.1	158003	149497	167468	129607	138832	87606.9	111203	137263	176771	125029	90084.5	180231	196848	201102	196908
M449T30	[M-H]-	Trihydroxycholestanoic acid	0.152938	0.915057	0.86428	449.307	29.61	HMDB0000601	C04722	Lipids and lipid-like molecules	Steroids and steroid derivatives	Bile acids, alcohols and derivatives	26786.4	4112.49	9306.91	9680.58	13554.6	6065.5	7579.49	8131.08	17738.3	9568.84	45199.7	7325.47	5173.15	7059.29	6259.78	3406.98	7531.06	3670.17	26443.4	31937.2	3404.49	9671.02	8828.29	7142.82	9034.14	9050.14	8669.86
M209T449	[M+OH]-	Trimellitic acid anhydride	0.36381	1.85127	0.00814233	209.009	448.879			Organoheterocyclic compounds	Benzofurans	Benzofuranones	1337.44	1722.23	1475.16	1445.38	1604.56	1136.34	1392.33	2195.46	2736.2	1475.11	1325.25	1056.94	1244.76	2126.79	3124.28	956.59	2147.37	1356.14	3017.62	3755.73	1491.95	3479.56	3236.77	3866.7	2325.89	2326.01	2403
M506T410	[M-H]-	Tyr-Tyr-Tyr	0.00812762	0.927574	0.520899	506.207	410.137			Organic acids and derivatives	Carboxylic acids and derivatives	Amino acids, peptides, and analogues	843.123	680.417	454.828	551.833	562.109	609.343	439.814	715.236	688.78	705.251	916.608	678.86	574.298	377.329	400.161	612.774	739.645	498.374	694.774	764.299	474.243	570.884	703.167	637.006	525.804	513.091	513.246
M565T448	[M-H]-	Udp-d-glucose	2.08791	0.6659	0.11119	565.046	447.622	HMDB0000286	C00029	Nucleosides, nucleotides, and analogues	Pyrimidine nucleotides	Pyrimidine nucleotide sugars	191917	99858.6	74653.5	115521	72955.1	94747.3	100559	116324	133145	193648	186128	123524	103021	87338.3	152047	181921	200417	139425	162806	165804	66486.9	61992.4	46744.5	64397.2	130883	133911	133897
M535T438	[M-H]-	Udp-xylose	0.211378	0.852557	0.364556	535.035	438.053		C00190	Nucleosides, nucleotides, and analogues	Pyrimidine nucleotides	Pyrimidine ribonucleotides	6187.23	4658.25	2663.5	3945.81	4794.32	3549.71	3265.3	3852.93	4062.78	5750.21	5771.26	5348.26	3182.08	2741.66	3903.85	5595	4973.42	1658.7	4704.45	6544.47	3111.1	3391.1	2824.21	3339.51	4987.13	5410.91	5009.18
M111T85_2	[M-H]-	Uracil	2.51427	0.990413	0.94482	111.02	85.294	HMDB0000300	C00106	Organoheterocyclic compounds	Diazines	Pyrimidines and pyrimidine derivatives	1.35807e+06	2.25902e+06	1.91726e+06	2.02939e+06	1.48006e+06	1.72644e+06	2.01536e+06	1.11236e+06	2.24867e+06	2.26512e+06	1.22147e+06	2.24542e+06	1.86776e+06	1.94669e+06	1.63304e+06	3.0712e+06	3.55321e+06	2.65689e+06	1.65892e+06	2.14676e+06	1.97769e+06	1.86566e+06	1.34293e+06	2.00994e+06	3.05388e+06	2.99507e+06	3.0535e+06
M386T38	[M-H]-	Urapidil	1.06952	0.744158	0.279115	386.236	38.237			Organoheterocyclic compounds	Diazinanes	Piperazines	27132.5	17748	57377.7	55999.5	26378.5	59640.4	101384	74183.4	29972.3	46270.9	24309.6	62588.5	69151.2	90376.1	74491.5	75289.8	91983.8	47532.7	47650.7	42664.8	31785.3	49587.2	26609.3	53755.5	98087.7	98127.8	96591.9
M167T377_2	[M-H]-	Uric acid	1.00001	0.902615	0.483085	167.043	376.937	HMDB0000289	C00366	Organoheterocyclic compounds	Imidazopyrimidines	Purines and purine derivatives	206396	178939	165369	211360	175968	151544	169762	190299	216721	255477	241437	219866	161750	152992	215685	240878	273096	246208	300799	236124	188923	140362	144563	156818	223690	210930	210802
M243T160	[M-H]-	Uridine	4.26793	0.91574	0.363791	243.062	160.163	HMDB0000296	C00299	Nucleosides nucleotides and analogues	Pyrimidine nucleosides		3.37966e+06	3.01709e+06	2.7128e+06	3.45171e+06	2.48563e+06	3.30206e+06	3.45373e+06	3.14514e+06	3.43788e+06	4.22796e+06	3.29269e+06	3.91455e+06	3.31114e+06	3.26792e+06	3.79842e+06	5.04278e+06	5.7538e+06	4.49638e+06	4.33511e+06	3.34628e+06	3.47727e+06	2.89781e+06	2.34703e+06	3.25922e+06	4.44302e+06	4.44304e+06	4.45035e+06
M579T479	[M-H]-	Uridine 5'-diphosphoglucuronic acid	0.595576	0.615075	0.000146811	579.025	479.307	HMDB0000935		Nucleosides, nucleotides, and analogues	Pyrimidine nucleotides	Pyrimidine nucleotide sugars	10695.8	6279.39	7514.32	9122.87	6258.09	8600.91	10964.5	11107.2	9598.31	10665.9	13059.1	10785.7	7937.42	7538.78	13220	14142.2	11430.6	10557.7	8078.31	7982.99	6525.82	6776.5	4367.53	6974.88	10073	9556.41	9839.26
M579T456	(M-H)-	Uridine 5'-diphosphoglucuronic acid (UDP-D-glucuronate)	0.134642	1.3762	0.0241609	579.016	456.216	HMDB0000935	C00167	Nucleosides nucleotides and analogues	Pyrimidine nucleotides	Pyrimidine nucleotide sugars	600.789	535.147	564.726	674.721	626.877	707.133	769.658	762.996	463.021	600.79	493.801	438.99	743.604	547.8	748.871	554.78	673.38	650.907	715.457	590.271	833.405	814.72	940.09	963.023	603.649	603.022	636.148
M323T442	[M-H]-	Uridine 5'-monophosphate	0.602445	0.804076	0.212083	323.027	441.833	HMDB0000288	C00105	Nucleosides, nucleotides, and analogues	Pyrimidine nucleotides	Pyrimidine ribonucleotides	27711.3	17291.3	13037.1	17587.5	13532.8	20883.8	23480.8	16783	16406.7	21212.5	14186.3	25537.8	19421.1	18713.6	21962	29603.7	32134	23752	26472.4	15809.8	13795.8	13621.6	11151	13714.5	21443.7	21445.2	21744
M483T497	[M-H]-	Uridine 5'-triphosphate	0.293399	0.615747	0.0452575	482.959	496.596	HMDB0000285	C00075	Nucleosides, nucleotides, and analogues	Pyrimidine nucleotides	Pyrimidine ribonucleotides	1653.89	1851.08	1300.82	1691.58	1000.35	994.969	1563.24	2034.7	2682.49	3361.13	3887.55	2043.52	1032.4	1082.89	1103.3	1941.35	2309.53	2064.09	1434.84	2803.98	1315.71	1348.56	1294.31	1391.38	1641.16	1726.74	1726.89
M154T426	(M+NH4-2H)-	Urocanic acid	0.551706	1.05194	0.922663	154.062	426.004	HMDB0000301/HMDB0034174	C00785	Organoheterocyclic compounds	Azoles	Imidazoles	18518	13018.1	11460.2	13575.5	13525.8	26443	14059.3	11575.1	16246.5	84687.8	17606.1	16972.7	17245.3	14088.7	11989.1	20375.7	20719.6	20068.1	38379	63310.3	15382.4	15543.6	19263.4	17638.7	18180.7	16778.1	16705.3
M233T33_2	[M-H]-	Valerenic acid	1.05745	0.847422	0.277964	233.154	32.998		C09743	Lipids and lipid-like molecules	Prenol lipids	Sesquiterpenoids	75439.7	81881.7	106562	99813.4	78367.9	93793	178250	111069	79789.7	131086	83787.3	100559	90573.7	97079.1	107138	104087	105079	92682.5	104831	99424.7	96736.8	93945.9	85546.4	99610.8	126346	126350	130783
M957T259	[M-H-C8H11O2N]-	Valinomycin	0.130263	1.30755	0.604163	956.537	258.886		C06684	Organic acids and derivatives	Peptidomimetics	Depsipeptides	3250.14	1344.7	605.921	834.723	4060.34	600.024	106.028	1328	1575.54	2398.58	4913.59	949.833	1395	152.994	231.684	89.4069	993.292	821.192	5516.77	4306.86	382.028	969.503	2435.84	1127.15	62.8672	81.1772	83.1713
M165T51	[M-H-H2O]-	Vanylglycol	0.410633	0.720383	0.281822	165.055	51.418	HMDB0001490	C05594	Benzenoids	Phenols	Methoxyphenols	3619.97	6568.42	5949.98	2262.18	2660.99	2919.88	13483.4	7649.58	5729.35	5438.5	3126.9	8507.91	4415.89	12688.4	9041.95	8964.94	15205.5	7855.45	5677.61	10026.8	5146.33	2485.96	3452.02	4861.76	9465.36	10353.7	9516.33
M261T185	M-H	Violaceol i	0.107901	1.07832	0.801494	261.133	185.19			Benzenoids	Benzene and substituted derivatives	Diphenylethers	986.636	1461.27	1581.87	814.637	1576.37	1739.13	3664.9	2457.7	2507.05	1071.59	1942.23	685.876	9310.08	2625.06	3115.54	785.008	4602.97	2220.11	2637.37	3015.05	1266.22	2650.26	505.333	3220.71	3271.17	3271.12	3255
M115T323	[M-H-C2H4O2]-	Vitamin c	0.855554	0.845824	0.0482326	114.98	323.06	HMDB0000044	C00072	Organoheterocyclic compounds	Dihydrofurans	Furanones	89761.6	170652	142711	162016	162815	143174	161033	138557	167675	155401	179258	178904	162199	161400	157652	194319	216590	185923	107124	173844	140233	137586	122895	147927	177259	175829	175821
M151T214	[M-H]-	Xanthine	3.11116	0.945532	0.714144	151.026	214.481	HMDB0000292	C00385	Organoheterocyclic compounds	Imidazopyrimidines	Purines and purine derivatives	1.81969e+06	1.38322e+06	1.17918e+06	1.37525e+06	1.18609e+06	1.10814e+06	1.19815e+06	1.16826e+06	1.59355e+06	2.19457e+06	1.85274e+06	1.5359e+06	1.39006e+06	1.17589e+06	1.26171e+06	1.71539e+06	2.24297e+06	1.56204e+06	2.02633e+06	2.00266e+06	1.13514e+06	1.37165e+06	1.18956e+06	1.29803e+06	1.61366e+06	1.60671e+06	1.61367e+06
M283T220	(M-H)-	Xanthosine	0.44975	0.851773	0.214652	283.067	220.126	HMDB0000299	C01762	Nucleosides nucleotides and analogues	Purine nucleosides		19618.9	20743.8	29194.3	26820.9	15011.3	22620	38144.4	20085.9	25286.1	26797.1	23185.8	29580.2	24811.9	35487.1	27623	44937.5	44779.8	33274.9	23685.9	25258.8	27799.9	21526.5	16055.4	24580.1	45703	45690.5	46235.4
M363T478	[M-H]-	Xanthosine 5'-monophosphate	0.339198	1.22588	0.479093	363.036	477.944	HMDB0001554	C00655	Nucleosides, nucleotides, and analogues	Purine nucleotides	Purine ribonucleotides	4449.43	4125.97	4683.33	3992.02	1314.06	3209.34	2981.46	4580.81	2520.81	6711.41	4450.03	3893.92	4302.54	3441.63	2214.35	5262.55	8658.16	5295.73	9338	6946.26	3047.36	5460.03	1533.89	4491.04	4380.21	4417.23	3702.79
M173T446	(M+Na-2H)-	Xylitol	0.835135	0.189564	0.382237	173.045	445.745	HMDB0002917	C00379	Organic oxygen compounds	Organooxygen compounds	Carbohydrates and carbohydrate conjugates	1310.73	1891.39	1034.5	1434.77	1840.81	1600.48	1589.53	2055.64	2766.21	1176.71	502.774	77146.8	3557.67	2419.61	2180.45	1086.1	2308.79	1174.99	2524.92	3791.73	1323.35	3205.99	2262.91	3049.13	2187	2149.57	2187.07
M265T29	[M-H]-	Zinniol	10.3706	1.45026	0.394921	265.148	28.797		C10840	Benzenoids	Benzene and substituted derivatives	Benzyl alcohols	8.20218e+06	3.32335e+06	4.64093e+06	5.11373e+06	4.4661e+06	2.61776e+06	2.77792e+06	3.56808e+06	5.87224e+06	5.29941e+06	4.82727e+06	3.81965e+06	4.27199e+06	2.33479e+06	2.08109e+06	3.20915e+06	5.27212e+06	1.89215e+06	1.66843e+07	6.46584e+06	2.75776e+06	2.95594e+06	5.48335e+06	3.5982e+06	4.90783e+06	4.95243e+06	4.90682e+06
M253T424	[M-H-H2O]-	Zoledronic acid	0.064607	0.943086	0.785633	252.992	423.876	HMDB0014543		Organic acids and derivatives	Organic phosphonic acids and derivatives	Bisphosphonates	1535.01	1029.45	836.852	1013.25	812.006	620.349	732.58	1150.43	1186.29	1319.18	1659.56	1335.5	467.522	1121.54	1348.17	1402.17	2127.1	1313.51	2152.7	1363.28	873.312	1024.7	803.035	746.294	1352.77	1157.76	1159.82
M418T483_1			0.422829	0.530065	8.79934e-07	418.034	482.507						3357.69	2748.63	3821.07	4169.45	2790.01	3375.98	4891.15	4240.57	4660.47	4482.97	3922.24	4403.44	3972.74	3505.13	3944.19	4490.07	2679.06	3206.13	2254.72	1829.07	2517.34	2597.86	2140.52	2760.66	3482.49	3283.14	3479.4
M323T499			0.484648	1.80447	1.73983e-06	323.004	499.413						1541.85	1966.27	1913.84	2838.35	2352.72	2281.46	2026.05	2472.96	1761.36	2465.78	2283.21	2004.6	3225.12	1662.03	3251.19	1857.93	1973.54	2133.15	4173.38	4022.92	3592.84	3817.77	4345.48	3530.94	2928.41	2928.22	2948.99
M477T457_1			0.491556	2.18436	1.1351e-05	476.955	457.486						1347.14	1368.42	2007.7	2339.65	3098.08	2530.72	1885.88	1984.22	1335.85	1409.68	1404.04	1899.31	3178.72	1458.2	3843.13	1711.56	1799.11	2121.2	3674.9	3289.02	3098.93	4311.33	4132.4	3160.07	2764.88	2834.8	2764.16
M154T501			0.259642	1.6019	1.53869e-05	153.991	500.781						739.474	736.245	680.616	1117.57	1084.83	912.221	970.844	1098.07	860.821	963.382	861.251	1074.36	1508.79	957.72	1376.64	730.024	742.893	675.129	1638.47	1488.07	1347.47	1494.83	1802.14	1566.05	1308.99	1339.11	1383.91
M327T433			0.489256	1.60059	1.83543e-05	326.924	433.202						2687.57	3580.39	3459.31	4397.54	4392.85	3735.88	3169.03	3383.27	2644.24	3937.55	3067.39	3484.46	4673	3078.14	4392.42	2550.35	1945.46	3627.15	5359.16	5187.58	4834.88	5543.66	5920.88	4662.94	4374.48	4373.51	4440.53
M477T434			0.209105	1.80179	2.107e-05	476.931	434.497						392.123	453.474	431.004	696.538	563.212	544.557	515.082	464.638	338.656	442.661	443.201	471	653.523	305.798	826.165	324.24	368.698	301.374	932.35	744.188	708.361	833.637	903.596	698.08	524.835	526.071	562.637
M324T501			1.66994	2.04308	2.58399e-05	323.988	500.619						16938	16928.8	16102.6	30085.2	27512.5	24536.4	19937.4	23563.8	14097.9	21590.2	20569.9	22389.6	36996	17388.6	34973.7	18049.1	19237.9	19840.7	44632.7	42999.2	35068.6	40425.9	51514.3	34918.7	31024	31018.4	31807.7
M442T483			0.50802	3.31616	3.00011e-05	441.983	482.824						5087.07	478.022	985.581	724.15	666.126	644.538	1038.96	837.467	930.21	1018.8	798.766	807.313	930.671	523.259	860.434	604.621	558.251	642.628	3940.52	2667.94	2114.23	2478.31	3652.26	3158.5	748.835	691.878	748.02
M309T433			0.223915	1.61766	3.26075e-05	308.913	432.923						607.824	844.903	776.896	1101.61	739.304	664.94	796.901	743.559	589.696	873.381	613.873	553.798	1016.56	358.912	903.921	611.58	403.745	682.683	1105.97	1244.72	1178.19	1104.13	1066.13	1048.44	919.503	919.372	931.717
M274T451			0.846532	2.69172	3.59277e-05	274.033	451.482						2630.5	2274.59	3816.38	5785.08	7092.34	4935	4263.01	4131.31	2721.31	2341.66	2743.47	4289.69	7754.57	2623.67	9738.9	3315.19	3137.84	3520.67	9202.67	6567.23	8982	10231.2	11899.7	8271.84	6408.66	6398.3	6618.02
M353T506			0.307607	1.90327	3.7454e-05	352.966	505.689						881.464	705.811	523.102	943.013	999.871	874.188	767.01	950.109	644.463	808.166	755.937	849.211	1213.15	687.524	1230.73	806.502	835.101	933.292	1590.78	1791.91	1572.17	1295.14	1655.95	1181.95	1189.9	1189.91	1173.76
M247T435			0.920472	1.70176	4.3808e-05	246.967	434.965						9398.4	11615.7	11918.5	17387.4	14482.4	13495.8	14453.6	12421.6	8868.72	12755.3	9418.74	12339	19109	9702.84	15706.7	8073.69	8755.93	9738.23	18409.7	18143.4	18450.2	20335.3	23288.9	20933	17036.4	17008.8	17600.3
M401T125			1.46356	8.98145	4.49137e-05	401.239	125.322						2145.39	3114.6	8028.4	4261.05	4447.59	4845.14	1191.26	3950.51	1665.7	2071.96	766.589	3916.46	4694.59	4913.42	2647.07	8953.54	7389.93	1872.69	14906.1	20698	17489.3	13521.9	29776.8	25418.6	15663.1	15702.7	14954.3
M346T501			0.264905	1.63281	4.57243e-05	345.969	500.799						795.628	846.432	1091.83	1424.56	1132.98	1226.83	1161.88	1086.67	890.491	1030.63	858.159	1049.35	1701.72	1067.49	1589.51	889.784	1215.32	1114.38	1509.7	1592.03	1492.61	1871.07	1937.35	1520.14	1460.06	1415.58	1459.21
M229T435			0.573863	1.7323	4.59642e-05	228.957	434.778						3552.9	4182.58	4785.07	5599.88	5909.91	5970.34	4742.35	4990.12	3316	4231.65	3481.95	4303.52	6863.12	3900.06	5560.01	3338.04	3473.24	3849.58	6167.08	7140.77	6260.48	8136.47	8097.85	7618.57	6218.35	5991.53	6210.48
M486T446			0.687693	1.78051	4.59759e-05	486.074	446.317						4329.01	4172.15	4359.83	7877.66	6526.31	5903.77	5169.23	6660.42	4283.6	4560.99	4846.36	5708.24	9178.52	4343.76	8631.9	3952.28	4591.28	4204.31	9097.78	9296.58	7265.37	9434.91	10906.2	9602.44	7742.91	7444.04	7743.78
M269T433_1			0.295687	1.41687	5.13155e-05	268.917	432.871						1497.45	1811.69	2029.17	1940.92	2025.54	1764.06	1675.79	1774.63	1656.58	1883.91	1743.1	1921.27	2014.75	1659.11	2191.21	1532.04	1085.3	1730.78	2633.05	2696.46	2296.19	2719.86	2629.56	2122.03	1758.12	1950.68	1877.11
M179T258_2			0.833603	2.06212	5.58186e-05	179.056	258.077						3889.41	3073.21	5718.13	7168.95	8651.37	5438.75	5624.18	5688.34	3871.08	6061.18	4453.39	6273.99	8859.87	3241.77	11062.1	5531.44	5461	8604.42	14305.6	9826.06	9026.8	10206.7	11492	11073	8174.54	7839.05	7838.69
M309T456			0.235789	1.47605	5.93268e-05	308.923	456.327						764.692	821.56	1084.63	1532.17	1252.32	1106.55	1239.18	1143.36	987.526	1265.62	1028.89	887.019	1569.97	974.662	1451.63	844.255	1014.12	889.509	1570.83	1618.06	1581.67	1440.46	1812.95	1646.5	1531.46	1533.62	1607.55
M258T263			0.446442	0.608014	6.27734e-05	258.074	262.653						5550.92	5372.92	5747.24	5562.88	4004.36	5296.35	6665.85	5677.89	5820.85	5504.77	6209.35	6506.11	4808.72	6813.4	4259.26	6099.59	6771.57	5978.91	3434.84	4989.91	3809.73	3072.09	2901.96	3913.96	5692.63	5287.28	5672.94
M579T434			0.437647	3.29187	7.64486e-05	578.885	434.113						420.668	931.637	545.887	1010.7	1352.82	1053.27	786.055	670.411	324.025	783.43	400.159	963.967	1292.85	490.048	1153.72	383.253	344.25	1102.94	2488.46	1581.75	2291.46	2227.67	2830.61	1510.67	1095.62	1162.9	1095.19
M379T457			0.516903	2.01794	8.92674e-05	378.98	457.286						1621.01	1820.78	3174.1	3118.48	3639.34	2820.2	2703.02	2711.96	1639.46	1911.16	1561.71	3044.95	4311.47	1834.19	4587.71	2595.2	2467.93	2338.02	5021.19	3499.57	4659.51	4799.51	5229.84	4178.43	3814.3	3537.32	3814.77
M154T463			0.24339	1.86681	9.48295e-05	154.491	463.062						569.314	656.982	557.502	533.947	969.995	605.425	646.893	637.509	705.465	504.043	562.121	412.19	887.318	616.284	965.934	601.999	549.932	544.554	920.303	876.407	1303.59	1206.43	1052.37	1115.38	729.017	661.765	661.702
M409T434			0.397613	2.1424	9.89108e-05	408.888	434.113						925.514	1478.16	1034.49	1549.17	1694.6	1571.28	1442.68	1288.12	733.276	1344.46	815.779	1222.68	1533.88	875.445	1900.87	653.063	853.225	1583.91	2767.17	1819.17	2829.41	2566.82	2664.6	2021.82	1693.94	1802.66	1695.17
M196T435			0.334762	1.85179	0.000101506	196.001	434.59						895.246	763.876	1062.65	1619.01	1438.87	1345.27	1471.6	1434.85	1160.65	736.016	878.273	1714.16	3971.77	1045	4832.98	952.756	711.81	790.627	2319.3	2151.97	2139.65	2193.09	2608.61	2282.4	1637.4	1606.74	1766.04
M303T435			0.419716	1.63427	0.00011047	303.011	434.648						2467.68	2600.52	2501.24	3488.17	3047.52	2582.84	2480.79	2573.98	1753.58	2627.67	2083.35	2785	3506.62	3067.79	3924.08	2428.1	2483.89	3648.24	4470.58	3608.62	3379.12	4280.82	4157.6	3480.5	4067.97	4135.84	4068.66
M451T456			0.217498	1.5159	0.000117758	451.048	456.216						1083.96	884.583	963.278	1181.32	1249.67	910.359	1252.67	951.189	947.635	1003.02	870.886	782.703	1594.56	964.904	1124.35	1040.67	1075.23	571.134	1410.09	1477.91	1252.49	1597.86	1534.61	1531.53	1136.31	1137.81	1187.69
M404T435			0.311509	1.77696	0.000119502	404.021	434.851						1163.27	891.629	886.933	1247.06	1390.57	1132.54	1093.91	1007.11	973.098	915.454	1201.41	960.971	1357.04	1271.9	1595.6	808.49	1348.68	1210.73	1581.16	1650.41	2160.9	2050.27	2056.27	1432.75	1503.98	1503.45	1404.77
M352T501			0.324955	1.80435	0.000125483	351.983	500.619						759.074	959.191	861.752	1415.45	1383.01	1205.44	1028.97	1174.77	796.268	1106.01	1189.58	959.312	1781.49	924.898	1669.29	985.777	885.689	955.204	1693.94	1738.83	1719.54	2006.85	2453.23	1673.63	1432.47	1431.32	1470.4
M182T402			1.12305	2.01381	0.000129524	181.985	402.405						3892.01	6491.51	8233.81	15355.1	14061.4	10359.5	11578.9	12619.3	7531.73	10717.5	8314.19	12918.3	19857.7	7848.21	11040.5	4365.03	8138.39	7227.43	22970.6	19873.8	15903.5	23907.4	26382	19201.9	16115.8	16232.9	16186.6
M575T457			0.351648	1.79449	0.00013246	574.932	457.392						842.453	1091.51	1412.38	1867.22	2041.57	1644.13	1551.48	1329.82	1244.65	1281.72	1134.07	2083.82	2306.66	1095.49	2712.32	1364.48	1641.21	1608.95	3030.77	2248.13	2312.26	2834.96	2660.66	2391.71	2034.19	2091.43	2032.31
M256T419			0.565326	2.02807	0.000136624	256.022	419.287						1835.56	1562.19	2364.59	3389.44	4033.43	3387.38	2862.34	3363.56	1913.51	2406.67	2099.9	2990.3	4332.74	1730.05	5040.23	2159.2	2730.93	3005.29	5965.94	4239.81	4182.23	5844.35	6436.38	5042.69	4057.83	4055.66	4144.49
M374T126			1.2869	7.38152	0.000138905	374.221	125.789						1659.17	3087.56	5040.98	3459.03	3323.12	2242.93	2489.77	2647.6	2842.99	2025.42	443.649	2668.11	4978.92	3483.16	2457.3	7032.09	4270.17	1737.41	10466.9	17001	17062.2	9087.99	24519.5	18689.9	11655	11389	12195.9
M323T503			0.648243	1.93625	0.000142328	322.956	502.534						3691.99	3656.56	4001.41	6387.47	6000.63	4855.68	4452.11	5531.55	3374.05	3404.45	3355.14	4521.52	7999.45	4297.71	7152.48	3528	3648.49	3405.75	7603.67	7068.19	6093.94	8221.14	9707.48	9012.48	6780.55	6778.5	6966.65
M260T403			0.36691	2.14109	0.000156103	259.962	403.06						1317.66	1389.77	1434.01	1766.03	2219.74	1425.42	1124.96	1318.29	930.068	894.118	792.051	1156.47	2185.22	1327.92	1902.45	1418.07	1196.67	1235.28	1509.59	2212.76	2059.77	2224.24	2895.22	2407.35	2026.82	1758.54	2024.85
M459T435			0.264186	1.96928	0.000162803	458.921	434.718						465.742	511.538	662.104	1021.19	1213.87	700.405	802.117	752.553	406.118	676.438	636.079	518.98	770.09	417.198	806.259	438.68	366.275	488.732	1273.11	1078.6	973.989	1317.25	1581.47	1243.65	915.89	886.791	922.089
M474T503			0.245995	1.78718	0.000164024	473.956	502.502						637.575	606.002	566.426	901.634	851.48	742.729	673.463	828.307	396.974	597.942	586.387	716.595	1071.1	616.242	1166.45	569.482	698.657	705.324	1316.84	1018	958.761	1182.05	1283.62	1031.43	982.998	1004.41	1004.39
M506T566			0.103423	0.674399	0.000170302	505.986	565.942						1075.06	322.77	104.929	736.062	408.421	303.897	355.962	364.97	430.763	473.112	459.311	448.829	252.208	276.947	269.108	375.58	325.842	298.388	274.919	339.038	287.982	249.683	279.263	277.332	313.936	325.961	326.013
M399T435			1.29941	2.55681	0.000180041	398.954	434.743						8044.93	7390	6863.99	13658.9	15007.9	9665.23	8893.28	8049.8	4817.18	12037.8	8239.94	10614.2	15342.8	5521.68	13759	5863.35	5575.32	7522.34	27734.1	20996.7	15594	24027	28481.1	17788.5	12821.3	12825.2	13353
M399T502			0.36746	1.92165	0.000188298	398.954	501.879						878.359	823.627	812.646	1734.89	1654.4	1050.43	1096.92	1179.27	987.772	1118.56	1049.95	1228.86	1763.55	835.121	1654.47	1036.34	1018.08	1025.24	2570.72	2592.05	1655.2	1934.03	2357.96	1690.78	1725.17	1725.53	1758.81
M353T500			0.782915	1.90817	0.000197064	353.014	500.101						4340.57	4188.26	3538.67	6671.66	6712.92	5005.16	4710.46	5042.01	3541.88	5720.54	5701.31	5661.09	7475.69	3910.67	7988.8	5687.37	5196.01	5831.09	11296.9	10720.5	8202.64	9268.64	11408.1	7068.34	6805.66	7037.38	7040.08
M361T435_2			0.691851	1.74861	0.000207275	361.016	434.84						4932.18	4650.37	4767.43	6436.77	6307.9	6021.62	5918.37	5326.48	3762.4	6408.69	4622.08	4528.92	8048.18	4645.37	6234.01	3927.43	3340.99	4102.38	10752	9240.31	7745.21	8411.74	9984.95	7315.34	6608.66	6688.63	6688.65
M267T433			1.28431	1.66537	0.00021205	266.958	433.423						18057	20150.2	17510.9	24591.2	27971.9	23190.3	20533.5	19343.9	14356.6	26390.4	19540.2	19804.4	25990.5	16417.4	26375.1	15416.8	14156.3	21056.3	38857.4	31980.8	29074.1	34452.7	37191.6	28235.7	26370.9	26504.4	26541.6
M154T431			0.520142	1.76203	0.000213462	153.99	431.292						2623.34	3024.88	3530.18	5094.53	5723.32	4305.81	4460.67	3983.3	2907.69	2953.59	2803.35	4106.43	6737.32	3551.02	5335.5	3255.71	3534.52	2904.15	5812.23	4857.51	5745.57	7001.77	7264.59	6699.87	5023.67	5023.99	5280.19
M255T434			0.278471	1.49607	0.000228384	254.99	434.073						1025.15	1602.75	1514.41	2239.21	2415.14	1429.22	1096.89	1337.88	1333.24	1418.91	1435.27	983.025	2656.57	1619.43	1456.34	2245.02	2139.27	1606.09	2020.19	2133.5	1834.51	1788.63	1573.86	2027.24	1749.42	1677.44	1749.9
M305T431			0.333555	0.769199	0.00025819	304.981	431.488						9404.7	11321.2	12582.1	12308.7	11870.7	10326.3	12073.2	10887.5	13444	12413	11167.6	11671.4	9204.34	10665.2	10631.4	10635.6	9498.18	10967.5	8280.59	9465.65	9842.16	9933.98	8077.18	9518.72	11818.6	11814.1	12023.1
M469T454			0.298218	1.87104	0.000269488	469.057	453.972						453.669	736.562	984.534	1130.05	1136.22	1092.2	836.071	1143.84	646.904	518.966	912.135	813.935	2188.92	762.725	1146.63	702.315	775.352	745.208	1416.31	1532.03	1302.65	1678.65	1886.18	1299.6	969.9	969.679	977.399
M285T433			0.374374	1.59139	0.000283374	284.968	433.468						1837.37	2347.56	1912.64	2672.17	2597.02	2581.61	2295.26	1944.2	1553.59	2604.07	1983.24	2343.2	2637.77	1794.24	3063.65	1556.16	1650.64	1945.53	3728.78	3117.87	3196.37	3182.6	4063.3	2959.15	2992	2991.92	3029.05
M352T435			0.488126	3.00109	0.000291182	351.982	434.778						730.152	821.334	746.402	1735.83	2023.65	1464.25	954.714	1241.2	629.704	1067.7	923.243	1042.85	2340.99	701.005	2237.78	508.097	713.001	737.369	2662.81	2340.41	2118.31	3615.01	4332.89	2515.18	1740.18	1619.81	1740.52
M519T457			0.954631	5.40959	0.000297014	519.05	456.826						1150.48	985.608	1835.6	3114.16	5574.5	3023.11	1989.97	2044.53	892.352	1265.81	1635.32	2231.58	4543.67	967.437	9937.65	1327.87	1431.2	2331.54	12804.9	5192.35	5955.15	10919.1	12180.9	7365.72	3122.08	3501.21	3502.23
M417T457			0.550636	2.12075	0.000312517	416.964	456.572						1554.28	2163.46	3115.75	4247.27	4218.09	3783.22	3144.1	3246.14	2019.33	2243.44	1633.2	2554.19	5345.18	2319.2	6028.5	2085.31	1949.34	2190.21	4202.22	3607.29	5587.58	5648.11	6347.82	6079.77	3990.76	3975.44	4284.85
M384T501			0.331468	1.86411	0.000326158	383.954	500.675						996.406	872.691	1034.2	1715.81	1578.79	1329.96	1352.96	1474.55	935.64	1191.36	1006.58	1217.35	2135.07	1131.81	2214.58	985.451	874.859	883.161	1977.83	1925.05	1820.96	2192.83	2939.93	2524.79	2059.73	2019.43	2085.28
M455T475			0.30857	1.78459	0.00033108	454.974	475.348						1468.84	650.187	1493.78	2031.13	2403.44	1751.59	1331.48	1308.99	974.303	1060.88	1256.17	1499.86	2685.44	1029.89	3563.77	1097.41	1218.39	1364.77	2075.93	1619.72	1973.25	2512.3	2340.96	2740.31	2134.03	2200.53	2133.85
M294T432			0.264835	1.72438	0.00034325	293.968	431.624						681.292	891.416	751.101	1027.71	1323.88	1067.22	768.136	987.209	686.427	986.872	586.858	867.777	1179.27	745.427	1364.91	664.293	574.46	798.332	1407.8	1242.33	1176.02	1633.49	1698.17	1262.84	1217.15	1161.85	1157.51
M374T435			0.337965	1.58178	0.000352984	374.012	434.907						1625.89	1771.93	1715.31	2423.16	2294.7	2141.99	2286.94	1870.3	1226.88	2096.2	1826.27	1997.28	2810	1776.58	2311.22	1787.69	1392.01	1872.91	2931.6	2779.06	2812.43	3179.29	3588.19	2589.68	2339.45	2395.74	2393.72
M169T455			1.35783	1.43921	0.000354794	168.99	454.712						24789.1	23193.4	28062.7	36734.5	35350.3	28615	27007.4	33408.1	28348.1	34924.7	34427	34770.9	33434.4	22320	38989.5	22397.3	25347.2	28381.6	53025.1	48139.3	40191	47171	49967.5	39109.1	35579.1	35914.6	35910.3
M199T502			0.455288	1.79448	0.000379408	199.001	502.24						1893.84	1666.73	2016.57	2844.81	2644.95	2184.98	2080.52	2175.2	1811.33	1919.68	1916.18	2365.45	3141.38	1857.94	3436.56	2262.68	1947.34	2433.25	4550.28	3606.7	2958.03	3576.05	4493.43	2830.88	3116.87	3170.09	3116.94
M535T462			0.271109	1.691	0.000384739	535.116	462.181						880.788	705.766	823.838	945.162	1136.3	940.529	737.253	1046.12	1009.13	859.4	877.869	586.818	1223.1	574.841	2193.83	789.98	1120.26	1137.43	1670.12	1330.97	1067	1576.89	1461.17	1546.02	1301.66	1282.22	1330.84
M345T433			0.279931	1.48573	0.00038799	344.934	433.344						1151.95	1723.12	1625.74	2159.73	2255.44	1683.46	1759.78	1609.12	1194.87	1791.04	1485.84	1664.31	2430.42	1620.45	1826.14	1367.74	1167.13	1584.28	1922.99	2509.06	2530.28	2273.87	2713.06	2172.57	2312.9	2220.15	2219.92
M431T436			0.203294	1.4376	0.000394902	431.092	436.096						732.707	1067.56	796.161	1206.89	1502.23	793.754	787.355	866.783	800.458	979.314	842.393	1132.09	1734.72	999.456	980.463	1049.72	1229.91	1654.99	1486.85	1302.28	1195.55	1298.91	1117.08	1374.44	1491.2	1539.59	1489.95
M367T502			0.668514	1.9621	0.000414125	366.982	501.945						3149.62	3624.17	3297.86	4949.68	5932.18	3667.48	2898.26	4615.15	3125.38	3642.71	3925.68	3828.38	6383.32	3275.21	7286.68	3670.29	3335.95	3756.79	7262.75	6428.12	5279.01	7598.8	9926.19	6741.07	5760.14	5759.81	5610.69
M381T435			0.778639	2.69903	0.000429847	380.944	434.718						2639.95	2643.8	2274.1	4539.17	5060.79	3363.49	2859.01	2741.36	1735.81	3977.51	2820.9	3466.06	5085.04	2259.36	5032.49	2197.06	1906.18	2691.44	10366.7	6970.19	4997.11	9069.56	10102.3	5998.87	4667.62	4670.9	4742.19
M441T435			0.296609	2.03849	0.000432406	440.909	434.731						607.222	607.784	639.832	1276.67	1136.96	813.503	990.499	635.529	637.524	948.764	614.492	690.753	1141.34	750.932	1233.48	568.121	371.405	630.836	1815.27	1273.03	1170.34	1673.47	1974.81	1302.06	1191.59	1156.36	1191.17
M361T454			0.379974	1.5845	0.000440187	361.016	454.134						2245.61	2130.54	1992.41	3087.21	2967.9	2291.83	2915.77	2274.85	1811.52	2471.39	2177.79	1775.84	3050.64	1940.31	2897.55	2001.81	1334.68	1679.92	3768.59	3428.85	3390.06	3791.59	4105.54	2790.75	2714.55	2714.09	2777.35
M417T435			0.480691	2.38869	0.000444672	416.965	434.664						1355.14	1278.9	1358.48	2321.12	2233.53	1741.56	1661.6	1473.28	614.789	1972.32	1198.72	1397.71	2434.74	1110.72	2162.91	967.428	881.224	1360.84	4177.7	2734.41	2368.1	3548.39	4246.18	2795.38	2131.87	2295.01	2293.33
M155T230			0.458106	1.97899	0.000446703	155.009	230.306						959.529	1346.56	3748.1	4749.94	3096.81	3910.68	3106.55	2170.35	2040.2	1812.21	1555.11	2413.42	6260.11	1600.48	6142.26	2413.12	2785.21	4442.78	5489.5	3553.72	3645.25	4310	3652.93	5269.06	4433.98	4322.28	4435.51
M578T446			0.278154	1.75303	0.000452599	578.122	446.337						598.167	444.153	605.579	993.498	1378.27	1218.13	813.596	1102.76	1020.53	639.663	735.722	912.672	1432.49	757.408	1894.3	1222.58	947.342	901.461	1840.3	1140.49	1283.72	1632.55	1622.3	1640.13	1184.75	1133.83	1133.35
M388T434			0.213132	1.41673	0.000456862	387.977	434.198						1140.52	1225.66	1745.41	1606.89	1741.85	1311.9	1442.3	1305.26	1235.38	1146.43	1216.18	1384.48	1691.45	1143.85	1759.51	1119.38	1689.62	1285.83	1497.9	1739.01	1713.53	1832.4	2019.5	2149.03	1863	1729.19	1730.27
M269T272			0.667589	2.11676	0.000463105	269.087	272.055						2643.63	2106.43	4315.71	5219.13	6324.97	4516.28	3857.31	4469.99	3086.6	3555.28	3476.77	4835.42	32854.3	2338.03	9347.52	3709.48	4111.57	5906.07	9914.3	6032.14	5563.58	8677.09	8824.8	10269.1	6086.83	5844.51	6088.42
M255T458			0.808344	0.732895	0.000488346	254.913	458.087						34915.4	41477.5	40111.4	43970.2	33029.2	32415.1	40550	35927.9	45904.8	41662.9	43615.7	37946.9	39220.9	39524.1	30149.4	44383.9	66932.2	33125.4	30607.5	35610.4	30930.3	25796.4	25486.2	31574.2	43873	41820.1	43839.5
M354T502			1.82501	2.24119	0.000489603	353.999	502.107						17829.5	17459.2	14471.3	30457.2	30985.1	21468.3	17831.5	22561.2	14989	20520.9	19525.2	23589.5	34509.2	16809.3	35542.3	21948.6	20762.5	24430.3	62128.5	43499.9	34089.2	41041	53552	32429.7	29853.1	31928.1	31952.3
M527T346			0.266146	0.447446	0.000504988	526.666	345.679						1065.48	444.532	491.245	644.93	233.267	899.898	1011.67	585.699	968.857	1086.33	1104.64	1142.11	657.518	907.848	1031.81	1244.19	1026.41	563.439	719.334	552.898	278.303	362.031	319.215	407.84	780.685	773.323	815.375
M449T325			0.490757	0.827491	0.000527504	448.844	325.022						45891.8	59498.7	48756.5	53303.9	56123.3	55249.2	53040.2	53147.5	57637.9	60727.9	60972.7	62748.9	52455.7	54224.6	56223.9	67249.7	47930.1	64661.4	46085.1	45641.6	50913.7	51543.1	46568.4	47442.8	56670.7	57271.8	56575.6
M173T29			2.81149	0.461058	0.000531776	172.991	28.667						135377	72085.4	109218	90306.6	72199.4	53137	103973	173488	205378	154680	200530	155825	180861	101644	128255	238141	117527	86221.2	111979	82055	67447.8	82626.7	41333.8	72791.6	132957	131504	131532
M760T437			0.180279	0.680871	0.000551016	760.07	437.333						1219.92	1148.14	1229.95	1077.23	916.168	936.287	1258.34	1229.51	1378.38	1197	1242.26	1277.72	1079	917.864	1138.7	1415.16	1297.17	585.519	1183.12	980.973	739.736	831.823	717.83	709.699	1143.22	1067.1	1151.51
M447T435			0.277145	1.62264	0.000582539	446.978	434.816						1020.75	910.369	929.684	1254.2	1145.3	1026.57	674.914	1078.49	906.052	1235.88	824.656	711.306	1480.06	665.834	1527.47	625.364	796.006	656.979	1413.93	1588.35	1310.6	1516.89	1723.47	1259.8	1232.59	1183.32	1232.51
M537T409			0.156301	0.658887	0.000651599	537.117	409.372						1566.32	1515.56	1166.24	1593.36	1259.86	1605.9	1427.56	1537.85	1705.29	1378.82	1235.87	1242.12	1990.9	1190.97	1913.38	1519.93	2183.4	1444.06	1086.52	1004.29	1117.62	805.67	698.167	906.395	1883.4	1847.96	1876.12
M320T482			1.4044	0.709506	0.00067697	320.061	482.465						71656.4	55836.5	58181	72347.5	50685.5	58318	75796.7	70887	81124.9	97617.5	84254.8	77932.8	73273.8	55752.5	72534.1	80261.1	73295.8	67266.2	70467.6	57542.9	51045	55212.8	50059.2	61637.1	71494.2	71461.5	72312.1
M409T436			0.292695	1.36781	0.000677122	409.111	436.341						1979.85	1774.8	1606.64	2343.91	2072.42	1692.38	1517.27	1778.48	1656.99	1877.32	2127.71	1753.97	2577.73	1759.36	1802.44	2297.62	2573.77	2154.53	2595.15	2648.65	2216.52	2641.35	2523.57	2026.35	2323.05	2322.92	2673.57
M513T473			0.173505	0.696389	0.000678362	512.82	473.098						1957.72	2030.65	2134.14	1800.37	1741.45	1860.23	1909.87	2115.15	2582.82	1784.38	2058.51	2226.44	1543.83	2166.43	1732.7	2655.95	1716.16	2276.89	1279.9	1308.98	1531.49	1706.1	1408.64	1593.13	1967.42	2013.27	2012.48
M137T404			0.709536	2.05138	0.000712887	136.964	404.282						3809.44	3469.67	4950.95	6393.05	7310.84	5447.15	5567.5	6358.08	4384.93	4457.49	1596.03	3302.45	7484.24	3809.3	6568.15	3737.94	4321.14	4694.29	7522.08	8222.26	7287.79	9085.88	11573.8	8959.81	5980.43	5874.53	5977.98
M444T501			0.181281	1.41435	0.000731271	443.945	500.674						707.585	750.092	705.216	515.015	873.994	660.327	637.14	709.655	771.622	807.502	627.648	612.727	910.924	665.286	890.392	805.871	573.126	814.91	917.715	866.354	899.172	1074.04	1184.26	951.039	992.24	977.961	992.155
M402T390			0.271604	0.699208	0.000736811	402.163	389.87						2309.87	1243.94	1895.89	2500.87	2386.7	2623.25	3371.55	3153.43	3022.8	2796.65	3150.22	3585.1	3411.14	2560.77	6927.21	4334.93	3501.25	3211.3	2956.56	2329.47	1917.96	1915.49	1936.13	2285.09	3459.74	3354.1	3460.12
M398T126			1.84757	9.88209	0.000739805	398.264	125.898						1584.57	5588.83	9258.44	5067.66	6592.79	4255.61	1842.21	4254.46	3566.66	2610.35	690.179	5772.2	9033.56	4747.95	2849.93	9887.26	4480.14	1999.23	19772	40369.4	45216.2	14993.6	44961.1	19839.2	8815.62	8816.03	8992.35
M507T433			0.165838	1.6701	0.000749048	506.857	433.421						247.184	635.961	519.51	549.718	571.268	531.664	534.403	441.466	378.276	330.862	334.258	357.345	677.491	396.421	482.486	267.109	301.042	663.395	554.165	651.3	777.64	564.83	816.095	605.154	544.16	602.884	603.548
M241T427			0.221721	2.0412	0.000797143	241.022	427.358						549.106	986.476	924.734	976.272	965.558	394.914	251.646	257.671	378.104	405.092	662.669	460.449	998.179	502.166	770.549	253.985	555.074	370.6	964.324	929.569	842.259	534.174	783.043	877.422	501.959	517.805	672.823
M327T456_1			0.28996	1.43234	0.000884424	326.933	455.741						1263.08	1736.84	2251.68	2608.15	2273.3	2023.31	2180.77	2409.51	1960.73	1745.43	1668.05	2063.51	2935.73	1911.25	2478.05	1348.1	1658.23	1358.24	2650.93	2595.1	2850.09	2545.06	3474.38	3112.66	2617.16	2557.78	2585.99
M361T502			0.505163	1.64078	0.000922369	360.969	501.898						2994.76	3218.2	2783.24	3961.77	4338.09	3126.17	3295.66	3918.5	2821.34	3156.09	2733.93	3951.28	5216.41	2998.28	4607.87	3153.97	3759.69	3413.24	6446.73	5041.03	4547.9	5431.19	6777.46	4369.23	4844.39	4837.95	4649.25
M324T434			0.351562	2.28979	0.000928063	323.988	434.014						758.541	480.788	538.642	1565.3	1665.47	1124.7	1321.23	691.849	899.234	736.892	995.314	1007.59	1647.74	1134.63	1636.23	830.465	542.713	362.881	1928.75	1884.47	1486.99	2752.59	3039.63	1849.75	1847.27	1674.03	1850.98
M414T502			0.265822	1.81219	0.000955865	413.965	502.059						641.447	435.882	526.154	972.82	893.386	557.687	728.512	787.51	785.978	783.113	494.745	646.935	1101.76	888.824	1214.15	563.116	565.553	594.049	1470.01	1191.54	959.247	1231.2	1730.55	1077.2	1006.53	1004.93	1062.69
M376T502			0.340696	1.81668	0.00097692	375.98	502.459						963.108	1082.1	727.672	1817.73	1850.34	1307.74	917.853	1394.57	882.355	903.943	1183.04	1783.75	1662.42	1075.04	2414.63	1267.38	1351.43	1148.89	2478.65	1909.06	2106.28	1872.58	2685.97	1783.25	1659.45	1661.01	1474.47
M684T434			0.258309	0.643536	0.000989564	684.05	434.295						2127.38	1481.85	1291.8	2207.77	1644.66	1793.01	1699.32	2272.38	2237.47	2669.59	2890.64	2525.3	1110.97	1314.57	1756.51	2381.4	2040.53	1902.24	1367.04	1769.56	1372.38	1657.29	1376.56	1656.32	2026.45	2020.79	2107.96
M473T446			1.7817	1.68839	0.000999696	473.079	445.722						37563.2	29719.5	28027.8	49455.4	43871.3	39545.7	37734.9	39188.8	29513.4	44060.9	35316.9	42820.1	58142.3	26367.6	59072.2	29300.5	30047.5	33443.8	84952.9	62458.3	46839.4	61141.9	72158	58474.4	50783.6	50768.9	51683.8
M489T456			0.322802	1.89279	0.00100962	489.04	455.794						729.766	726.404	981.907	1440.13	1797.53	1244.41	1234.31	1176.14	782.059	940.769	919.149	1455.83	1967.52	803.321	2879.01	961.281	906.09	1125.65	2616.03	1410.77	1654.78	2234.7	2385.2	2017.28	1393.52	1438.46	1436.68
M545T481			0.223968	1.24052	0.00111114	545.102	480.952						2305.93	2994.8	2100.91	2319.64	2108.41	2379.18	2309.12	2092.06	2572.93	2428.73	1953.87	2399.24	2563.66	2549.67	2381.86	2538.61	3739.72	2307.66	2895.22	3153	2930.77	2699.74	2618.7	2767.12	2640.54	2640.41	2684.87
M280T189			0.273808	1.62621	0.00115694	280.096	189.058						2634.01	756.14	1126.55	1911.04	855.283	1333.75	1556.14	1028.45	1301.24	1286.82	785.742	1389.29	1429.8	1089.13	1526.69	1770.23	2007.51	1850.17	2489.64	2199.98	1743.98	1769.95	1690.74	2054.58	1719.14	1719.46	1675.16
M280T432			0.367234	1.78142	0.00118386	279.953	431.526						978.149	1401.94	1645.33	2224.33	2450.19	2047.28	1785.5	2144.38	1044.62	1466.66	1093.03	1798.2	2788.72	1629.3	2480.75	968.17	1178.7	1353.13	2269.36	2262.34	2990.6	3159.78	3460.93	2481.88	2235.27	2130.46	2133.48
M447T456			0.337161	2.17725	0.00118433	447.029	456.177						790.984	778.787	725.648	928.258	1236.48	1083.82	868.263	887.516	667.587	859.489	805.878	751.665	1097.27	790.871	1546.87	890.018	835.623	979.606	2076.39	827.634	1690.07	1856.99	2335.16	1752.54	918.009	997.248	995.057
M366T501			0.245617	1.53231	0.00119669	365.998	501.021						1322.31	761.626	739.289	1209.32	1279.08	551.22	944.509	1285.15	846.782	840.336	874.15	835	1323.63	921.938	1722.78	881.802	873.118	882.637	1459.78	1612.59	1172.72	1411.75	1721.73	1242.12	1077.29	1168.13	1167.02
M840T446			0.193945	0.528668	0.00123394	840.188	445.685						673.184	683.022	530.786	635.807	389.658	593.616	705.446	864.456	1291.29	959.27	1137.37	874.979	559.567	818.644	448.539	1131.83	939.927	888.472	586.341	679.005	587.416	470.561	277.883	482.413	985.627	986.102	1049.96
M378T467			0.182766	0.728105	0.00126497	377.92	466.749						1805.93	1062.73	1704.29	1874.22	1585.56	1570.11	2045.21	1588.49	2215.04	2202.24	1938.62	1871.63	1505.58	1769.29	1519.21	2276.63	2178.22	1432.41	1638.19	1134.16	1425.15	1440.25	1387.21	1611.26	1936.38	1928.04	1945.93
M309T455			0.33518	1.66091	0.00127113	308.977	454.646						1559.74	1098.92	1529.72	2117.37	2051.85	1644.03	1148.85	1731.78	1115.25	1931.36	1097.86	1697.79	1520.51	600.575	1935.87	930.576	1038.39	784.713	2452.3	2339.75	1874.69	2760.3	2895.35	2165.57	1808.22	1598.72	1808.29
M212T434			0.128454	1.38613	0.00129325	212.023	434.111						490.079	417.978	718.052	980.896	786.119	726.599	424.311	382.616	479.846	488.59	506.372	435.631	537.539	453.984	811.762	690.646	822.488	967.946	536.874	525.438	627.164	654.795	674.715	747.641	603.784	524.537	528.535
M515T345			0.377764	0.551013	0.0012957	514.671	345.06						2644.63	1784.6	1666.47	2319.81	2250.37	2243.71	3186.47	2629.18	2572.73	3204.88	3519.93	2885.82	2063.11	2406.47	3126.7	3527.83	3176.65	1847.59	2609.34	2076.67	1308.84	919.607	1895.51	1107.71	2708.08	2865.84	2965.73
M322T499			0.253706	1.45507	0.00131751	321.972	498.679						926.799	894.665	982.774	1653.04	1187.11	1329.52	1244.55	1715.5	1049.77	1083.36	1281.72	1371.09	1984.05	1234.42	1998.87	1057.63	1068.81	959.145	1680.85	1781.93	1812.77	1829.69	2310.9	1854.83	1785.24	1635.21	1784.1
M338T127			1.4695	8.21254	0.00132512	338.244	126.559						823.367	2051.55	6114.99	3730.37	3696.36	4117.25	2373.88	3187.73	1851.36	2541.69	1481.02	3316.48	5141.11	3707.13	1158.93	10162.1	3295.08	2070.68	11892.5	26332.2	23174.7	10703.2	35492.5	13557.7	11952.3	10371.8	11009.1
M238T459			0.189821	0.764461	0.00134614	237.902	459.327						2930.58	3395.19	2730.6	2713.75	1988.82	2260.64	2571.52	2477.49	2544.33	3158.53	3349.45	2795.31	1767.48	2771.39	2501.25	3441	3521.5	4096.34	2163.03	2303.44	2153.03	2086.49	2080.54	2130.3	2736.43	2735.38	2796.74
M361T464			0.402648	1.85585	0.00135352	360.98	463.573						1301.42	1955.59	1634.47	2424.92	2207.04	2216.49	2694.84	2225.11	1287.73	1669.08	1328.92	1920.27	3663.1	2102.59	2488.48	1213.81	1601.21	1693.02	2670.12	2680.21	4461.15	3559.69	3896.26	3380.63	2776.11	2680.72	2776.25
M187T435			0.323597	1.73868	0.00145511	187.001	434.8						1496.57	1542.91	1882.37	2212.21	1565.66	1655.07	2384.72	1649.16	1277.17	1596.71	1194.64	1463.28	2261.07	1935.23	1911.67	1014.28	1228.83	1246.17	3067.79	2417.92	2179.42	2427.83	3515.82	3022.85	2304.64	2304.08	2390.65
M277T259			0.786704	1.91315	0.00146645	277.073	258.764						3707.64	3640.27	8841.43	11317.7	10557.2	8844.6	7385.99	7605.48	4136	4943.01	6236.05	9190.88	16217.2	4696.71	22533.6	8088.33	13563	13247.9	12318.4	8766.59	15718.9	14370.8	9715.13	14674.6	12017.4	12019.9	11193.5
M710T434			0.141129	0.788073	0.00148978	710.047	434.461						2439.44	2966.07	2745.81	3469.8	2912.46	3401.99	3242.78	3478.52	2834.29	3086.16	3252.2	3304.96	2658.5	2791.88	3221.53	3870.83	5179.24	3220.57	2118.16	2689.5	2785.23	2449.53	2205.23	2882.51	4037.69	3552.32	3564.68
M357T457			2.03511	2.13733	0.00149781	356.996	457.332						28038.3	19632.4	23322.9	36616.3	44224.8	30469.6	27369.6	27284.7	23011.6	31357.8	26765.6	34534.5	50513.6	19218.4	60190.1	29894.6	35530.6	37260.6	94260.5	60473.6	43454.7	58481.8	59299.6	48067.8	44820.7	46568.1	46589.4
M415T473			0.155082	0.716111	0.00150968	414.844	473.05						2270.01	2184.74	2558.24	1989.45	1909.62	1983.06	2370.17	2538.21	2487.71	2463.15	1987.16	2671.29	1855.19	2214.64	2128	3111	2017.39	2644.61	1225.68	1594.42	2092.94	2003.24	1791.49	1688.48	2309.74	2310.07	2374.54
M511T473			0.08796	0.816625	0.00151152	510.856	472.911						2151.38	2410.44	2201.56	2086.79	1931.99	2176.47	2123.83	2173.7	2268.43	2153.22	2079.04	2445.98	2256.07	2416.14	2020.17	2598.39	2362.86	2720.77	1564.48	1732.9	2099.17	1918.1	1692.03	1808.86	2104.98	2106.6	2061.94
M241T48			2.82934	1.87513	0.00157413	241.217	47.667						121172	112944	125937	80989.3	67902.5	105781	93613.1	107214	90875.3	62893.6	124281	72186	134836	179020	214673	135065	154331	70457.2	164042	210747	100937	171982	176835	208771	83905.7	97862	107201
M187T318			0.554139	0.661055	0.00159445	187	317.916						9869.83	9857.47	7872.35	11468.8	6348.47	9039.41	10711.8	8770.81	12825.5	13662.1	11133.1	13447.8	10654	11354.4	12849.8	16366.6	12157.7	12080.9	6074.62	7448.78	7569.93	8744.4	7146.8	9653.58	14668.5	13905.6	13909.7
M284T482			0.185009	0.709975	0.00161215	284.04	482.367						1545.74	1227.1	1402.16	1591.53	1073.63	1215.99	1389.61	1646.4	1682.32	2060.56	1858.67	1563.47	1421.2	1147.08	1573.56	1706.39	1390.24	1551.14	1445.06	1135.04	1069.33	1185.25	1056.24	1351.56	1601.03	1601.38	1529.11
M302T482			1.03938	0.722013	0.00161247	302.051	482.45						46384.2	35667.7	38157.7	46396.1	32663.9	38423.7	44556.3	43380.8	50340.5	62173.6	52138.3	52492	43056.7	35991.8	44348.9	53811.4	49081.8	43148.3	44337.7	34734.5	33618.7	37346.6	31807.9	38427.5	45000.9	44222.1	44235.6
M400T465			0.290765	1.97755	0.00161558	400.039	465.291						824.718	996.442	715.617	1155.9	1570.44	681.289	972.832	767.331	1217.75	975.015	674.865	691.099	1692.73	832.963	2091.95	876.593	957.234	760.762	1796.49	1350.76	1103.91	1861.46	2311.44	2054.77	1347.4	1348.57	1372.85
M611T473_1			0.132901	0.628309	0.00168498	610.796	472.976						692.22	786.659	567.949	820.281	553.539	590.345	652.969	587.05	878.079	747.343	549.354	528.704	444.468	529.702	578.535	850.917	538.36	786.607	409.02	474.302	408.08	446.031	385.757	354.545	574.001	574.048	589.816
M389T434_1			0.388065	1.37469	0.00168686	388.974	434.145						4219.66	4515.86	4257.46	7220.39	5211.92	4544.59	4941.26	4660.19	3168.02	4803.15	4152.01	5559.96	6525.19	4719.83	5874.45	4823.01	6117.06	5272.3	5859.68	6142.35	5728.82	7168.32	6634.01	5974.68	6679.06	6296.43	6321.21
M1039T300			0.199903	0.661664	0.00169584	1039.05	299.734						1682.55	2164.63	1307.26	2040.1	1601.99	1929.8	1780.42	1688.48	1577.56	1915.73	2019.85	1824.44	2066.57	1038.46	1700.25	1929.82	1333.71	1218.76	915.265	1241.71	1244.42	936.798	1049.47	1762.59	1645.94	1794.98	1789.08
M791T446			0.356702	0.606227	0.00175947	791.188	445.69						3171.5	2074.34	2161.47	2892.85	2659.78	2685.78	2322.83	2281.88	3280.32	3905.05	3300.98	3340.76	2060.21	2245.1	3460.38	3743.82	4242.61	3840.13	2144.24	1940.58	1499.32	1863.45	1550.86	2175.42	2977.83	2978.53	3020.16
M430T181			0.166808	0.651829	0.00175973	430.316	180.797						787.394	450.67	649.038	812.513	431.678	705.131	963.892	741.251	973.694	841.986	745.745	852.428	643.017	982.4	856.889	1208.71	812.875	335.162	622.707	708.82	430.306	597.785	342.054	635.035	928.599	885.845	926.768
M1095T446_2			0.15946	0.540018	0.0017839	1095.28	445.688						527.254	333.077	365.212	403.057	366.342	533.244	409.702	364.345	655.39	610.445	497.967	556.11	311.244	426.047	661.89	891.809	702.777	687.628	373.114	270.121	205.846	347.199	174.129	300.383	504.942	524.961	524.858
M207T404			0.467787	0.343903	0.001837	207.05	403.622						5446.76	4804.78	4888.52	5515.05	5205.16	4252.39	4838.76	4523.63	5470.86	5601.95	5130.73	5660.07	386.302	4019.66	449.153	5269.83	4941.4	5185.79	529.547	505.608	4093.68	4483.95	529.739	596.179	5124.22	5119.58	5228.72
M325T463			0.902635	2.62413	0.00185816	324.972	463.131						2866.74	2680.66	4517.64	6844.78	8241.65	5551.09	4760.58	6372.68	3128.19	3247.55	3351.98	4058.97	9293.99	3284.15	7535.43	3175.19	2515.58	4102.93	7685.53	8019.14	10427.7	11079.1	18008.2	10173.6	6905.21	6902.54	7106.88
M695T467			0.186499	0.816147	0.00192762	694.918	467.212						4265.22	4954.33	4488.49	4353.61	3956.65	4517.31	4683.7	4298.25	4424.59	4489.59	4307.68	5116.36	4235.79	4846.41	3812.51	4826.2	5555.71	4738.79	3831.05	4135.69	3830.37	3088.93	3445.82	3965.4	4738.89	4739.03	4793.53
M369T437			0.326457	1.9116	0.0019629	368.944	436.971						1009.08	753.999	1020.36	1460.47	1968.95	1395.32	1214.01	977.215	1045.95	1492.95	938.275	1478.73	1522.39	700.499	1940.93	647.069	551.118	686.648	2221.81	1899.66	1518.94	2523.9	3257.37	2240.78	1546.7	1545.53	1575.76
M141T338			0.313359	0.549926	0.00196398	140.959	338.171						3198.64	2259.79	1346.17	2628.92	1607.24	1996.9	2130.21	1961.41	3097.53	3219.33	3316.53	2447.35	2410.44	1854.5	1525.81	3788.24	4175.18	1982.09	1422.71	1388.76	1933.02	767.38	1659.79	1721.95	2087.75	2084.9	2405.7
M459T502			0.376196	1.79902	0.00200873	458.946	501.898						1153.52	1363.69	1232.26	2050.01	1775.43	1229.29	1387.71	1655.98	1007.45	1415.83	1351.28	1236.5	2111.38	1197.11	1968.65	1440.48	1362.06	1846.02	3164.38	2185.5	2018.46	2552.21	2977.73	1592.37	1981.7	2025.1	1982.55
M382T409			1.05856	0.646841	0.00202021	382.099	409.398						63630.8	41518.9	35532.4	45315.8	46329.2	41375.4	35479.3	44905.1	47879.8	43730.9	52719.7	33566.2	44074	31656.2	52574.4	42393.3	47163.7	34048.6	37330.6	30452.2	24501.3	26423.1	23868	24491.4	42405.2	41902.6	42399
M415T463			1.10987	2.86164	0.00209049	415.003	462.921						3094.49	3871.09	6452.63	9594.5	14665.1	7024.99	7943.56	8971.87	4267.22	3010.18	3942.13	7413.86	13651.8	4360.42	24579.6	4165.84	4672.04	6133.01	12822.5	9815.21	14554.3	20943	26699.6	16893.2	9856.09	9638.26	9845.53
M428T446_1			0.430914	0.726326	0.00210737	428.025	445.673						9011.6	6939.54	7504.67	7603.33	7877.31	7374.9	6809.83	7385.86	7871.71	10010.8	9042.53	8177	5749.51	6036.63	9055.57	8830.27	10979.9	9893.21	6131.06	6964.3	4868.64	6124.46	5924.37	5793.34	8100.09	7999.54	8099.89
M351T463			0.439504	1.35464	0.00214547	350.927	462.686						4691.55	5061.88	5701.56	6791.51	7725.33	7234.55	6908.3	6710.51	5340.55	4771.14	4918.94	6895.21	8782.41	6320.84	8124.66	6552.55	4888.59	6277.32	7868.22	7704.61	8489.98	9018.66	8188.29	6880.32	8346.41	8353.5	8353.49
M473T436			0.349326	2.06988	0.00217388	473.234	436.093						1567.73	1760.45	1177.58	1438.29	1323.39	1200.85	607.202	446.462	1270.58	1357.84	1088.51	1954.36	1724.63	2135.87	1543.04	2916.01	2676.36	3030.2	2587.11	3035.09	1760.26	2443.16	2156.22	1938.02	1969.99	1970.16	2040.93
M174T191			1.74637	2.0329	0.00219739	174.023	190.832						21220.8	24338	20799.3	37004.1	18222.6	33370.5	37221.1	43250.2	13170.3	31893.6	16764.8	27947.3	47375.5	26589.1	47661.7	61121.1	54000.4	35475.8	53210.8	53151.1	74906.8	48107.8	43586.2	73133.2	75640.6	74489.6	75636.3
M428T463			0.832324	2.39843	0.00221695	427.98	463.438						3159.57	3500.56	4744	7627.44	7631.61	5088.77	4425.76	4860.28	3713.44	4421.62	3596.66	5287.51	6921.69	2749.58	7332.81	3688.58	4879.13	4112.54	6356.99	6850.02	10603.1	12516.8	16072.4	10692.2	7310.4	7305.61	7429.2
M728T481			0.190805	1.3495	0.00224561	728.168	480.929						1106.12	1230.67	811.525	1058.1	995.937	1004.65	975.912	886.814	1057.04	1025.55	1134.08	857.18	1038.03	981.559	845.168	1232.96	1733.26	1070.74	1389.52	1628.73	1312.63	1140.27	1157.55	1382.74	1317.76	1310.27	1277.69
M315T465			0.351118	0.419468	0.00228586	315.011	464.785						2162.02	1012.41	873.677	777.441	904.872	1853.1	1889.42	656.37	1693.36	2131.09	1996.38	1836.03	1037.4	1863.87	715.675	775.823	2437.43	733.778	1205.1	763.541	618.528	580.406	422.586	689.527	1283.95	1642.86	1644.46
M673T458			0.215547	1.63839	0.00228874	672.908	457.526						870.177	955.366	595.703	841.889	871.825	762.376	848.941	663.995	610.399	563.904	520.516	792.335	1059.17	530.576	1238.2	738.368	769.942	806.255	1499.4	1131.27	1012.34	1102.94	924.964	882.785	964.511	964.307	942.093
M240T482			0.521096	0.73113	0.00229696	240.051	482.48						12487.6	9207.49	9628.31	10905.1	8498.31	9942.88	11577.8	11352.9	12937	15864.1	13016.9	14565.4	11701.7	9338.25	10783.1	13193.8	12521.3	10979.2	11717.3	9495.02	8778.71	9022.16	8389	10586.7	11359	11251.8	11324.3
M326T181			0.194049	0.577019	0.00231376	326.305	181.004						689.88	587.534	570.841	554.712	551.816	665.993	817.488	893.948	863.251	1023.84	1022.42	861.213	881.88	810.672	923.744	721.242	608.072	402.051	500.409	945.569	399.734	425.258	542.11	350.23	747.015	684.942	744.238
M532T456			0.79603	3.12727	0.00234164	532.027	455.869						1848.03	1613.47	2549.61	4144.13	6872.12	3524.8	2551.19	2598.21	1977.61	2805.89	2391.37	3877.47	3518.9	1432.62	7455.85	2728.02	2793.36	3958.7	6949.03	4836.27	6290.69	11509	13732.5	7349.77	4031.4	4298.91	4302.04
M704T434			0.12689	0.79005	0.00241323	704.039	433.548						1195.55	1245.63	1171.75	1756.95	1430.05	1836.95	1930.86	1833.07	1554.86	1982.49	1703.83	1620.49	1161.83	825.84	1771.28	1795.07	1568.42	1503.12	1355.57	1642.69	1448.66	1229.24	1281.58	1437	1737.39	1736.85	1767.16
M526T346_2			0.351857	0.457273	0.0024188	526.164	345.773						1833.16	1187.61	1203.27	1436.45	884.832	1633.29	1913.96	1211.52	1906.14	2114.87	1618.8	2735.82	1213.8	2178.18	2338.57	2613.44	2679.38	1873.62	1610.75	864.263	569.031	795.756	632.993	786.349	1735.77	1765.38	1765.26
M199T452			0.787762	1.53411	0.00258277	199.001	452.092						11269	15927.7	10281.6	17017.9	19053	13654.6	16697.7	13549.7	11362.8	12746.8	9801.43	15511.3	22463.5	15461.4	27693.9	11803.4	12051.5	11351.1	21831.9	18239.8	15332.5	24614	23460.7	18743.8	16011.8	16571.3	16572.1
M669T448			0.141692	0.761919	0.00263019	669.022	448.247						1794.21	1689	1382.16	2103.04	1371.29	1596.24	1657.99	1832.29	1718.8	1749.01	1655.63	1811.34	1943.1	1867.81	2076.63	2146.75	2649.82	1733.28	1374.47	1738.37	1363.39	1063.44	1092.93	1310.46	2192.86	2017.51	2220.53
M287T437			0.623835	1.71565	0.00272345	287.016	436.678						6668.61	3983.39	6679.73	6906.62	10053.2	6713.31	6931.72	6125.08	5802.37	4816.12	4374.18	7403.03	9901.11	5030.35	12475.2	6723.88	6205.52	6559.63	9460.86	7253.34	8056.97	12877.7	12738.5	10436.8	8733.38	8183.64	8184.27
M818T445			0.198317	0.486687	0.00275914	818.208	445.39						403.07	300.031	332.074	428.16	227.531	411.106	570.858	518.424	906.624	820.189	952.179	515.292	406.214	501.451	386.57	1085.54	702.736	727.392	487.848	448.793	327.41	265.387	211.013	344.305	664.847	618.44	619.692
M285T55_2			0.887377	2.03929	0.00279512	285.243	55.306						1908.25	4237.58	9350.51	6213.39	9086.91	8411.65	7164.78	8328.95	7433.35	8521.74	6957.12	3182.3	10271.6	11778	13390.1	2729.99	3327.4	6822.61	15769.1	17120.8	6675.09	16703.1	16246.3	12296.1	14185.4	14216.2	10391.2
M325T436			0.36894	1.66219	0.00282531	324.944	435.711						1705.1	2517.55	3094.59	3628.97	3653.26	2759.8	3235.94	2969.28	1898.87	1767.05	1894.89	2183.85	3508.3	2428.27	3185.35	1622.91	2168.41	1752.35	2873.12	3451.02	3375.73	4356.13	4717.73	4413.65	3449.39	3410.92	3529.27
M309T437			0.55819	2.01003	0.00283858	308.977	437.318						2730.08	1741.26	2039.53	3393.24	4879.32	3747.03	3090.77	2884.02	2393.05	3727.02	2175.32	3888.24	3504.85	1644.68	5025.58	1352.98	1835.38	2031.27	6848.91	5300.27	3571.59	6996.35	8645.44	5136.45	3684.52	3684.34	3786.22
M471T35_2			1.00964	1.66845	0.00288458	471.367	35.496						20595.6	20824.1	6846.55	8630.21	18331.5	10118.5	7220.87	12271.3	15113	13386.5	13826.3	11786.7	10295.4	15455.1	19872.6	10959.2	17863.2	28019.3	14311.8	19473.8	18694.5	25053.7	25922.4	19349.5	7780.97	7846.15	7845.76
M406T432			0.116169	0.872587	0.0029107	406.064	431.735						3357.59	3236.29	2878.61	4321.6	3384.04	2610.95	3560.62	3074.54	3373.24	3212.11	3287.21	3375.29	2910.05	3684.04	3242.7	3962.95	3049.86	3403.08	2889.49	2886.18	2598.97	3108.41	2737.02	3129.58	3204.1	3111.26	3204.34
M652T468			0.35779	0.597882	0.00291991	651.875	467.995						1420.29	1790.7	2023	2096.35	1683.63	2215.19	3673.23	2458.57	2181.63	3470.18	3368.33	4228.85	3545.66	4143.38	3094	3865.76	4057.6	4304.28	1720.94	2359.23	1730.8	1834.74	1786.7	2155.04	3642.72	3508.29	3642.27
M155T463			4.04371	1.90806	0.00295178	154.975	463.185						109012	131626	190281	240142	249156	234507	192072	239847	121125	128854	119726	200263	314681	149323	260564	119332	121250	137778	229851	232905	328677	351196	445314	323716	246341	245986	253796
M347T471			1.17427	2.14683	0.00301476	347.001	470.87						11043.3	9700.47	5150.92	20056.5	17777.1	5813.08	5580.48	17321.7	10229	5842.85	11374.8	6940.56	23857.9	4712.52	19891.3	4531.04	10560.8	5617.96	19950.3	18144.7	26325.9	23483.1	11577.6	23508.8	17124.4	17108.8	10987.8
M357T459			0.0841086	0.839335	0.00308399	356.86	458.619						2932.9	2198.44	2220.62	1721.66	1602.28	1900.47	1926.34	1753.16	2072.05	1825.71	1845.98	1762.56	1779.4	2276.66	1686.32	1795.64	2941.24	3044.6	1378.88	1546.76	1569.07	1635.53	1456.72	1801.68	1872.69	1870.44	2009.28
M323T318			0.1515	0.69399	0.00308592	322.932	317.735						624.885	1595.1	1589.79	1731.23	678.549	1003.64	1934.95	1761.79	1749.78	1780.62	1981.26	1676.01	1798	1785.42	910.289	1621.19	1989.18	1815.02	837.545	1518.88	1508.85	1478.51	1372.31	837.586	1809.08	1814.14	1538.23
M291T463			0.182551	0.626516	0.00310281	290.966	462.532						1446.45	1469.89	1162.67	1231.75	1123.33	1058.09	1063.21	1312.06	1448.14	1535.43	1705.74	964.062	706.662	1109.15	736.994	1558.8	1454.62	1440.34	827.1	1067.8	909.757	682.87	713.938	828.601	1239.17	1239.33	1254.07
M181T217_2			0.285002	0.61827	0.0031534	181.049	217.049						4509.89	2721.83	2902.91	1963.38	2051.37	2614.97	2925.4	2242.91	2746.98	3825.72	2450.97	3527.51	2217.96	2986.57	1677.48	2517.25	2766.29	4414.11	1921.43	2008.4	2370.34	1464.72	1807.77	1382.78	3952.12	3966.14	4339.09
M311T463			2.5794	3.28725	0.00328976	310.956	463.151						13491.8	18069.7	31764	45074.2	53386.5	39800.2	30755.5	40157.1	14817.7	18530	14989	32335.3	68847	20183.9	57497.3	12061.2	13246.3	18419	53981.7	48528.6	75937	93945.7	146520	79384.2	46260	45299.8	46242
M524T409			0.380826	0.64165	0.00331687	524.107	409.253						6824.32	8330.88	6209.49	11360.3	7830.15	8788.1	8154.79	9377.94	8290.44	5754.59	5329.71	7260.61	10661	8239.68	14079	13608.8	20615.6	8981.06	5626.9	4857.01	4566.04	4940.83	3704.7	4644.97	12160.7	11628.9	11633.4
M276T213_2			0.362136	1.84457	0.00340165	276.071	213.319						2172.49	1752.83	1833.74	1411.63	2060.12	2690.34	1565.92	1988.47	752.1	686.361	2182.44	1374.61	936.567	2038.78	1546.07	3106.54	2563.43	3239.15	2425.43	2356.49	3048.21	2862.11	1942.76	3135.93	3393.15	3044.42	3050.49
M75T383			1.39949	0.409825	0.00341221	75.0086	382.57						13788	10284.5	28684.4	32155.4	10601.7	26754.1	29784	26569.3	39274	41520.8	15757.4	39143.2	27855.4	24942	12908.6	13599.6	37214	14111.4	13782.4	8892.36	7515.22	10387.4	26668.4	11460.5	35635	35638.8	36761.6
M253T463			1.10013	1.41919	0.00344713	252.951	462.8						23164.6	26626	31364.8	39596.4	38425.2	36023.3	34190.9	36891.3	26741.1	25861.8	24570.7	34643.3	41970.2	30220.7	41883	26410.5	23452	29941.9	36879.6	35291.6	47044.5	46127	51537	42688.8	43893.8	43727.9	44093.6
M83T385			0.136182	1.13337	0.00347831	83.05	385.045						1857.82	2128.68	1958.79	1767.73	1866.78	1987.76	1787.42	1762.46	1749.11	1593.03	1510.27	1597.02	2086.47	1858.31	1937.75	1598.16	1502.23	2524.12	1873.76	1792.18	2014.43	1847.31	1972.72	1832.5	1753.62	1753.61	1799.9
M971T446			0.0879741	0.680232	0.00355743	971.196	445.69						383.378	286.725	358.315	381.205	277.791	405.797	513.43	437.843	467.391	367.283	409.443	557.235	444.812	548.52	490.098	597.511	556.689	532.642	346.071	233.185	373.57	299.587	240.431	379.578	456.178	449.956	449.812
M609T474			0.0995913	0.688691	0.0035619	608.832	473.555						529.193	655.295	615.845	473.775	603.437	638.656	590.482	606.194	775.7	834.725	608.416	590.627	571.037	599.89	630.117	811.532	698.001	639.547	405.724	502.947	530.434	554.294	405.849	359.749	535.214	535.213	535.669
M788T183			1.20482	0.581125	0.00361435	787.595	182.948						74533.3	66214.6	79719.4	68038.9	63823.1	75168.3	79336.8	71405.5	73201.2	39115.7	80676.4	56762.4	67904.8	51500.7	75697	29073.8	32579.3	31352.5	36533.1	35032.1	52743.3	28364.7	44416.6	35649.5	18379.3	18372.8	19243.7
M317T455_2			0.39543	1.35184	0.00364293	317.027	455.1						4462.59	3589.51	5381.5	5379.4	6398.48	5098.57	6373.79	5372.87	4529.35	4573.45	4438.63	6825.39	5627.05	4117.17	6616.6	5301.09	5407.63	5485.52	7031.27	6460.43	8002.62	7731.49	7651.21	6535.17	6297.3	6303.22	6524.92
M318T390			0.218218	0.75856	0.00379122	318.095	389.861						3295.1	1882.99	2041.46	2710.52	3339.26	3124.25	3516.1	3791.95	2847.92	3012.19	3385.42	3745.71	3833.63	3356.07	8061.63	4726.76	3472.09	3066.18	3162.95	2851.61	2216.2	2418.5	2254.87	2494.1	3393.89	3511.26	3508.6
M997T51			1.20446	2.22465	0.00379131	996.578	50.839						21946.8	10118.1	8921.59	7062.35	7774.76	20237.8	9316.67	11337.7	9051.41	7051.72	11430.9	6935.42	8173.37	9801.44	6750.75	5474.16	5883.04	13603.7	27873.6	27548.2	13978.1	22562.4	20168.2	10500.8	5086.33	5648.51	5232.97
M163T188			0.206522	0.715036	0.00384473	163.039	188.394						2921.21	3400.31	2982.39	3062.93	3536.44	4372.69	3162.81	3955.18	3110.21	3927.22	2876.3	2788.59	4774.71	2734.75	2968.08	4496.04	4154.17	2667.16	1850.88	2805.91	2280.14	2372.44	2200.14	2662.73	4167.98	4169.31	4273.55
M459T456			0.405844	1.86891	0.00387666	459.03	455.68						1797.5	1287.3	1235.45	2061.46	2767.28	1980.86	1883.1	1758.83	1360.67	1699.18	1380.24	2746.4	2657.76	1401.5	4051.11	1827.63	1815.75	1811.43	4806.65	2644.71	2417.19	3589.59	3867.72	2911.43	2388.49	2465.43	2473.62
M145T358			0.347948	0.707256	0.00390017	144.975	357.695						7901.68	4346.48	5045.84	8332.45	4810.01	7257.44	5472.6	7064.59	8321.63	5813.9	7380.42	7519.86	5356.89	4988.4	5225.77	8141.15	5853.27	8755.03	5694.05	6043.9	4384.56	4554.12	4572.63	4153.47	6600.1	6612.13	7021.14
M545T169			0.433376	0.513172	0.00394156	545.286	169.032						4290.48	2707.7	4313.25	2014.96	2221.18	4178.92	4422.19	4019.31	4140.96	6934.82	5780.99	3040.45	2682.01	4525.69	3313.15	4213.35	1989.8	2698.23	2149.08	2488.68	2863.2	2761.85	1393.36	2886.47	3769.75	3880.61	3770.48
M301T40			1.82567	0.660767	0.00397561	301.216	40.137						85121.9	79029	101556	111748	103371	61097.4	138313	129147	109512	132915	106179	149787	80849.4	111179	129664	170741	175144	83009.8	74021.1	85899.2	55405.8	121319	97494.3	71910.6	144415	141459	144416
M359T462			0.290113	0.636922	0.00402267	359.047	462.034						2718.01	2082.69	1758.64	3758.72	2010.53	2807.02	2993.5	2736.37	2596.04	2795.8	2040.06	2102.32	3118.84	2761.42	2103.21	3343.37	2221.87	2239.88	2250.72	2128.55	1053.51	1385.77	1368.9	1534.58	2832.46	2664.85	2815
M1047T481			0.184768	1.26842	0.00409701	1047.17	480.752						1207.16	1257.13	862.881	1025.77	979.157	907.421	864.5	881.135	1185.44	1162.52	1222.68	967.429	883.792	921.405	952.69	1167.12	1459.08	1125.05	1490.58	1371.06	1296.33	1318.31	1247.01	1247.08	1349.15	1365.87	1365.68
M442T478			0.287728	1.64754	0.00411224	442.087	477.521						1943.52	1358.03	1239	1417.87	1998.97	1048.79	1187.47	824.118	1226.74	1899.14	1608.28	1716.93	2405.47	1232.24	3095.6	1575.91	2568.58	1638.38	2764.88	2126.02	1498.06	2500.97	2512.03	2540.62	2021.59	2021.56	1991.84
M275T463			0.242079	1.72873	0.00411993	274.933	463.253						551.89	551.219	899.362	918.433	995.164	823.127	810.659	777.728	523.767	1237.66	915.113	560.155	1289.58	575.476	1140.8	1104.56	1104.42	588.812	1049.79	1201.07	1254.05	1820.14	1383	1633.22	1262.52	1169.18	1174.18
M462T358			0.0889449	0.851808	0.00412356	461.948	357.998						2573.53	2225.61	2227.39	2471.74	2404.35	2030.5	2202.8	2269.12	2641.44	2392.74	2502.67	2436.39	2227.44	2072.73	2777.14	2189.83	2478.39	2445.05	2278.57	1813.83	1913.71	2124.76	2182.96	1990.67	2289.1	2303.78	2289.05
M937T103			1.36913	0.575101	0.00452942	936.594	103.481						31879	32313.7	48900.5	30864.4	59493.5	20656.6	49486.5	57254.9	74100.6	36159	48758.8	69114.8	54101	24427.1	36376.2	72651.7	68061.9	41941	33655.2	43441.2	23433.6	33550	34670.7	23835.9	67079.2	61894	63198.6
M247T453			0.422627	1.50623	0.00453066	246.967	453.279						2067.51	3391.89	4392.8	5001.66	3928.94	4303.84	4102.06	4892.73	3215.07	2936.98	2961.31	4107.11	4879.08	3025.08	5157.84	2552.74	1892.74	2717.71	4159.12	4829.8	5619.71	5800.64	6982.21	6069.82	4359.24	4364.11	5009.9
M137T437			0.75752	1.88507	0.00457132	136.964	436.733						3987.75	3508.45	5816.47	7582.36	6986.89	6318.1	5821.53	8335.84	4056.58	4480.27	4672.32	6336.98	9119.34	5119.68	9321.55	4004.99	5523.86	5050.97	7963.65	7474.66	12072	10533.1	15523.9	9966.19	9216.45	8834.81	8547.62
M424T451			0.268115	0.750013	0.00470731	424.047	450.904						5247.81	4771.79	5832.24	4956.39	4943.89	5754.19	5105.61	4819.31	6706.28	5289.56	5194.96	6433.16	4136.14	4871.99	4594.12	4543.23	3122.99	4195.1	3430.49	4362.85	3865.34	4963.94	4517.59	4021.88	5000.21	4849.89	5002.17
M732T115			0.885201	0.662309	0.00470971	732.493	114.594						114098	21248.1	40501.1	11822.6	46992.8	24465.2	27265.2	38059.4	38280.8	42010.3	30999.3	30843.5	37627.2	25598.7	27893.7	27131.8	29494.9	22132.6	31414	17627	17811.4	19545.5	25870.7	25133.1	29452.4	29679.3	30310.1
M357T477			0.775311	1.7284	0.00471634	356.997	476.979						10902.6	8336.81	11179.4	12953.4	22392.7	11189.5	12627.5	9878.74	10520	9339.73	8955.02	13962.2	24660.5	9965.99	35075.6	11823.5	12033.4	10385.1	19257.9	14693.7	11087.6	24156.7	21179.3	22459.9	20330.2	20485	20347
M397T505			0.521561	1.56734	0.00471823	396.993	504.742						3459.73	3139.51	3118.41	4977.41	4944.35	3848.87	3430.91	5344.57	2819.11	3817.05	3449.35	5302.26	5469.93	2804.51	6391.89	4245.25	3892.32	3774.72	7888.43	7413.21	5394.53	5606.71	6427.59	5141.45	4768.23	4919.33	4766.8
M366T435			0.24152	1.66982	0.00472106	365.998	434.808						746.263	757.727	712.803	832.177	931.997	768.937	772.378	842.989	704.209	907.189	884.585	559.312	1112.33	791.053	1082.72	834.449	834.896	852.669	1505.21	1252.07	756.609	1574.95	1596.87	1113.44	807.404	877.744	975.513
M362T278			0.2258	0.6568	0.00490793	362.108	278.267						1329.76	1370.79	1671.6	1410.66	806.402	1624.15	2451.92	1851.41	1812.51	2151.86	1303.97	1580.83	1482.76	1071.39	1579.14	1934.01	2201.37	1683.48	1369.34	1402.1	1076.01	1067.95	1101.92	1307.63	1694.19	1694.19	1696
M1052T346			0.131103	0.734049	0.00499137	1052.33	345.875						791.429	732.361	559.576	749.602	479.959	761.616	986.695	642.608	735.784	856.087	741.453	783.931	862.035	668.746	904.974	888.937	991.673	815.802	711.043	599.364	504.332	618.889	489.261	561.317	672.299	672.467	633.176
M483T430			0.363053	0.687787	0.00502371	483.066	430.022						4366.82	3525.27	3384.26	3953.36	3155.14	3156.16	3822.45	3389.19	4814.63	4943.92	5344.57	3843.65	3616.41	2634.88	3819.59	5705.09	7476.21	4671.8	3414.14	3699.85	2550.87	2986.9	2320.48	3019.19	4592.35	4591.93	4666.24
M1032T467			0.0590775	0.87931	0.00507231	1031.89	467.041						1177.81	1304.92	1322.94	1273.81	1051.84	1368.92	1224.3	1204.24	1297.9	1286.74	1253.2	1272.04	979.711	1407.84	1206.34	1330.55	1403.42	1383.09	1263.71	1102.61	1117.49	1132.84	977.199	1034.75	1423.91	1423.93	1377.4
M374T454			0.213044	1.52764	0.00515856	374.011	454.291						672.61	1052.38	952.071	1517.67	1445.45	878.946	1436.92	1271.49	1061.15	1019.62	724.946	1571.69	1630.82	768.079	1665.78	1082.65	915.967	1133.34	1554.8	1811.7	1341.67	2022.55	2020.97	2072.87	1370.7	1318.31	1371.14
M215T238			0.507082	2.11161	0.00522568	215.067	238.38						997.252	1449.17	1971.52	3519.68	1097.09	3030.17	3455.02	3942.07	1591.53	1242.44	1057.58	1799.85	6088.05	2229.21	3454.61	1285.33	1760.87	2722.13	5770.45	3393.66	5393.01	4414.16	3115.03	5551.5	2853.37	2810.96	2780.06
M467T331			0.152638	0.637252	0.00524526	466.802	331.034						1428.74	1694.08	1327.23	1578.89	1860.14	810.82	1706.91	2554.57	2040.78	1996.07	1944.74	1870.28	1221.74	1692.69	1103.3	2046.86	2236.13	2099.98	994.53	1758.99	1870.16	1051.04	928.071	1116.48	1603.09	1614.47	1306.8
M441T67			0.3628	0.682999	0.00528658	441.335	66.998						13645.4	12154.8	7939.65	12188	9110.88	9994.17	10652.8	11657.3	7111.68	9314.68	9664.88	9880.54	11154.1	10488.3	6991.13	11055.7	11861.7	6889.94	5355.91	8442.59	7934.14	7488.22	5460.11	5125.55	10034.6	9618.26	10160.7
M103T101_1			0.367294	0.613829	0.0052879	102.684	101.37						2450.07	296.566	1489.11	1695.88	2397.29	3368.16	4518.53	3230.74	3873.73	4004.52	2628.37	3242.32	2192.36	1097.41	2074.29	1316.58	2967.78	2817.83	1799.3	3199.12	1208.49	2472.18	2419.04	2098.08	3376.01	3358.87	2860.9
M551T446			0.184434	1.4117	0.0053573	551.055	446.325						801.43	664.767	957.204	947.431	1045.11	892.959	985.831	938.883	841.79	677.178	723.02	800.686	1136.63	650.096	1162.42	688.827	1160.69	895.8	1400.65	1098.02	1049.04	987.543	1451.33	1025.86	838.483	1133.44	1318.43
M829T323			0.15239	0.877813	0.00537113	828.698	322.599						11427.5	10729.8	9401.47	9881.21	11165.2	9990.14	10302.5	10085.3	11092.5	11544.3	11901.7	10620.6	8801.12	9960.45	10242.7	13302.2	9290.13	12795.6	10453.8	9949.28	9814.94	8860.16	9213.38	9246.32	10387.1	10327.6	10327.9
M536T482			0.138998	0.700446	0.0053815	536.067	482.475						1111.73	915.513	701.592	951.437	665.082	544.815	790.782	776.229	877.233	1193.98	774.822	823.661	704.693	587.884	556.398	1019.99	865.235	918.87	570.01	603.342	516.645	623.141	758.163	596.73	906.018	937.461	903.968
M945T45			0.876228	2.061	0.00544843	944.549	45.18						19605.8	8396.29	2906.53	2727.4	5431.82	4053.47	4084.33	4244.98	6389.64	7683.4	9903.67	5685.69	4523	2470.97	2784.81	1881.26	3132.27	2746.12	16916.9	14075	6411.52	14469.9	16539.3	9888.26	1537.11	1668.01	1666.77
M323T258			0.341021	1.66951	0.00550228	323.06	257.959						1914	2172.8	1054.13	1209.96	2294.94	1196.34	1701.43	935.601	2273.02	2303.14	1948.93	814.069	1073.22	3222.54	2985.28	2695.68	4160.07	1584.25	2345.74	2381.83	3429.26	2970.97	2572.44	2955.1	2720.32	2583.95	2702.17
M244T33			0.34596	0.435839	0.00551739	244.028	33.408						427.989	170.727	1620.22	1815.36	1657.49	2450.82	4011.02	2980.52	2919.6	1932.69	1075.34	3150.46	1841.06	1987.65	2206.6	5480.5	1746.68	2166.54	993.867	837.761	1321.09	1449.66	1234.76	1166.63	2944.49	2684.67	2723.16
M325T453			0.253927	1.6538	0.00552208	324.945	452.788						635.794	1071.21	2158.78	1379.05	1636.26	1683.95	1526.88	1416.51	921.603	716.623	724.923	1043.24	1302.02	905.22	1531.86	826.704	624.634	603.336	1346.47	1370.74	1951.42	1781.49	2203.34	1847.81	1406.38	1303.63	1405.63
M388T177			0.137809	0.590011	0.00562207	388.054	176.838						775.997	409.406	830.472	611.239	340.48	578.161	828.206	610.603	593.839	638.624	417.176	736.154	546.126	561.882	823.131	1967.11	1684.33	888.295	358.141	490.459	509.214	307.274	195.322	396.148	1464.95	1483.71	1483.94
M459T475			0.242095	1.53486	0.00565194	459.033	474.891						1507.41	1401.09	1090.83	1607.42	1967.6	1123.09	1104.67	1207.42	1064.7	1321.72	939.55	1558.28	2791.6	1210.27	3273.04	1586.86	2008.56	1165.88	2054.88	1414.77	1350.47	2368.97	1966.08	1890.21	2015.02	1960.54	1907.16
M460T173			0.439863	0.533712	0.00568166	460.318	173.041						4426.3	2790.59	2646.15	2611.09	1612.61	2641.94	3749.39	2617.74	3928.94	3941.25	5591.42	3819.87	3601.45	4662.52	4020.72	6441.31	4971.9	3319.11	3448.93	2568.32	2212.35	1238.97	1139.32	2013.66	5040.96	4601.3	4606.53
M226T455			0.364839	1.56151	0.00568985	225.994	455.045						1079.49	1745.93	5935.24	3188.85	2857.59	2493.58	1913.33	2150.78	1903.37	2870.17	2427.17	2259.75	2089.1	1970.74	2738.3	2045.28	3415.51	1795.26	2195.13	2925.03	3781.31	4011.09	4382.92	3823.33	2839.07	2839.81	3040.52
M379T435			0.366	1.3422	0.00570044	379.027	434.743						3492.11	3497.01	3203.03	4499.32	4332.13	4133.36	4625.53	3582.35	3826.73	4553.67	3597	4088.18	5519.66	6147.27	4493.61	5669.27	2870.59	2935.95	6798.89	5495.48	4530.21	4949.41	5997.2	4808.76	4413.2	4501.42	4449.53
M487T445			0.66839	0.732762	0.00572478	487.098	445.372						21157.6	16364.3	16673.2	18529.3	18915.2	15843.8	16139.7	15885.1	19422.9	24807.4	19513.5	20134.8	13209.3	14128.2	22155.7	21397.3	26883.6	21828.4	15012.6	15636.4	11142.8	14856.8	14030.3	14250.6	19292.3	19184.5	19184.5
M320T260			0.241064	0.730588	0.00575053	320.114	260.243						3185.77	2516.52	3190.47	3388.55	1507.42	3712.8	3862.66	3321.7	3284.93	3074.43	3198.05	3812.17	3973.76	4777.05	3356.17	4815.42	7441.75	4007.72	2973.4	2705.74	2588.79	2273.54	1502.84	2972.15	3970.45	4016.4	4016.25
M676T428			0.21238	0.617786	0.00587687	676.09	427.805						2352.5	1186.89	940.921	1286.2	877.9	924.812	995.611	941.866	1029.07	1522.89	1034.99	1015.9	866.599	703.224	606.843	1108.44	1031.44	868.906	1033.67	711.109	493.061	590.241	509.444	702.999	1061.6	1072.01	1058.59
M500T446			0.315728	1.4366	0.00601716	500.09	446.317						1908.2	1591.84	1684.3	2416	2117.86	1933.46	1797.67	2025.17	1630.54	2147.31	2011.22	2531.79	2799.51	1597.36	3010.95	1973.65	1829.39	1867.99	3744.34	2939.72	2211.77	2822.54	3230.66	2496.65	2483.62	2535.55	2535.81
M130T190			0.476706	2.12979	0.00609904	130.033	190.206						1183.67	952.05	1495.14	2337.01	1370.01	4330.95	3403.43	1999.14	1234.52	2600.6	678.678	1933.58	4643.66	2442.89	4045.16	3271.93	3673.94	3513.87	4500.22	3412.33	5409.13	5686.81	2387.25	3842.16	4718.18	4733.72	4870.3
M302T401			0.442502	0.772093	0.00623304	302.098	401.135						9673.61	9613.18	10174.6	11655.4	9664.96	9606.29	10772.8	11459.5	13373.3	13634.7	14020.9	14272	11231.8	9354.08	10252.9	13506.1	13061.4	10979.7	12739.9	9847.09	8441.37	10372.4	9016.73	9445.34	11697.5	11697.7	11751.9
M300T414			0.555896	1.56159	0.00623855	300.08	413.584						4162.93	5602.04	3948.66	6905.25	5132.62	6809.26	7082.58	4446.54	6430.87	10583	4558.62	8275.97	11997.9	11953.6	6952.32	6634.83	6651.77	11912.5	11021.2	10861.7	8281.32	11087	10543.7	12819.9	11721.3	11740.1	11223.6
M286T167_1			0.292672	1.92735	0.00624286	286.038	166.642						758.707	764.412	1000.35	1196.06	930.823	2060.32	1687.27	1184.91	555.894	861.834	849.289	911.952	2632.67	1744.47	1545.07	1155.87	1036.95	1024.85	1685.25	1792.1	2849.12	1440.18	1566.76	2329.29	1421.4	1400.53	1523.3
M363T176_1			0.234996	0.50519	0.00625121	363.037	175.979						1128.42	872.65	938.967	1586.55	701.455	611.726	1425.19	714.876	1590.23	1197.15	1125.53	1980.75	980.961	1529.17	1704.23	4874.8	6497.49	2712.89	637.965	455.977	910.703	736.127	484.071	833.715	3127.3	3126.89	2905.49
M643T324			0.175553	0.720363	0.00629668	642.781	323.741						1961.23	1198.94	2065.82	2161.08	1870.24	1599.31	1655.52	1974.21	1965.54	2157.88	1823.32	2516.49	1869.3	1739.63	2085.68	2852.69	1359.62	2122.85	1396.46	1113.6	1209.08	1843.75	1604.46	1543.96	2208	2242.97	2207.93
M511T172			0.797529	3.94315	0.00641651	511.348	171.593						14326.9	761.319	1197.27	3414.3	1314.8	2437.01	1619.06	3218.73	1312.82	1012.86	2875.01	1252.45	4239.84	1531.21	2102.3	2858.97	2194.06	1256.32	7519.96	10533	4274.5	4665.28	13401.8	4127.18	1998.55	2065.52	1997
M692T407			0.302424	1.86692	0.00644636	692.335	407.245						1697.79	1487.07	974.261	1272.12	1140.6	1044.4	509.981	383.344	1142.18	1154.35	1321.01	1472.94	1498.33	1363.64	642.517	2518.9	2030.35	2168.25	2310.94	2238.51	1373.63	2101.96	1807.09	1339.13	1455.39	1337.11	1455.04
M215T394			0.234633	0.503686	0.00646636	215.051	394.346						1639.65	527.962	1272.79	1970.96	1854.43	1077.01	1736.28	1907.11	1294.95	779.096	1924.86	1303.72	1300.71	1348.21	5106.59	1850.6	2681.44	1592.72	1309.19	750.36	537.658	631.845	638.732	638.202	2147.79	1647.86	2336.86
M515T346			0.254276	0.551388	0.00649549	515.172	345.827						1511.36	1065.2	979.807	1157.38	722.553	1405.85	1576.8	1395.12	1401.61	1720.42	1759.49	1210.39	1661.73	1434.79	1794.52	1364.82	1544.01	759.218	1615.42	1039.73	709.882	652.081	565.45	415.126	1174.78	1189.41	1175.68
M331T709			0.373907	1.58627	0.00652941	331.266	709.173						2945.92	2767.59	2740.85	3230.96	3085.51	610.691	2135.89	2856.65	2508.92	2567	1888.43	2748.98	2519	2648.39	2687.37	2373.36	5267.78	519.367	4869.34	3422.81	3933.95	2936.65	2977.19	5187.49	2061.5	4921.48	6427.13
M689T462			0.0568458	0.819039	0.00656241	688.975	461.933						464.686	452.459	653.279	517.501	435.644	614.355	576.228	530.783	509.259	464.488	551.909	655.028	696.463	600.149	631.65	566.641	812.116	683.878	415.59	470.895	464.493	409.989	454.227	477.554	496.669	532.338	497.126
M154T452			0.509487	1.84327	0.00669007	153.991	452.034						2357.93	1570.21	2469.62	2846.02	4472.44	4581.87	4230.24	4591.24	2148.23	2519.86	1246.55	2096.39	5463.52	2413.38	6191.88	1719.96	1523.18	2538.77	6478.66	3472.19	5505.02	5198.79	5923.93	4448.23	3766.7	3675.86	3767.66
M571T455			0.168116	1.35401	0.00672608	571.029	455.252						943.752	994.286	1013.44	942.342	840.299	958.156	987.279	955.26	814.331	699.529	1041.76	1063.31	854.952	1097.43	976.52	1170.23	757.143	1210.62	1256.25	1459.9	949.056	1449.44	1220.57	1195.1	1206.71	1206.97	1145.56
M949T480			0.150399	1.25031	0.00674064	949.188	480.333						953.542	1051.42	697.345	747.8	787.02	744.065	722.155	718.557	890.73	1031.99	945.278	966.799	797.901	740.533	685.375	1032.25	1226.84	877.446	1245.22	1153.31	1029.64	1009.86	1050.46	1107.51	964.77	1014.45	964.965
M383T350			0.128556	0.87984	0.00677901	383.068	349.783						4743.95	5386.38	4577.75	4818.79	4637.77	4920.09	4970.98	4787.95	5128.2	5542.43	4920.98	5463.21	4944.97	4742.1	4527.26	5908.57	5241.32	5704.8	4765.51	4857.9	4698.79	4416.46	3983.96	4388.55	5430.18	5307.42	5306.15
M627T186			0.099747	0.668944	0.00678149	627.189	185.85						589.179	359.375	572.278	610.066	286.54	372.348	611.648	457.844	505.83	452.098	349.802	533.514	496.935	559.116	752.684	1476.92	1211.05	789.552	314.063	353.708	374.199	412.371	197.954	294.825	684.165	683.773	740.82
M99T458			0.342041	0.636235	0.00685125	98.9554	458.332						5911.3	5167.71	5714.9	5326.89	5060.15	4975.78	5201.77	10017.7	9074.44	7534.81	8053.86	6420.25	5745.09	5784.54	4629.62	5240.58	8407.02	4662.58	4431.29	6821.1	5040.01	4399.66	3867.69	4899.7	7721.83	6502.69	6542.8
M509T434			0.519729	3.65332	0.00686594	508.984	434.156						1166.68	841.343	585.84	1155.51	1537.11	1020.27	803.304	757.641	704.076	1443.09	731.492	975.151	1729.11	562.948	1571.14	598.546	878.47	860.737	6223.1	2873.51	1577.26	2992.19	4208.83	1906.93	1424.49	1478.61	1478.95
M259T435			0.202351	1.53477	0.0068756	258.985	434.838						763.238	676.643	682.22	866.744	835.991	633.651	957.923	828.087	596.163	874.832	763.262	1041.48	1055.96	708.413	1044.63	395.75	563.924	699.427	1442.16	929.916	1099.76	1279.5	1758.98	1258.3	1014.47	1014.73	1027.33
M523T409			0.191848	0.631164	0.00693959	523.109	409.114						1948.83	2562.98	1903.34	3366.95	2105.71	2551.03	2170.32	2817.73	2295.87	1555.62	1396.24	2235.16	3034.01	2482.89	3858.02	3824.01	5400.64	2410.45	1617.77	1310.27	1378.29	1327.38	1119.78	1117.72	3116.55	3028.79	3119.05
M535T459			0.115719	0.804517	0.006943	534.802	459.178						1772.94	2175.45	2677.97	2329.22	1485.7	1621.35	1658.27	1764.77	1993.38	1850.23	1920.77	1806.53	1755.61	2156.54	1335.34	2021.55	1924.6	1846.15	1542.3	1864.91	1513.31	1280.21	1213.57	1430.51	2098.35	2152.17	2099.6
M552T197			1.09306	0.64179	0.00697903	552.328	196.9						28374.9	28688.2	36165.1	41691.4	20018.6	38846.1	50017.6	51818.6	31212.6	51102.6	35698.3	43778.5	35913.2	36732.7	43623.7	74643.7	51935.2	34707.4	37726	33935.8	28115.8	21759	18078.8	29578.6	65797.1	60753.4	65883.5
M457T436			0.322099	1.90273	0.00699728	457.013	435.673						1294.33	705.129	1127.31	1517.7	2327.89	1397.02	1232.61	1289.48	995.941	961.792	915.946	2152.08	1954.8	949.514	2735.95	883.425	1137.37	1356.41	2652.7	1920.95	1581.19	2488.52	3536.66	2181.49	1943.45	1827.57	1829.6
M395T51			0.913019	0.592284	0.00699739	395.021	50.721						10487.9	13633.7	18967.4	21364.3	15178	11046.9	14194.9	14733.5	22748.6	20746.2	19706.8	24150.5	18858.6	22931	10712.5	30034.3	34008.1	12002	12228.6	14618.8	4443.99	15717.7	10269.5	11592.4	22391.9	20752.8	20774.2
M377T434			0.396382	1.48178	0.00703566	377.011	434.293						3132.64	2527.86	2923.57	4229.09	4009.15	3240.9	3335.69	2786.19	2435.49	4288.12	3051.74	3637.09	3557.24	2843.89	4607.07	2888.7	2468.17	3732.51	6082.39	4675.6	3320.19	5177.55	5248.61	4441.19	4149.58	4242.19	4243.46
M569T28_1			0.277598	1.71075	0.00711427	569.253	28.491						1910.25	1358.14	1447.09	1479.19	1594.75	1230.16	823.59	746.381	1118.7	1071.06	736.794	1017.35	1521.51	1070.97	936.254	714.333	1614.32	1129.26	2227.96	1502.74	1061.84	1683.66	1836.42	1120.27	1351.78	1388.97	1394.55
M521T497			0.311726	0.608354	0.00734663	520.997	497.02						1994.73	1701.37	1737.53	1871.63	1529.25	1389.2	2277.14	2199.62	3166.23	3476.4	3604.09	2279.91	1522.65	1818.03	1717.39	2068.71	2048.31	1631.11	1540.88	2654.88	1791.6	1413.6	1357.7	1585.43	2040.88	2033.97	2053.97
M301T372			0.151641	1.23483	0.00741383	301.043	372.277						1177.02	1132.87	1143.11	1180.46	1638.68	1391.95	1039.9	1162.24	1132.3	964.468	1049.8	1283.11	1167.37	1768.38	1622.64	1407.6	1207.23	1514.58	1351.6	1320.92	1317.81	1649.71	1185.21	1363.94	1284.33	1299.33	1271.09
M885T489			0.281307	0.684818	0.00744064	885.109	489						3325.89	2373.74	2164.03	2352.05	2447.35	2140	2222.4	2409.25	3351.46	3741.05	3469.82	3654.74	1830.3	2316.64	2061.94	3443.96	3034.07	3328.98	2239.34	1962.33	1734.1	2555.79	2416.61	1999.75	2711.02	2821.5	2711.56
M543T456			0.230828	1.59142	0.00747914	542.992	455.902						760.748	788.11	725.756	717.515	868.693	872.741	766.733	825.236	654.118	672.223	819.381	1127.76	816.879	827.35	1054.72	844.814	857.496	1037.51	1783.67	1287.08	974.558	1262.99	1459.47	975.215	761.822	761.509	801.669
M437T502			0.296991	1.49143	0.00749006	436.963	502.347						1074.49	1017.96	970.123	1693.73	1459.62	979.459	961.619	1453.75	1253.13	1355.37	1503.53	1676.02	1500.07	963.67	1872.87	1365.06	1315.77	1395.01	2752.32	1862.61	1769.73	2089.42	2233.69	1527.08	1741.23	1806.49	1743.9
M898T478			0.146157	0.77073	0.00758171	898.048	478.495						1593.79	1436.43	1239.47	1403.34	1305.82	1419.58	1347.69	1029.47	1386.06	1647.34	1562.31	1488.65	1094.2	1545.16	1141.35	1715.52	1645.1	1582.9	1070.01	1053.56	966.657	1208.36	1199.68	1023.27	1472.85	1518.36	1517.83
M433T459			0.270458	0.720236	0.00766191	432.855	458.614						3089.69	2846.29	2521.41	2804.95	2236.7	2533.89	2947.68	2507.84	3210.83	3606.74	3240.98	3421.29	2395.94	2851.31	2215.91	3266.11	3847.6	2884.39	2895.26	2852.8	2231.21	1769.47	1651.67	2237.5	3108.07	3107.76	3137.32
M79T399			1.01617	1.36904	0.00767056	78.9587	399.265						25354.5	58146.8	67148.8	58680.2	77168.6	43071.1	46475.1	23305.6	42369.4	28405.6	41843.9	29743.3	66069.9	30207.2	51981.6	33037.5	47379.7	45717.8	48523.9	49973.5	48741.4	46124	51177.5	45891	49742.3	44541.5	49794.9
M237T33			0.547973	1.54337	0.0077905	237.099	32.894						4327.57	3202.12	9688	9460.88	7435.69	6008.1	4605.02	5789.75	7374.52	4684.47	3582.35	7523.24	8597.65	6870.04	3712.89	8661.01	6749.96	3283.09	8178.05	11763.2	7653.57	7504.71	8405.92	8289.13	10348.9	10635.3	10634.8
M891T447			0.239599	0.711609	0.00794948	891.115	446.949						2695.38	2351.12	1829.07	2470.87	1898.52	2111.61	2222.12	2667.23	2730.13	2916.39	3137.22	2843.67	2676.22	2022.18	3761.04	3670.14	3749.95	3033.91	2539.75	2558.7	1840.06	1581.56	1324.19	1909.21	2971.67	2973.08	3077.66
M299T499			0.256158	0.631379	0.00795836	298.912	499.386						1557.54	1118.96	1239.85	1363.09	1195.83	1219.51	1595.96	1404.54	2161.08	2723.89	2135.53	1615.04	957.673	1640.22	928.934	1579.3	1323.69	956.878	1039.27	1548.56	1078.53	1368.19	1183.28	1128.93	1566.92	1535.14	1567.71
M742T493			0.261165	0.728456	0.00799219	742.066	492.804						3131.19	2860.98	2403.92	2298.13	2696.54	2144.03	2429.39	2802.16	3504.09	3807.65	3267.06	3101.23	2318.98	2467.73	2439.33	3244.41	3497.59	2843.59	2804.53	2771.17	1923.4	2276.13	2043.18	1957.85	2944.47	2996.24	2997.51
M645T446			0.179504	0.737692	0.00807846	645.126	445.757						1965.08	1535.93	1597.96	1719.43	1439.66	1727.27	1937.39	1701.49	2459.84	2012.16	2346.76	2052.78	1995.93	1918.75	1903.37	2820.94	2601.03	2116.04	2029.32	1440.8	1561.21	1447.18	1120.65	1629.67	2080.36	2024.28	2079.51
M176T84			1.39589	0.51686	0.00808744	175.984	84.331						11748.5	7355.8	16664	21687.3	17944	10642.6	24577.9	24641.1	50842.8	50078.9	38000.8	41323.4	11429.6	9816.59	22542.4	34385.7	40164.7	12505.4	11616.8	31041.7	12489	22668.1	18420.4	22365.3	43719.6	43821.1	36453
M379T32			1.16579	8.59423	0.00817171	379.155	32.138						20328.8	7475.46	11554.3	16439.4	14500.1	10391.7	3074.8	1938.39	1056.63	1600.85	571.961	1324.02	8550.26	744.07	10809.2	3223.56	6474.66	11632.1	24758.1	23396	9489.97	12387	11171.4	1015.49	8683.79	8685.59	5588.89
M432T308			0.280903	1.5104	0.00817901	432.116	307.988						1269.79	1794.16	1013.78	1384.22	1199.82	1153.47	847.646	1044.6	1060.04	2121.2	1301.42	1388.01	988.899	724.383	1282.81	1598.77	1451.09	2249.02	2313.17	1823.93	1944.88	1919.81	1996.95	1726.34	1495.68	1539.17	1542.26
M135T403			0.730086	0.823826	0.00821476	135.029	403.01						76681.9	86384.3	86207.4	96833.5	90972.5	67591.8	89616.9	70757.4	98230.8	83201.3	80294.5	96173.3	79662.2	75480.2	90218.9	84213.4	83608.7	83724.8	64870.8	66851.9	70232.4	75957.4	73832.2	75223.3	95352.5	95251.8	97333.4
M335T459			1.03194	0.657196	0.00834279	334.878	458.532						33189.3	32130.4	26269.3	26113.4	20534.3	23489	26433.1	23594.8	32673.6	40183.5	37049.4	30896	24210.4	27790.4	21020.3	35957.8	35341.9	28960.8	24504.1	29363.1	19741.2	17353.5	14862.3	19588.7	30810.4	30637.7	30912
M557T502			0.190277	1.40979	0.00837459	556.921	502.059						584.439	745.364	596.475	778.374	1010.69	704.291	733.658	851.81	752.7	604.132	718.695	650.184	894.159	533.11	803.726	883.765	556.074	780.793	1249.42	907.598	962.805	1049.86	1206.98	701.185	935.579	960.559	935.115
M813T446			0.0850626	0.759784	0.00839488	813.17	445.692						650.063	739.414	743.25	811.866	843.691	854.138	748.762	709.588	957.734	751.831	700.12	950.493	686.096	770.524	947.745	865.26	1137.1	967.743	453.813	582.711	656.503	653.052	660.95	654.011	838.526	801.692	801.25
M611T200			0.17575	0.580228	0.00842252	611.244	199.746						759.892	1106.74	660.914	1120.92	507.367	733.042	567.187	466.119	806.875	1000.04	856.942	874.445	426.84	735.439	617.852	1974.18	1874.41	998.001	477.351	662.705	469.683	326.125	320.081	396.63	1235.98	1220.14	1220.34
M671T351_1			0.761777	4.38502	0.00843629	671.159	350.935						829.666	603.454	6219.68	8811.55	441.098	6772	7644.69	635.035	809.123	1016.09	1005.81	509.124	8445.01	709.25	679.889	991.828	1021.16	659.339	14653.7	12431.8	5125.69	6935.07	5329.48	6477.58	682.71	727.419	728.097
M344T271			0.396465	2.29868	0.00844022	344.133	270.738						1018.42	1760.73	1601.16	2307	1341.38	2275.57	1970.68	1323.21	1315.78	1086.07	665.919	2598.28	2872.52	2128.8	5573.41	2531.93	2401.76	4291.48	2116.18	2281.84	3631	4658.51	2718.69	5189.78	3776.53	3688.83	3688.05
M931T128			0.695363	1.83597	0.00847264	930.62	128.302						6163.82	4945.88	6292.21	6170.34	6805.47	2757.5	3994.16	9419.59	5776.71	3164.29	2430.89	4734.95	8573.44	10200.1	9175.14	8412.49	8929.47	6724.59	11711.6	10408.9	7797.33	7304.05	7434.47	9542.55	10024.8	10219	10025.1
M577T458			0.261489	1.78239	0.00849676	576.896	457.779						712.862	597.429	593.032	851.131	954.455	698.207	690.093	637.956	584.955	802.816	757.212	650.718	919.079	544.997	1037.51	771.185	552.238	1105.39	1995.3	1286.05	935.113	1079.92	1012.66	1041.1	1005.2	1004.25	975.201
M156T124			0.505317	0.540602	0.00853687	156.03	124.187						2362.77	2772.91	3618.09	3493.48	2920.08	2640.94	3231.33	2997.31	5283.96	5584.72	5207.01	4558.93	3185.4	2523.89	2761.27	3944.37	4869.16	2230.25	4165.45	2956.47	1025.44	1986.13	2506.65	1882.19	4355.42	4676.51	4667.77
M285T34			1.40009	0.676042	0.00858411	285.222	34.0195						51457.1	30484.2	80538.1	67503.1	89888.9	90574.2	67097.2	74682.6	57831.6	86484.2	54318.5	85781.5	67530.6	54852	62034.7	79817.4	64696.6	35789.9	61667.6	45003.1	31263.8	56788.8	47013.2	46389.7	25256	28073.2	25228.1
M239T458			0.958527	0.667176	0.00858774	238.891	458.411						28634.7	27072.6	21934.2	22097.1	20624.6	21098.2	36839.1	20941.4	38726.8	34663.7	27732.1	26388.3	35606.4	37776	21073	26547.8	38387.6	23495	24222.5	25437.7	17936.8	19971.3	17368.7	18685	41309.9	40911.8	40910.6
M437T473			0.0811559	0.723401	0.00869466	436.826	472.696						761.694	733.52	974.967	874.618	744.064	915.56	1098.1	1065.11	1036	824.158	773.02	775.382	841.277	883.041	883.542	851.142	798.518	726.858	565.368	563.839	837.586	708.241	772.211	583.373	813.499	836.759	836.675
M348T400			0.134586	0.758465	0.00869669	348.09	399.855						1821.24	1795.48	1280.31	968.382	1256.83	1518.6	1349.81	1612.18	1968.64	1542.65	1459.93	1569.39	1722.38	1428.51	2114.91	1739.29	2605.16	1995.97	1499.46	1073.23	1036.07	1292.9	996.95	1308.79	1532.62	1532.21	1493.33
M463T451			0.0846868	0.870464	0.00872149	463.166	451.427						2165.33	2324.98	2166.52	2520.33	2283.79	2393.77	2510.8	2512.59	2403.64	2441.31	2205.35	2560.63	2282.01	2140.61	2241.68	2693.09	2396.18	2564.58	2311.7	1955.25	2220.88	1909.51	1972.08	2369.24	2357.98	2294.01	2357.97
M214T396			0.855064	0.703527	0.0088188	214.048	395.575						35919.9	22119.5	24481.7	30183.7	42150.7	31970.5	35512.7	35498.8	27402.7	29699.4	39249.6	32062.9	36554.5	24260.4	77461.9	38449.2	42725.7	31137.5	34467.3	25809.9	18808.8	18361.9	21390	21463.8	32563.7	33357.6	32960.3
M165T363			0.830508	0.114624	0.00889815	165.005	363.135						1428.3	1505.59	1283.32	1739.86	1581.61	13317.3	1072.28	11919.8	1861.25	14694.3	14216.4	15275.8	13489.2	1670.22	1500.71	15416.8	2255.21	1930.79	1024.47	1047.52	1093.38	1150.64	1198.41	1252.94	12481.2	12434.5	4401.88
M729T459			0.134475	0.722395	0.00892854	728.792	458.793						1168.87	1591.6	1181.37	1128.43	1127.03	1271.31	1337.73	1154.2	1442.62	1012.91	1371.57	1583.79	1531.44	1371.24	900.929	1606.36	1893.54	1486.59	996.659	1213.14	1111.69	837.354	741.792	808.323	1166.96	1166.76	1154.25
M827T459			0.114845	0.733352	0.00893904	826.767	459.104						617.205	924.49	711.062	680.355	615.606	771.755	641.567	726.555	757.748	856.186	790.735	797.919	771.325	816.333	511.453	859.518	989.974	816.467	623.252	793.441	553.316	459.945	420.112	501.875	649.012	659.982	648.226
M353T459			0.296505	0.635511	0.00895334	352.888	459.096						2365.28	2310.13	2817.39	2668.89	2175.13	1935.53	2320.1	2428.54	2439.38	3983.24	3754.35	2478.91	2238.56	2239.33	1681.72	2332.56	2583.55	2709.54	1596.27	2356.44	1825.11	1683.09	1791.23	1808.63	2603.83	2551.15	2668.03
M377T424			0.322663	0.738698	0.00896352	377.058	424.4						5037.54	3146.46	4414.58	3662.01	4452.58	3348.99	4891.41	3338.37	5726.31	4981.63	5348.16	4473.7	11287.5	3718.33	4552.24	4305.03	4315.8	3710.11	3506.8	3853.31	2739.37	3974.54	3835.08	3335.54	4087.11	3930.61	3931.34
M315T472_2			0.237483	0.809095	0.00902456	314.904	472.291						12941.6	10501.2	14523.7	11448.8	11176.2	11763.8	13237.6	12651.3	14218.4	11577.1	10875.2	13821.4	10992.4	11887.6	12824.9	14108.1	15250.2	12912.4	9743.19	9451.27	11607.9	12251.7	9001.01	9744.41	11851.2	11237.3	11291.2
M442T115			2.21905	11.2133	0.009053	442.254	115.242						4113.87	13716.4	20128.3	8804.26	8414.96	10119.4	3620.88	5916.24	3834.65	4995.05	2416.03	8733.8	16103.2	7257.56	5150	12251.9	6772.37	5207.3	51569.2	123695	33694.6	21685.7	71411.8	28922.2	26290	26391.8	27697
M458T446			0.176698	1.2668	0.00917998	458.08	445.722						1457.01	1194.56	1088.81	1716.97	1538.95	1302.49	1537.65	1799.71	1358.82	1295.71	1176.67	1687.8	1842.16	1428.89	2763.65	1126.37	1292.38	1231.01	1858.76	1731.13	1593.38	2056.32	1999.35	1980.33	1790.47	1742.57	1752.54
M794T322			0.130335	0.726023	0.00921105	793.724	321.884						1481.65	1214.26	950.217	2251.24	2408.55	988.095	2593.99	2572.25	2624.84	2334.37	2188.28	2719.03	1208.1	2406.31	2462.03	2622.58	2885.4	2624.33	2014.99	1454.94	2525.11	1685.45	2060.76	1172.89	2357.85	2226.54	2357.12
M633T458			0.143634	0.741602	0.00935687	632.779	458.392						1501.15	1411.49	1325.5	1347.13	950.343	1214.68	1342.67	1059.61	1452.3	1385.67	1190.52	1316.3	1150.74	1561.55	1001.2	1353.54	1407.81	1217.27	970.49	1338.52	1023.41	832.238	765.954	814.638	1360.39	1360.12	1380.03
M921T595			0.301791	0.601346	0.00948439	921.479	594.736						1771.43	1358.14	1180.24	2057.4	2549.73	2055.36	1653.54	3010.71	2265	2952.56	2872.75	3404.99	804.481	577.776	933.419	449.231	417.878	756.47	1826.98	2327.53	696.398	1682.21	1632.42	1551.94	165.091	212.08	182.992
M862T446			0.108466	0.556938	0.00954819	862.17	445.675						276.69	631.373	553.182	480.363	241.877	481.892	540.348	733.95	806.562	536.602	628.176	412.804	424.254	648.014	404.718	685.168	670.325	686.557	315.069	559.131	475.105	297.8	205.882	184.538	505.598	546.369	546
M121T63			0.883223	0.747494	0.00971316	121.04	63.075						21771.2	34599.3	44733.4	49639.6	42606.8	47612	47803.3	45013	48887.7	56608.8	36450.3	53335.6	42904.3	48228.3	47821.1	70373.4	71585.5	45098.9	44509.7	28833.1	32968.2	39116.4	30279.3	39645.3	61488.8	60903.7	60910.4
M217T452			0.695462	0.281522	0.00977069	216.957	452.257						7541.34	1007.6	1571.43	1663.83	1330.26	1728.64	8046.01	1715.86	1718.76	7894.59	7644.62	7988.7	8833.57	1221.34	7998.82	7328.84	7938.79	7672.3	910.846	1315.57	1695.79	1948.1	1766.52	2218.84	1654.94	1648.32	1804.67
M173T365			0.589736	0.471378	0.00980879	173.092	364.857						9357.17	4857.16	2593.47	5873.41	3568.85	4735.29	4364.46	5519.09	5191.77	10452.9	6717.47	10052.2	13824.5	1522.66	6254.3	7813.8	7242.71	4391.25	4919.62	4293.05	3643.75	2046.1	1828.37	3207.38	5694.31	6338.35	5723.49
M472T454			0.310353	2.07304	0.00983301	472.006	454.381						671.135	734.144	977.552	756.387	1540.72	985.551	1072.98	754.566	982.5	1042.82	479.591	1353.39	1050.6	580.515	1615.33	842.606	820.013	947.517	1601.99	1265.25	1595.37	2611.16	3111.55	1601.69	1131.2	1214.22	1214.35
M542T436_1			0.162204	1.36719	0.00984988	542.056	436.08						836.534	672.706	772.999	1658.41	672.649	1638.25	652.753	579.677	874.333	717.032	712.069	626.07	868.717	1727.82	1578.57	772.146	1039.29	725.922	1089.24	683.036	1072.17	1058.49	803.546	983.687	894.085	1013.72	836.354
M425T480			0.448277	1.42506	0.0100031	425.143	479.891						4994.78	6804.88	3521.16	4485.23	4334.02	4375.77	3974.9	4039.24	4119.63	5415.23	4522.34	5937.81	4572.29	4463.84	4097.42	5918.3	8386.33	4742.04	7654.3	8624.44	6243.26	5582.52	5173.33	6636.84	6083.83	5939.26	6078.67
M481T319			0.311939	0.606726	0.0100133	480.93	319.184						1826.13	2212.06	1455.52	2420.93	964.571	1770.73	2150.42	1744.76	2998.1	3008.45	2260.88	2593.96	2205.05	2024.31	2592.41	2167.28	2178.95	2199.03	1280.98	2565.28	1285.51	1212.84	1027.94	1580.66	3287.07	3177.32	3290.53
M169T151			0.923407	0.687945	0.0100373	169.017	151.415						31508.3	23771.7	30764.6	36803.4	21555.9	26211.7	32501.5	29249.8	32212.5	38148.2	26752.7	36121.3	29943.8	35462	26389.1	26496.9	34238.3	27135.7	23323.9	32237.8	21621.3	21128	11637.3	24191.5	45878.6	45721.7	46713.1
M543T303			0.281669	1.63346	0.0102602	543.006	302.986						1278.61	1547.85	1654	1360.42	1969.1	1659.06	1361.36	1485.91	1108.11	1119.51	954.505	704.657	2181.61	1962.91	1866.53	942.74	1286.95	1150.69	1463.79	1469.85	2328.55	1538.05	2540.78	1658.8	2436.49	1521.98	1516.68
M563T415			0.113832	0.75138	0.0103312	563.029	415.429						1074.47	1147.33	1094.18	1291.9	1245.41	1475.07	1447.48	1466.78	1569.08	1244.66	995.493	1356.47	1404.57	2065.44	1373.62	1415.45	1769.7	1201.14	1223.25	1029.36	1158.89	935.946	779.301	944.379	1333.43	1302.2	1333.46
M367T127			1.46943	2.51213	0.0104882	367.357	126.931						51973.9	20714.8	39578.5	26167.9	16220.9	11595.2	3731.84	8045.56	24442.2	21943	32569.7	21790.7	62245.8	4202.44	5529.21	12029.1	16564.2	14847.3	45660.7	65397.9	10132.7	56941.1	50235.4	54304.9	1534.52	1961.9	1631.57
M203T236			0.210548	1.3058	0.0105191	202.986	236.497						1427.49	1498.06	1336.25	1298.81	1633.2	1207.52	1420.16	1698.02	1370.98	1238.58	1175.14	1282.45	1415.37	1248.85	1603.93	1297.26	1529.86	1293.24	2029.43	2092.22	1461.24	1782.85	1844.96	1477.7	1963.18	1847.56	1848.7
M933T446			0.138039	0.688635	0.0106134	933.244	445.691						816.996	683.937	725.083	880.216	553.112	1138.67	1029.21	717.831	1044.65	903.231	821.961	1231.97	979.89	1258.15	1109.01	1626.13	641.855	1321.57	848.41	578.614	778.372	680.093	441.746	631.621	1118.2	1096.15	1096.86
M405T431			0.116028	0.81705	0.010636	404.968	430.911						1519.48	1624.71	1756.97	2137.2	1610	1140.92	1610.22	1570.09	2101.06	1693.29	2046.82	2002.15	1367.73	1995.99	1872.88	1912.09	2107.81	1655.43	1550.78	1561.87	1386.05	1426.04	1413.13	1669	2318.49	2317.81	2348.92
M554T467			0.260008	0.675643	0.0107841	553.899	467.291						2188.71	1967.19	3914.28	3702.18	3379.2	2212.69	3762.4	3556.12	2312.58	3631.44	3327.41	4169.93	3751.89	3909.37	3280.22	4349.17	4535.92	2488.66	1959.86	1897.76	2001.72	3232.12	3023.47	1911.34	3895.66	3724.39	3724.94
M478T436			0.169742	1.24336	0.010808	478.094	436.341						1614.01	1588.59	1533.89	1873.63	1803.27	1910.71	1746.07	1829.43	1383.16	1504.71	1676.27	2029.01	2124.57	1398.13	1977.86	1638.01	1523.28	1852.82	1974.95	2047.37	1743.78	2272.74	2288.36	2316.09	2113.07	2032.6	2031.82
M431T463			0.226341	1.19094	0.0108367	431.069	462.809						2325.63	2784.45	3246.79	4201.56	3647.64	3594.69	3641.37	3747.24	2748.94	3522.38	2662.1	3551.09	4249.2	2503.93	4536.16	2503.66	3957.88	2740.71	3964.78	4077.43	3700.26	4062.74	3942.43	3920.07	4468.22	4462.75	4628.26
M913T448			0.155439	0.749757	0.0108469	913.097	447.589						1442.24	1434.47	1084.88	1794.49	1143.87	1367.66	1422.48	1480.18	1456.64	1686.02	1559.27	1906.38	1378.91	1282.37	1876.22	1986.71	2232.16	2007.04	1536.51	1373.94	1243.25	1084.55	824.147	1068.53	1808.77	1783.8	1808.88
M793T468			0.102837	0.836177	0.0108609	792.895	467.563						2661.4	2886.79	2760.9	2779.29	2365.51	2896.51	2859.74	2736.36	2709.09	2680.19	2792.24	3291.27	2779.4	3423.61	2595.12	3251.41	3406.69	3285.97	2176.16	2420.14	2764.3	2415.6	1946.01	2550.39	3016.25	3016.32	3030.45
M252T431_1			0.242217	1.53416	0.0109992	251.958	431.478						943.467	853.183	1461.39	1577.25	1620.33	1593	1530.77	1350.39	1127	997.54	938.315	1598.87	1941.98	1114.82	1915.02	1173.58	1001.88	1000.07	1446.6	1494.48	1947.66	2311.6	2579.04	1792.61	1469.02	1395.01	1468.13
M665T384			0.251539	0.665577	0.0110568	665.005	383.936						1232.78	1576.72	1565.15	1788.86	1246.01	1199.72	1626.02	1281.22	2214.78	2174.63	1738.2	2336.46	1550.59	1297.05	1472.54	1831.6	2853.88	1835.37	1430.46	1563.18	878.452	1522.14	1057.16	1117.11	2291.08	2146.12	2290.51
M187T455			0.532705	2.40701	0.0110592	187.001	455.138						1613.05	1579.08	2065.67	2599.5	2664.06	2091.99	2291.76	2214.89	1309.85	1848.22	1484.83	2385.57	3285.41	2165.23	3139.08	1919.09	2043.45	1918.75	4244.39	3872.97	3444.86	4029.84	8821.15	3351.96	3028.68	2966.74	3025.86
M689T446			0.0607722	0.838466	0.0111065	689.087	446.33						724.655	791.059	635.363	840.268	488.506	704.086	933.676	862.693	793.037	945.92	747.834	746.023	701.113	847.552	666.718	953.044	1282.07	621.634	682.672	648.543	701.83	815.352	694.674	673.73	913.852	964.319	915.106
M237T458_1			0.925669	0.738018	0.0111074	236.902	458.409						38948.6	45802.3	39786.2	38318.5	35062.1	32607.4	38345.2	33460.3	45007	50291.8	46064.2	38431.9	37244.8	37794.6	30816.4	46565.9	44642.3	38127.2	35485.5	40204.6	29438.8	26014.6	23977	30565.2	42809.7	42779.3	43659.4
M413T473			0.152153	0.800878	0.0111514	412.88	472.831						7903.37	8398.71	8822.03	7586.83	7373.48	7970.82	7978.4	8442.13	8958.69	7275.81	7811.11	9123.76	7939.67	8912.41	7595.56	9417.94	8478.95	8623.1	5257.99	6200.98	8456.08	6765.09	6034.85	7000.49	8051.06	7897.52	8052.06
M333T434			0.34433	1.51519	0.0111701	333.022	434.068						2233.07	1910.25	2104.51	2355.59	2076.52	2087.75	2362.9	1832.97	1437.37	2433.26	1979.91	2270.58	3205.94	1720.88	2328.74	1627.52	2173.65	2003.61	4470.33	3332.34	2568.32	3068.23	2798.45	2424.9	2831.92	2945.98	2831.75
M335T473			0.280461	0.734796	0.0111959	334.878	472.583						10162.7	12146.4	13401.1	12463.6	11919.9	12113.5	11944	12533	14437.4	10910.4	11365.6	12729.9	9717.66	12283.7	11108.5	12499.7	9154.14	11927.2	5462.74	7192.84	11449.9	10483.2	9672.98	10054.8	12551.2	12376.7	12723.6
M714T183			0.448769	0.550605	0.0113287	713.558	182.668						8445.28	9964.64	8861.15	7109.66	5847.15	6794.66	10254.4	7400.42	9579.24	3999.97	8933.67	5351.35	6953.67	6049.68	9355.76	4893.43	4613.57	6043.4	3921.6	3482.6	5225.47	3070.03	5731	3632.32	3012.51	3018.63	3227.29
M887T80			2.48094	1.63662	0.0113725	886.606	79.977						181312	171050	135665	178975	132684	159921	20597.2	99025.7	86443.4	99150.9	83630.9	114080	155618	74944.7	44573.2	61628.9	79019.8	119856	129711	172533	103760	159667	144014	113416	17390	17539.7	13874.3
M459T436			0.366086	1.73089	0.0114367	458.974	436.204						1467.82	1738.13	1253.14	2014.84	2397.93	1468.23	1524.59	1495.02	1164.85	2594.72	1412.13	2098.86	2295.82	768.295	3250.65	1336.52	1489.9	1234.25	4054.42	2713.9	1905.41	3154.08	3741.92	2241.46	2290.31	2291.6	2441.33
M685T489			0.119292	1.26629	0.0114905	684.987	488.629						577.656	901.522	668.272	603.79	614.148	632.224	721.98	578.509	591.67	647.461	659.408	600.272	604.497	596.54	767.022	739.415	517.204	831.301	724.884	633.779	898.419	768.67	975.754	809.507	742.509	742.493	762.091
M783T173			0.40314	0.399841	0.0115462	783.473	172.549						1992.34	3064.82	4209.86	1957.03	7180.46	1832.59	2193.58	3594.36	2523.51	5748.53	4026.47	2234.23	3348.24	2798.28	1118.35	2719.77	3346.51	2840.93	423.351	2566.48	1003.28	2027.96	1500.13	603.83	888.049	1542.22	1337.74
M218T383			0.477429	0.747001	0.0115685	218.067	383.147						14496.3	8287.8	7854.91	10389.3	10370.9	10375.1	10046	10187.3	9030.27	11296.2	13868.3	10535.3	10168.1	11476.4	13943.2	12211.4	14941.3	11995.8	9865.69	9526.35	6274.5	7547.93	7069.43	8243.79	10503.7	10255.8	10254.7
M607T40			1.88637	0.767084	0.0115807	607.471	40.095						171534	116320	200704	236221	224832	259585	255692	218423	232764	332688	228170	297144	193245	239253	261103	309224	413329	259750	214938	213090	213724	201111	178492	179041	304702	304385	310227
M241T446			0.192212	0.787611	0.0117621	241.082	446.303						2973.48	2670.55	2232.97	2641.37	2197.06	2480.64	2754.68	2791.23	3322.4	2956.18	3471.87	3628.77	2784.61	2754.07	2790.83	3806	3488.98	3322.71	3221.01	2445.04	2268.21	2263.78	2171.86	2535.75	3063.68	3103.41	3072.43
M199T55			0.83617	1.88665	0.0118212	199.133	55.294						4614.98	9599.29	5520.2	6671.23	7268.66	7526.95	7849.03	12794.5	15299.9	3715.33	4342.21	5552.67	6646.01	15229.8	13983.3	6994.29	10182.8	8395.11	14191.2	17889.7	10021.3	15006.8	16636.3	19745	11727.7	11728.8	11614.6
M369T473			0.229687	1.2538	0.0118554	369.002	473.438						2424.36	2183.89	1805.69	2057.19	1584.7	1901.1	1770.47	1830.94	1602.46	2032.51	2115.09	2084.21	2146.83	2384.32	1832.71	972.548	2527.27	1815.93	2797.76	2712.04	2454.39	2090.93	2300.29	1982.65	2139.07	2137.88	1663.09
M491T446			0.257166	1.35986	0.0119221	491.089	446.332						1439.99	1050.23	1189.06	1922.99	2195.59	1685.82	1525.76	1497.11	1512.47	1877.28	1583.14	1602.56	2100.59	1329.65	2255.9	1765.73	1643.29	1357.67	2923.71	1997.21	1683.17	2019.79	2432.68	1995.79	2275.37	2274.87	2352.8
M423T459			0.156964	0.561502	0.0119454	422.526	459.182						560.316	855.568	522.787	666.272	330.499	505.385	552.179	478.959	680.095	830.945	777.479	458.947	669.737	473.846	400.034	671.267	884.403	305.562	616.815	433.586	372.777	254.585	233.885	210.048	747.404	747.072	778.372
M698T444			0.23095	0.495802	0.0120051	698.133	444.433						926.864	594.35	410.709	828.822	600.491	366.462	569.463	719.091	965.727	1295.24	1495.01	686.824	557.682	439.025	525	665.625	1069.98	1043.47	486.032	616.858	280.316	490.606	485.902	481.904	883.316	823.46	822.542
M171T389			0.302196	0.77582	0.01201	171.006	389.39						8357.63	3734.97	5247.76	6231.39	7472.14	7490.9	7567.98	8998.77	6248.93	7125.4	8292.31	8121.17	8315.88	7549.44	18082.1	10790.1	9159.21	7142.37	7594.12	6534.96	5013.5	5527.69	5070.84	6221.68	7930.07	7930.88	8061.51
M256T390			0.20599	0.693381	0.012025	256.094	389.889						1995.26	1523.83	1134.17	1931.14	1994.26	1731.75	2049.07	2011.85	1949.29	2149.22	3116.4	2040.96	2063.89	2019.69	3772.63	2085.37	2375.17	1887.79	1822.21	1936.22	1680.1	1279.86	1176.87	1338.35	2168.8	2168.41	2208.1
M226T409			0.473935	1.45454	0.0120767	225.994	409.253						4291.86	4521.87	5142.05	6039.99	6401.21	5334.72	4053.44	4823.97	4679.95	5644.26	4847.98	5193.3	4493.8	3189.28	5946.57	4647.67	6038.08	5302.9	4954	6236.75	6240.51	8294.19	9710.68	7098.71	5836.59	5784.42	6031.98
M283T469			0.69895	0.388218	0.0121805	282.96	468.721						7631.7	3191.09	1615.97	1912.63	3477.59	4154.03	5881.98	2947.14	8966.5	6204.95	5645.71	11049.7	2897.09	6280.96	4716.76	7641.18	6284.34	4324.75	3420.24	5326.02	743.336	2702.42	695.621	2911.27	5305.58	5305.43	5452.49
M514T446			0.51046	0.528183	0.0123232	514.117	445.673						4243.79	4792.14	3544.34	4614.87	2384.44	3372.33	4770.63	5372.99	8637.52	7114.55	8805.74	4063.12	3458.78	3689.46	3114.72	6341.18	5267.06	5127.47	4519.68	5574.4	3330.87	2512.56	1916.96	2620.31	5453.13	5259.75	5452.8
M814T183			0.217528	0.624978	0.0123234	814.4	182.523						1666.27	1418.71	1819.01	1907.73	1287.93	1283.17	2362.23	1420.59	1850.34	2016.77	2613.83	1346.91	1841.65	1759.5	1735.73	1580.52	2516.58	1110.62	1154.56	1327.52	1498.26	696.963	1118.17	1460.95	3028.17	2831.92	3031.34
M603T448			0.188798	0.714506	0.0123294	603.001	448.242						1428.7	1272.46	1166.41	1336.17	810.045	1069.18	1312.2	1391.17	1272.81	1594.14	1630.61	1536.46	1262.57	1225.34	1184.47	1762.1	2096.78	1533.64	1359.77	1454.04	901.343	791.542	744.499	991.728	1435.36	1461.02	1461.13
M561T446			0.284289	1.41405	0.012334	561.095	446.317						2014.59	1457.05	1956.9	2504.44	3758.72	2590.29	2421.1	2658.98	1879.48	2193.85	2203.37	3242.78	3177.38	1614.6	4639.77	2250.22	2155.83	2368.72	3617.33	2819.06	2523.27	3915.18	4258.75	3510.9	3218.81	2944.65	3215.91
M250T48			0.48036	0.394377	0.0124625	250.189	47.9875						1644.26	2421.82	4794.07	2976.66	3538.33	3840.37	7778.54	4743.96	6215.65	2821.57	1516.29	5342.03	3066.49	2795.63	3063.19	4060.94	3170.19	2458.65	1483.67	1431.6	2368.3	2130.31	1576.55	2217	3768.05	3777.65	3918.87
M413T459			0.55214	0.756109	0.0125016	412.88	458.806						18917.9	18669.2	15293.5	15567.6	13779.5	14776.7	15326.6	14761.8	18434.2	20518.9	19351.2	18148.4	14922	17261.3	13522.6	20643.3	23158.3	20142.4	16468	16910	13059.1	11922.7	10517.1	11679.8	17223.7	17223.9	16716.3
M371T463			0.469173	2.738	0.0125645	370.923	463.241						450.55	715.619	1758.77	2384.98	2534.23	2049.36	2087.73	2237.1	740.204	559.279	509.421	1093.11	3510.1	1028.76	2320.22	417.135	510.039	529.318	1636.94	1834.84	3500.2	3566.28	5800.2	3448.63	1923.09	1897.46	2239.76
M1074T196			0.213977	0.533772	0.0125971	1073.67	195.744						662.742	405.253	1319.74	782.438	319.348	433.736	1468.5	1465.54	520.961	1348.16	1343.86	1252.88	1053.46	1640.56	1211.03	1706.85	2128.29	1107.72	923.235	754.424	742.333	511.023	133.418	885.431	2087.34	1955.89	2087.46
M233T459			0.336541	0.648592	0.0126278	232.901	458.532						3921.72	4314.96	1793.59	2606.9	3165.49	1840.57	2342.02	1774.06	3235.74	3548.5	3258.02	2619.06	2608.09	1918	3581.28	3217.85	6674.24	2391.9	1923.8	2588.12	1337	1658.02	1697.49	1677.27	2396.77	2292.33	2396.16
M625T228			0.24607	0.679567	0.0127555	625.183	227.809						1361.86	1528.28	1539.92	2131.47	1360.02	1767.69	2621.08	2317.68	2106.57	2054.29	1791.52	2310.63	2631.18	1154	3458.15	3432.48	3820.98	2609.78	2379.88	1662.4	1161.44	1074.29	1140.91	1552.56	2846.17	2812.83	2837.28
M297T462			0.181938	0.822758	0.0128423	297.069	462.478						3259.03	3481.76	3093.62	3224.24	3016.24	3289.51	3236.62	3358.86	3773.98	3746.61	3656.59	3728.4	3339.73	3187.45	3988.71	3510.24	6439.96	3704.39	3195.09	3688.34	2620.21	2901.1	2360.21	2925.23	3313.16	3240.07	3240.58
M513T475			0.126707	0.755	0.0129164	512.572	475.065						1016.12	812.209	925.154	1076.27	893.208	975.251	1082.29	1266.58	924.988	1005.43	1024.7	983.832	1272.48	968.647	1016.54	851.462	1164.87	730.931	1055.16	888.47	552.018	734.851	709.675	807.131	1072.7	1019.45	1073.62
M449T462_1			0.196205	1.33946	0.0129599	448.904	462.016						903.18	868.413	1021.58	1430.03	1429.75	1033.94	1076.89	1009.74	1162.97	1449.78	796.196	897.333	1311.65	889.286	1307.44	1172.45	1001.16	901.621	1730.89	1443.08	1233.71	1261.08	1523.33	1370.95	1234.76	1327.1	1236.29
M583T481			0.202604	1.11614	0.0129637	583.058	480.973						4620.02	4841.7	4240.22	3958.93	4257.2	4695.73	4405.77	3809.5	4131.88	4501.58	4206.92	4412.81	4398.15	4685.67	4432.04	4826.39	5868.64	4324.58	5058.71	5087.4	4757.78	4659.56	4261.27	4601.69	5085.59	4960.2	5068.17
M442T455			0.620238	1.88028	0.0129871	441.996	454.597						3411.19	2662.77	3415	5198.8	6066.3	3640.21	3243.5	3559.52	4019.48	4730.85	4019.18	6642.56	3960.63	2039.1	5898.51	3627.89	3505.08	4450.77	6025.04	5954.2	6968.21	10524.6	12974.4	6845.17	5037.12	5265.65	5270.35
M365T74			2.73024	3.65998	0.013085	365.341	74.388						120272	29084.7	12556.3	9805.98	42343.8	9440.78	3224.39	15040.1	65631	33733	39947.8	24123.2	50824.6	10974.5	34506.3	42588.6	85622.5	32455.4	173040	116562	18055.6	128857	170150	58352.4	3254.29	3380.32	3377.41
M629T325			0.257429	0.875109	0.0132656	628.767	325.025						22696.1	29991.7	24567.7	27555.5	28718	28577.9	27072.2	26480.2	29080.6	31184.1	30592.1	30457.2	26994.6	29654.3	29872	34285.4	32826.7	34505.9	23321.3	28602.8	26055.1	27503.9	23862.2	23681.7	28853.8	29599.7	28846
M259T476			1.81229	1.68114	0.01344	259.022	476.332						77995.9	60779.1	58579.1	78029.7	128205	61704.2	61140.7	54208	62355.1	65962.5	62629	76529.3	128956	53078.7	208837	75252.7	78128.2	65328.4	96200.6	68329.4	67425.9	145958	130191	135478	98092.1	98115.4	97692.1
M110T667			0.406082	0.520392	0.0135072	110.007	666.654						6304.22	7819.4	5269.73	5412.97	4537.42	5682.44	4807.11	13620.7	9183.76	10885.4	10911	5307.36	5290.02	6335.13	5335.23	5065.32	5295.78	6042.85	3626.23	5155.37	5245.21	5062.06	5825.58	3558.95	5134.98	4850.37	4836.33
M472T503			0.436624	1.5111	0.013579	472.037	503.359						4377.18	5865.51	4415.95	4742.9	4849.01	3539.47	3802.86	5015.97	2975.06	2968.39	2205.02	2393.69	5607.19	4126.97	2852.39	5314.97	4671	4794.08	6189.06	4790.51	5161.21	4248.68	5185.06	3681.94	4461.91	4788.58	4465.76
M368T400			0.269067	0.711829	0.0136981	368.035	399.855						3080.65	2397.94	2257.05	2540.18	2567.54	2665.22	2949.41	2730.15	4761.93	3531.34	3591.39	3226.6	2796.5	2654.52	3043.14	5239.52	5330.59	3725.12	2809.68	3011.02	2260.41	1945.14	2226.12	2547.13	3315.14	3278.83	3325.69
M273T435			0.184992	1.45147	0.013732	272.963	434.803						985.593	668.19	560.649	838.689	1117.13	771.369	798.271	612.801	609.765	718.45	904.399	663.731	1280.39	856.684	882.776	994.618	948.14	750.672	1094.7	1106.12	929.982	846.83	1462.44	812.007	983.26	885.116	970.969
M366T338			0.100531	0.781962	0.0139151	366.042	337.912						999.926	1143.06	815.911	748.582	368.649	597.609	564.947	620.357	658.724	758.519	774.096	803.062	500.36	665.49	483.806	905.479	993.507	613.165	641.004	640.903	463.585	552.163	495.682	475.034	892.282	892.505	825.621
M486T389			0.137049	0.644713	0.0140888	486.097	389.396						402.588	447.44	575.162	915.549	558.03	495.124	522.421	819.563	755.813	758.4	1153.33	681.829	715.478	568.231	1231.94	818.319	819.962	591.097	664.219	489.53	425.727	541.093	397.104	506.911	741.472	708.781	739.012
M504T315			0.129384	1.238	0.0141322	503.885	314.55						684.458	859.263	897.382	1128.45	857.654	1107.17	862.724	809.525	948.364	586.537	809.103	940.766	792.689	1039.49	894.773	1129.72	817.702	1253.88	946.227	962.672	1133.85	983.216	1152.67	958.167	1125.2	1125.11	1146.06
M453T435			0.157753	1.60692	0.0143715	452.851	434.532						330.384	631.331	463.589	600.549	657.941	541.592	604.286	556.733	371.712	295.121	313.214	460.456	698.167	524.78	481.344	343.869	450.568	533.505	480.196	523.419	950.585	762.395	791.027	672.815	595.931	600.849	595.947
M500T457			0.327361	2.26315	0.0144408	500.001	456.981						905.698	774.263	767.101	896.116	1285.74	732.622	486.179	807.397	723.82	972.904	800.364	501.678	840.778	833.083	1581.09	832.335	795.074	938.931	1149.14	900.655	1366.74	1959.89	2912.56	1425.24	1025.8	976.139	1058.45
M555T388			0.153242	1.62459	0.0144968	555.276	388.101						458.461	254.639	235.662	286.211	300.464	333.718	174.022	190.782	455.574	435.961	427.016	455.752	457.105	331.378	311.583	588.03	616.425	558.097	640.098	681.256	423.872	698.536	611.841	419.561	436.731	455.203	455.306
M934T467			0.0613954	0.89571	0.0146026	933.913	467.132						1781.39	1870.99	1532.98	1540.17	1613.36	1725.15	1624.59	1593.91	1689.79	1727.54	1684.8	1879.48	1641.17	1851.61	1433.62	1944.17	2018.18	1985.04	1598.47	1652.86	1491.87	1558.1	1492.69	1342.35	1791.07	1875.18	1790.67
M450T204			0.548402	0.724266	0.0146461	450.26	204.089						14334.2	10713.9	11132.3	11473	9217.96	10708.5	15219.4	12996.2	11968.3	14942.9	17028.5	13898.8	11150.9	11544.2	10448.2	17728.4	15726.3	11367	15366.4	11296.1	9953.02	8016.34	7868.73	9825.4	19461.8	18846.6	19465.2
M604T490			0.202429	0.636943	0.0147244	603.961	489.556						1087.62	827.643	719.124	816.437	594.034	648.436	959.158	974.572	1574.34	1667.85	1396.95	1206.56	625.68	787.169	665.125	939.271	1239.45	799.115	710.26	1336.44	767.921	700.06	692.623	747.75	1009.55	1032.99	1010.22
M231T494			0.168425	0.664999	0.0147403	230.529	493.522						1612	987.586	740.007	1163.35	840.438	792.379	1094.94	1350.71	1170.91	1220.05	1286.55	909.305	1265.63	852.998	1342.28	1642.41	1489.69	1175.86	1261.2	1005.95	609.124	584.372	570.119	645.82	1036.15	1099.81	1041.67
M480T28_1			0.134414	0.73743	0.0148634	480.243	27.964						537.83	1240.51	1049.85	1146.74	1071.77	796.261	1031	1180.39	1204.5	1256.35	1065.55	1040.48	853.962	1337.42	614.518	1081.53	868.582	728.639	662.702	1156.45	607.04	1070.08	697.71	804.511	769.189	842.212	867.6
M171T87			2.28644	1.94546	0.0150927	171.102	86.8825						77555.4	64740	74157.6	82217.1	84936.2	19741.7	50265.6	90040.7	82595.6	87944.9	19331.8	56481.8	72766.5	58816.2	163891	39739.9	53677.3	88806.5	78758.6	106419	80266.8	162614	146203	177972	88815	88746.1	80433.5
M386T400			0.0264702	0.815142	0.0152338	386.074	400.495						403.141	598.312	455.702	503.217	529.083	453.891	474.566	678.671	669.893	600.015	570.142	546.013	494.365	498.409	641.819	424.29	485.848	508.337	445.925	446.71	561.044	512.454	482.183	436.714	561.787	489.767	498.489
M260T175			0.321714	1.61398	0.0153454	260.118	175.403						1583.14	1646.63	1252.89	1612.84	674.236	1665.13	1528.81	1431.94	2451.82	1440.57	1260.87	1580.89	1666.19	1479.8	2504.59	1853.92	1655.68	2665.67	3045.19	2832.17	1582.98	2830.49	3458.45	1898.08	1451.5	1691.6	1686.11
M284T446			0.118387	0.811794	0.0153845	284.175	446.317						2209.09	1722.11	1605.59	1919.4	1942.71	1895.46	1905.08	2063.35	2695.31	2249.69	2442.62	2473.46	2311.1	1919.14	2249.63	2675.27	2614.08	2253.29	2263.45	1831.85	1899.9	1647.24	1683.46	1900.83	1885.45	1991.98	1989.45
M647T459			0.0790882	0.787252	0.0155722	646.787	458.741						837.02	1117.15	864.782	812.726	742.806	854.005	925.247	690.532	885.843	736.946	938.41	930.493	908.777	1134.25	686.469	998.94	929.115	964.25	640.635	774.35	812.242	602.439	527.957	663.243	937.014	937.052	930.175
M117T177			1.51965	0.752759	0.0155998	117.019	177.185						101403	69350.2	92965.2	89242.8	73124.7	71569.5	94461.2	74763.1	108048	108420	98252.7	114871	89879.7	103744	102088	124006	145613	103117	86227.4	90906.6	55682.3	70441.6	60416	87090.1	121056	121056	120866
M443T489_1			0.302043	0.666962	0.0156641	442.552	488.906						3079.97	2272.05	1800.99	2210.86	1706.94	2198.18	2155.05	1884.16	3254.89	3581.25	3182.98	2380.5	1716.96	1942.51	1994.08	3200	3264.41	2468.18	2391.95	2103.13	1561.96	1576.67	1707.08	1623.29	2454.99	2453.6	2377.79
M580T352			0.0753286	0.861658	0.0158155	580.082	351.583						1220.49	1136.72	1186.7	1333.08	1563.66	1395.13	1383.93	1503.96	1455.44	1562.57	1444.36	1797.82	1391.19	1460.11	1587.28	1732.47	1546.75	1539.93	1302.28	1469.87	1340.3	1346.59	1167.01	1256.47	1546.16	1571.5	1571.95
M285T457			0.291889	1.36885	0.0159116	284.978	457.456						2164.97	1980.53	2480.77	3262.68	2345.18	2054.57	3425	2455.61	1887.35	2775.62	2470.92	2505.58	3293.45	1602.62	2908.59	3033.81	2539.23	2481.73	4349.99	4327.1	3123.08	3047.26	3377.08	3020.18	3048.87	3072.73	3146.85
M339T107			1.32199	2.68012	0.0160663	339.326	106.526						26836	25768.3	5344.36	3411.53	14288	4831.96	1827.06	4975.07	7753.54	5331.45	24472.8	8505.57	12126.5	2908.52	3050.77	3396.72	8850.59	37041.2	32266.8	30272.6	13593.8	19729.4	33601.5	12222	1672.64	1474.91	1672.55
M461T103_2			0.355179	0.487329	0.016347	461.129	102.593						505.167	573.972	1522.73	1051.43	1495.98	811.897	3148.91	1420.37	1814.07	2018.57	1269.12	3421.15	2571.81	3024.8	3227.04	2590.26	3697.02	590.87	1489.95	1284.22	633.467	1147.17	849.401	975.997	6147.83	5759.24	5761.1
M581T584			0.261111	0.670416	0.01665	580.903	583.833						1275.84	1682.15	3319.54	4312.62	1892.29	2118.12	2409.91	2407.04	2222.19	2245.8	3001.11	2548.2	1844.79	1796.28	2308.69	2131.16	1505.78	1997.36	2463.63	1187.17	1033.28	1061.19	2131.97	2067.89	2933.88	3085.61	3071.6
M222T124			0.813087	0.579274	0.0166522	222.044	124.234						18062.9	7222.35	8062.4	11091.4	9127.34	6136.14	10411.2	10136.4	10571.7	19111.6	13440.7	17247.4	8023.86	5641.06	4623.69	10352.3	12953.5	4887.48	11524.1	9847.47	3089.36	8057.64	7939.35	6416.38	12242.6	11779.6	12232.3
M104T28			0.169273	0.6685	0.0166965	103.92	27.84						781.433	1206.7	1050.73	1506.13	1537.85	1275.98	1312.95	1684.05	1940.22	1811.11	1289.02	1962.18	1080.31	1138.82	1606.58	2805.81	3020.76	2023.88	449.059	1318	1151.31	995.926	1472.37	1298.02	1344.51	1240.49	1235.68
M379T324			0.237722	0.579409	0.0167383	378.902	324.434						938.303	752.679	872.802	1436.44	915.412	1011.22	1011.81	1906.26	1784.94	1839.16	1752.62	2300.11	930.668	144.722	2343.87	1156.35	1377.74	1947.83	1152.7	1917.7	723.322	735.549	959.204	650.305	1421.4	1416.55	1566.84
M287T29			0.437825	2.27964	0.0167613	287.058	29.17						385.039	982.771	876.411	2271.68	1864.25	1561.23	1166.71	1587.1	775.603	2619.65	827.299	1168.98	2199	2399.22	3156.14	1896.02	2270.2	1026.73	3927.8	5412.83	2271.46	2052.13	2350.82	2553.45	2503.81	2309.33	2518.19
M293T400			0.279326	0.722427	0.0168709	293.098	400.43						4927.51	5895.59	4525.41	4960.53	3002.53	4390.52	4674.85	5111.66	7356.66	6540.85	4850.63	4852.99	4747.12	3838.59	5665.15	6771.28	8089.95	5525.33	5100.9	4502.88	4231.91	3233.14	3533.9	3517.38	5304.6	5304.48	5282.82
M215T172			0.411752	0.570455	0.0169784	215.014	171.569						2047.55	4373.13	5707.4	6026.58	2607.84	4337.96	5945.4	6353.75	2343.47	5720.64	5817.89	6381.72	4579.07	5671.84	6865.89	5723.97	5553.24	5562.38	3409.41	1392.94	2417.59	2734.69	3411.5	5209.53	7394.16	6355.59	6382.17
M368T36			1.56099	1.71969	0.0171014	368.317	35.8715						55275.3	84923.9	82330.8	28108	13899.6	26942.2	18801.2	34687.6	38497.7	8594.92	34527	20113.5	26969.4	25794.5	24788.6	25548.8	25010.2	15887.9	53877	55790.5	36174.4	51685.2	39893	29514.2	9646.11	11564.2	11545.9
M517T37			0.893924	0.449796	0.0172149	517.238	37.269						10396.9	5082.35	10006.9	9678.88	8690.12	5869.46	7287.44	5790.75	16731.9	19020.9	17376.6	14317.9	5066.59	9097.99	11023.9	23488.7	25245.9	6964.24	6883.78	7098.23	1583.91	10538.6	3883.99	6231.59	15015.3	15869.3	15013.3
M1125T321			0.292487	0.775541	0.0172277	1124.61	321.185						6262.88	5075.91	3930.79	4371.07	4252.15	5618.9	4412.41	4193.74	5355.43	5752.25	5961.97	4916.87	4509.4	3873.64	4710.65	6607.84	6431.51	5568.53	5029.67	4264.91	3362.62	4232.05	3320.48	3516.13	4984.01	4985.3	4902.59
M503T497			0.243633	0.627254	0.0174058	502.986	496.732						1496.9	1245.31	1143.44	1202.06	1184.73	1011.64	1239.37	1328.83	2061.33	2134.33	2446.41	1775.56	963.431	1169.1	1087.7	1500.64	1363.47	1098.45	965.016	1828.19	1099.98	1103.09	1038.51	856.119	1350.96	1346.92	1371.73
M347T36			0.618236	2.1693	0.0174397	347.294	35.647						4021.54	3742.71	1269.51	1609.3	1411.85	915.129	1937.6	3921.31	7782.86	3318.47	2005.4	749.146	1776.36	2947.8	6267.56	1419.61	3156.51	958.34	7762.25	9325.49	3157.53	8876.34	6883.58	6762.18	2913.86	3330.36	3357.26
M424T437			0.504641	0.692912	0.0174878	424.047	437.343						9045.73	6085.45	8045.21	6607.53	10002.4	6090.54	6804.09	6022.61	9984.27	11508.2	11714.7	9746.15	5470.57	5747.82	7267.58	7815.84	17075.3	8522.47	6408.96	7126.47	5692.76	6699.08	7000.98	5722.43	7735.35	7705.77	7705.79
M455T259			0.286479	1.46596	0.0174993	455.122	258.937						1399.44	3069.93	5042.3	4955.54	1744.6	2048.11	3240.2	1769.3	2157.97	2271.93	1569.55	2149.59	5214.39	10013.6	3686.32	6190.69	3304.81	5226.09	3286.41	2708.23	3663.17	4141.15	2274.26	3216.7	3774.7	4089.96	3780.71
M155T446			0.169159	0.758518	0.017542	155.046	446.346						2151.18	1640.63	2083.21	1560.54	1626.21	1962.73	1698.62	1802.24	1772.55	2229.07	2162.92	1646.02	1975.09	1780.69	1908.68	1649.24	2359.91	2163.17	1770.35	1794.56	1377.63	1222.49	1020.11	1394.77	1635.92	1497.91	1636.55
M339T35			0.389765	1.50107	0.0175601	339.126	35.328						3165.58	3050.75	4402.93	4469.33	5657.67	4397.29	3692.3	4109.13	3987.97	3169.37	1362.76	3005.47	5445.25	3502.6	3540.2	2617.12	3207.35	3429.75	3593	5216.84	4532.29	6448.29	4842.07	4378.7	3692.83	4070.86	4067.72
M466T475			0.242789	0.797301	0.0176972	466.105	475.085						4134.97	3357.75	4002.23	4358.38	4725.32	3211.71	4194.97	3623.42	4737.33	4135.65	4141.41	4774.33	3741.94	3072.67	4210.78	4008.34	5614	4278.78	4397.7	3495.05	2666.66	3663.2	3280.24	2913.71	4225.95	4227.21	4116.03
M395T458_2			0.194206	1.35059	0.0177391	394.954	457.899						1130.94	1036.21	2985.34	1283.53	1692.85	1483.61	2020.62	1430.53	1251.87	1336.91	1287.95	1760.13	2124.22	2499.27	1959.33	895.438	1247.24	886.741	2146.66	1871.51	1950.89	1871.33	2685.71	1748.05	2005.85	2036.28	2005.24
M337T456			0.369749	1.86936	0.0177424	336.998	455.616						2161.51	1209.89	2159.86	2466.63	2943.54	2651.79	2653.9	2397.53	945.005	1078.04	1766.99	1362.52	3253.14	1721.92	4298.87	1151.97	1266.64	1704.52	2143.37	1626.39	3331.5	3889.42	4354.11	3730.13	2477.13	2399.09	2473.74
M203T459			0.197394	0.654845	0.0177476	202.932	458.781						1360.88	1179.6	673.791	801.749	714.451	574.08	964.39	699.268	1101.64	1446.67	1393.45	1258.19	1272.99	807.968	773.544	1122.94	1907.79	935.829	598.089	1114.24	655.286	770.103	613.369	743.512	1060.53	998.651	996.662
M407T457			0.150976	1.24557	0.0177518	406.899	457.371						707.199	898.051	775.127	986.116	1293.23	797.94	780.248	912.05	900.783	822.378	998.269	610.115	1060.72	627.941	705.034	839.445	904.19	1025.47	994.09	1194.23	891.499	960.042	1151.38	1066.33	1110.45	970.488	1108.39
M290T315			0.416081	1.33536	0.0177972	290.01	315.382						7322.2	4129.37	4416.64	6912.27	4447.71	5014.01	4997.98	4460.76	6395.5	6728.19	4993.8	6165.49	5421.6	3635.38	6148.16	7819.75	6604.87	7054.65	9086.36	7263.82	5159.14	7826.69	8425.38	7295.87	7940.08	7936.85	7579.75
M1127T197			0.426508	0.522152	0.0179019	1126.7	196.597						3389.74	2021.95	2109.6	3824.09	465.051	2065.03	3885.52	2858.6	2130.32	4076.94	4981.58	4321.31	2341.96	3559.94	2853.2	5199.84	4681.88	2737.6	3626.44	2710.29	2006.94	1234.27	398.523	1643.66	5147.18	4977.99	5132.33
M523T29			0.575666	2.35844	0.0180579	523.308	29.032						5034.58	9666.76	1833.46	3248.27	2605.06	6610.24	2491.35	1625.44	1688.06	2481.24	4433.92	3104.52	3967.79	2122.42	3068.19	1435.6	1049.81	8647.81	6569.67	8469.65	9482	1613.25	4002.33	7184.25	4327.76	4907.14	4894.11
M111T312			0.241806	1.44039	0.0181336	111.02	311.663						1143.36	2294.12	1298.12	1170.27	1862.55	1253.19	1201.01	1816.33	1090.43	1011.59	981.427	1201.45	1106.85	1338.22	1565.77	1393.75	1272.76	2039.65	1628.23	1673.34	1864.26	2397.11	1543.58	1411.53	1320.01	1379.86	1321.19
M401T446			1.26614	0.723443	0.0181722	401.05	446.31						60169.3	35873.7	40864	49312.8	35039.8	48151.1	54639.5	54504.3	64472.7	67650.8	68172.7	57331.8	44868.2	41924.5	71074.5	59479.2	51942.7	44776	66919.6	46115.7	31212.9	40802.4	31725.8	48562.1	61734.5	61242.9	62490.9
M500T33			0.309068	1.40981	0.0182611	500.304	33.387						4771.87	3762.35	2879.13	2819.29	2633.51	2344.61	2638.17	1803.19	2714.76	3271.97	2110.94	2148.7	3095.14	1823.49	4663.71	2096.87	3907.74	3418.1	3984.05	4566.91	2805.96	3000.27	2952.51	3397.18	3211.25	3172.26	3211.36
M717T352			0.143583	0.752211	0.0183738	717.16	352.303						1125.43	633.048	709.847	793.483	960.001	762.524	751.593	828.026	1101.8	972.695	1090.02	1091.6	822.676	827.714	874.039	1016.11	1139	870.282	836.151	950.516	526.378	681.655	696.997	697.996	1017.24	1082.33	1081.89
M917T445			0.128958	0.627226	0.0185144	917.227	445.038						502.512	443.977	303.585	412.119	295.679	363.652	376.155	298.246	586.974	658.39	545.456	500.445	366.982	391.865	463.736	807.584	677.062	653.213	432.442	385.626	302.015	301.536	243.988	194.536	539.016	538.973	531.132
M564T431			0.194169	0.648045	0.0185456	563.97	430.948						1155.52	1061.98	929.671	1398.67	1204.76	1301.22	1915.82	1162.41	1435.94	1284.43	799.772	1494.88	1486.35	1353.51	1440.14	1807.53	1608.33	876.774	1238.23	748.578	863.162	793.68	776.599	824.547	1451.95	1451.94	1458.32
M589T202			0.394437	0.552282	0.0186067	589.26	202.411						4072.26	5003.87	3545.12	3965.35	2501.49	1962.08	2727.25	2390.69	4951.95	4908.73	3175.55	5728.42	2678.08	4273	3143.84	10819.5	12986.6	6833.75	2321.93	3397.29	2156.07	2345.52	1472.96	1496.14	4780.37	5128.46	5166.12
M511T459			0.418855	0.69362	0.0187503	510.856	458.951						7765.17	7161.13	5324.48	5540.04	5264.95	5293.64	5368.42	5682.86	7466.19	8821.5	8160.59	6970.47	5172.9	6475.14	4990.75	8201.84	10195.3	7368.73	6115.96	6868.84	4736.96	4412.43	3501.48	3822.41	6762.76	6763.26	6549.12
M159T375			0.246284	1.41241	0.0187986	159.066	374.505						1084.82	1815.93	1676.73	1830.17	817.607	1368.88	1249.04	1328.64	1480.55	1204.07	1244.84	1013.48	2814.78	1207.45	1442.85	878.529	1529.87	1157.12	2220.07	2379.81	1389.18	1657.36	1404.4	1571.37	1565.98	1555.38	1581.64
M709T434			0.0569039	0.88487	0.0188723	709.049	434.454						689.432	766.651	851.865	800.12	596.304	861.658	932.587	913.075	793.219	892.743	804.342	860.282	788.273	790.828	841.767	1085.02	1393.07	1000.08	791.368	860.376	755.289	703.355	684.494	803.124	982.651	944.918	945.03
M197T460			0.159821	0.777267	0.0188811	196.894	460.011						2013.31	3421.15	2291.03	2238.96	1751.57	1918.6	2313.13	2250.6	1837.98	2848.85	2959.04	2232.94	3141.75	1983.36	1762.75	1955.14	2767.57	3244.58	1702.36	2063	1831	1963.68	1571.78	2093.87	2432.54	2180.19	2159.8
M294T29_1			0.203839	0.657118	0.0189223	294.064	29.234						2110.85	1270.99	1642.98	1943.88	1555.98	1226.47	1400.83	1253.26	2265.1	1792.81	1101.95	1582.03	1729.7	975.609	1098.22	603.797	542.124	708.784	1164.52	1085.92	851.067	893.14	1360.35	819.284	1395.41	1547.15	1383.17
M184T185			0.209599	1.55254	0.0191815	184.061	184.638						1012.97	2346.78	1121.09	1016.23	859.759	800.627	1245.7	1066.48	862.953	859.519	914.246	813.2	960.579	1081.62	1406.58	1474.6	1028.79	1136.04	1026.19	2206.44	1491.68	1324.28	1139.44	1757.85	1395.1	1394.6	1503.41
M706T184			0.280181	0.55178	0.0192117	706.39	183.865						1597.34	1142.7	1421.88	2531.45	1693.8	3091.94	4202.3	2423.6	1795.99	1664.7	2326.38	2899.25	1065.65	4549.28	1688.99	3273.47	2632.71	1544.98	1321.73	1488.76	1639.97	1947.22	1282.26	769.057	3682.74	3150.24	3045.62
M433T355			0.0670781	0.901223	0.019244	433.04	354.764						2466.34	2184.12	2407.67	2354.81	3223.47	2592.08	2695.24	2814.32	2620.34	2583.05	2768.95	3087.75	2469.23	2979.53	2698.92	2887.3	2670.33	2573.79	2776.02	2466.73	2536.78	2419.03	2401.66	2332.7	2830.23	2708.04	2848
M574T478			0.11421	0.73921	0.0192931	573.964	478.355						2397.98	2212.96	2777.09	2269.29	2836.15	2939.11	3063.08	3002.27	2404.77	2472.86	2156.18	2311.02	2752.88	2674.12	2503.94	2860.91	3020.43	2601.11	1870.58	1595.77	2770.17	1905.23	1744.14	1505.47	3260.42	3260.74	3195.1
M399T455			0.396313	1.42907	0.0193559	399.01	455.174						3321.86	2604.44	1373.32	3620.74	4584.86	2761.1	3334.72	3660.04	2673.33	3904.29	3117.53	4597.1	4245.64	2735.66	5635.3	3167.8	2052.86	2931.77	6833.28	4785.26	3939.34	4708.83	6111.84	4042.13	3791.51	3792.32	4012.81
M147T426			0.407459	1.30643	0.0194798	147.029	426.498						6102.14	5330.32	4866.41	5199.77	4804.01	4951.84	5581.47	5851.7	5269.23	5669.11	5489.85	4292.14	5499.82	5200.51	5161.68	4095.79	6044.2	4430.39	6784.31	9162.88	5858.67	5809.69	8032.61	6358.11	5516.45	5402.24	5392.7
M1033T449			0.0856499	0.740452	0.0195184	1033.09	448.867						510.166	526.664	411.038	589.807	327.917	537.385	489.223	476.256	486.905	574.779	454.145	479.914	393.684	399.042	482.474	644.16	651.886	594.358	446.536	473.916	418.987	272.885	206.561	373.758	537.58	563.621	547.168
M527T456_2			0.209125	1.50591	0.0195211	527.036	456.082						821.415	725.029	760.436	1056.15	983.595	447.946	840.182	648.779	660.841	946.579	912.506	657.096	656.015	720.496	1243.37	723.212	564.834	857.016	1550.2	847.933	1231.57	1492.68	1118.2	785.978	660.927	695.525	660.062
M442T66			0.243331	0.679259	0.01961	442.338	66.367						4450.9	5447.49	3142.53	4324.6	2846.63	2751.59	3732.54	3446.54	3099.5	3375.15	3400.5	3309.44	2802.7	3922.98	2103.07	4230.22	3698.11	1957.43	3524.15	744.818	2173.52	2347.22	2951.91	2090.57	3299.08	3401.73	3554.81
M573T53			0.614163	2.84161	0.0197066	573.397	52.676						665.035	5801	823.727	2338.98	2782.81	1009.77	1048.25	2320.33	3324.77	2034	2374.37	2226.7	2481.97	805.31	1999.02	902.278	3938.65	2760.76	4228.82	12841.8	2860.74	6431.81	7007.99	4502.95	1105.23	998.238	1099.54
M316T390			0.518776	0.752034	0.0199329	316.116	389.88						15759.8	8997.36	10018.4	12939.2	14323.4	13384.3	14935.6	16582.8	14698.1	14767.6	19276.5	14754.5	16391.8	13187.2	35157.3	21484.6	20553.7	14889.9	17221.6	13180.7	9291.4	11040.8	9518.17	11201.9	16348.9	16348.3	16626
M715T477			0.0862598	0.78691	0.0205733	714.983	476.871						1107.55	1211.45	956.495	1066.48	1127.16	1323.69	1370.59	1231.26	1203.11	1221.76	914.539	1142.99	1101.9	1246.7	1129.21	1521.92	1321.81	1166.11	773.321	907.522	1137.87	901.462	740.896	1113.59	1450.24	1450.16	1432.11
M399T437			0.798225	1.7469	0.0209914	399.008	436.678						7296.34	5218.34	5108.53	9035.09	12829.8	7389.41	6877.82	6390.11	6084	12055.6	7372.1	10851.5	10627	4129.36	15162.4	6394.81	5873.1	7099.77	22245.3	13762.7	8496.43	14781.1	17104	10310.9	10050	10193.8	10192.1
M481T502			0.210378	1.50894	0.0211441	480.927	502.469						676.972	818.328	680.063	951.924	896.544	774.649	792.415	812.149	659.065	792.527	770.632	853.344	1260.44	644.329	888.292	675.786	769.913	661.003	1503.22	1505.4	841.063	1054.51	1433.14	724.702	960.254	961.092	897.417
M379T459			0.191971	0.674262	0.0211602	378.885	459.087						1421.4	1199.48	1266.26	1571.58	1443.03	1045.69	2383.04	1709.77	1268.37	1898.42	1521.37	1675.8	1673.15	1521.81	1514.35	1430.78	2125.02	1124.99	899.214	1144.93	1017.58	1851.74	1078.76	1058.38	2136.77	1828.41	1865.16
M137T463			0.921655	1.87252	0.0211776	136.964	462.596						5696.45	6416.86	8457.84	10976.7	17552.8	8468.23	13512.7	10956	9647.39	11019.3	8422.21	7971.33	20933.5	10131.2	12009.1	7909.15	10298.9	6092.22	9437.47	18233.9	24056.9	11761.9	30198.1	21525.7	16785.4	16401.4	16793.8
M614T184			0.196685	0.706136	0.0211992	614.366	184.384						1847.56	1223.44	1053.51	1419.6	746.791	1368.35	1976.65	1224.6	1834.65	1513.52	2041.99	1948.42	2112.76	2020.92	2222.87	2317.92	2044.67	1623.84	1311.49	1586.93	1252.36	855.061	842.089	1594.63	2372.07	2208.19	2246.63
M563T205			0.75737	0.542764	0.0212458	563.244	205.421						13035.6	14973.8	10822.3	12342.2	7091.41	5882.38	7543.68	6888.4	15596.6	14503.4	18212.9	16499.5	8360.95	11174.7	10130.2	28856.8	36511.7	20317.9	9682.04	10129.9	6258.04	7869.35	3701.26	5370.48	7548.06	8052.07	7784.33
M409T252			0.733958	0.501555	0.0212591	409.234	252.24						15740	7167.09	5913.49	5883.79	4053.65	6426.78	9368.8	6918.76	6537.81	11649.3	15630.2	7834.93	8366.85	7670.12	6918.28	7005.94	5171.31	4443.29	9171.05	6813.1	3597.15	3311.98	2636.43	3530.32	7109.37	7236.93	7216.31
M173T20			1.91497	0.590322	0.021316	172.957	20.3705						96609.3	69923.4	106010	111344	97249.4	76533.9	183785	117403	106221	107875	109761	103001	125864	49762.4	100028	95443	218170	55694	40041	125507	66164.3	53515.1	93690.4	50864	125018	122807	127629
M673T466			0.4341	0.732828	0.0213425	672.936	466.291						8080.36	6980.02	5644.55	5773.93	5202.81	6036.99	6087.25	5737.94	7833.7	8998.95	8168.64	7533.71	5310.63	6583.32	5442.32	9224.05	8662.3	8041.67	7271.31	6713.61	4553.88	4756.9	4219.43	4993.25	6940.86	6981.88	6940.69
M302T446			0.136606	0.833718	0.0213652	302.128	446.303						3692.76	2487.36	2707.39	2703.93	2244.61	2638.47	2727.65	2741.69	3492.11	3419.25	3731.55	3172.53	2885.47	2858.28	3034.54	3686.23	3306.23	3508.82	3146.87	2701.59	2565.05	2637.47	2423.49	2603.6	2989.85	3183.57	2990.15
M365T457			0.245044	1.51307	0.0214061	364.983	457.449						1212.02	800.191	1382.65	1364.98	1512.31	1250.08	1153.28	1272.24	640.489	1083.56	1827.57	1442.7	2095.74	828.943	1841.46	1347.97	2166.16	1616.85	2496.73	1911.2	1389.31	1662.45	1583.78	2183.26	1634.19	1635.23	1815.41
M194T62			6.15076	2.70219	0.0214304	194.012	62.27						262416	106205	178266	278985	239321	300003	381137	407294	89166.1	120883	91214.4	195800	693534	242447	361627	242331	149923	177455	1.15268e+06	556772	304642	524406	479179	455973	342589	329165	334700
M602T446			0.589446	0.390088	0.0215656	602.158	446.32						6108.51	1599.77	2187.22	1917.71	2970.64	1177.39	1949.56	2248.33	8304.26	5377.59	8745.4	6333.88	1376.92	918.319	11018.7	4384.58	4429.52	4952.74	1866.32	3194.48	832.212	2646.44	1957.46	2359.99	3339.08	3385.88	3338.88
M73T45			0.878941	0.685266	0.021582	73.0294	44.947						14423	4711.76	24256.5	40824.9	24082.9	27589.5	28924.6	22017.1	21696.4	22569.1	23040.9	32082.1	22746.2	37075.9	28029.7	23622.4	28533.8	6369.1	16717.9	19336.1	6369.77	19682.7	18489.8	22420	45281.9	52057.1	45297.3
M204T137			0.281019	2.01643	0.0215901	204.087	136.641						1722	884.934	877.802	386.763	1015.36	1934.15	1045.23	1449.61	321.431	660.36	1615.41	663.798	2052.14	1639.66	755.876	2180.17	2157.81	1610.77	2253.96	2379.47	1066.84	989.464	2233.43	2683.05	1532.01	1815.31	1587.75
M436T193			1.15233	0.707887	0.0216036	436.282	193.144						68324.7	45997.6	43316.4	49383.9	50710.8	54595.3	66679.8	48498.2	43319.4	56241.8	82802.7	51692	52570.4	52844.4	44261.9	53251.9	52414.8	41590.2	45218.6	46295.2	35080.2	38245.5	36393.3	45985.4	55372.5	53904	55391.9
M625T459			0.210897	0.652338	0.0216708	624.803	459.152						1303.42	1172.54	735.64	904.221	883.295	756.436	938.076	772.903	1177.54	1427.15	1475.28	1381.18	734.848	929.756	823.138	1586.74	1561.49	1142.59	1116.51	1043.97	644.224	705.161	526.184	642.607	1100.74	1123.87	1100.65
M839T35			0.343115	1.43066	0.0217297	838.696	35.471						1949.65	5270.58	3089.51	1808.08	4775.62	3813.54	3169.14	3416.99	3369.47	4074.54	2168.63	3597.08	4690.3	1705.47	2592.95	1529.11	1572.97	6153.34	3601.2	4457.94	5803.94	3512.26	4723.75	6222.11	1415.89	1418.6	1602.74
M539T35_5			1.51191	2.29893	0.0217311	539.466	34.7565						14490.9	16915	6436.29	8468.36	12480.2	33473	6585.98	16059.3	39812.4	9090.35	7387.84	3092.24	6204.08	15320.1	24757.1	5913.15	12571	6065.16	39984.6	24920.4	41745.3	23351.2	35412	23163.5	8023.89	8484	8022.68
M304T298			0.255681	0.704772	0.0218148	304.033	298.411						2689.56	2899.38	1620.23	2046.05	2123.39	2368.84	2358.78	1812.03	2853.39	3402.29	3239.34	2269.87	2762.48	1246.41	2340.8	1066.15	2818.14	2714.04	2254.89	1596.47	1673.84	1418.9	2194.83	2092.11	2836.48	2848.87	2849
M409T160			0.346024	0.660997	0.0218221	409.09	160.21						3728.94	1837.63	3721.79	3472.53	2377.38	3361.48	4923.01	3116.31	3111.08	4402.87	3125.58	2914.39	3843.18	4694.2	3486.97	4012.18	4427.29	2287.85	2403.11	3344.17	1217.63	2811.53	2277.91	2218.72	7040.45	6889.53	6833.03
M403T345			0.0762674	0.821505	0.0219262	402.845	344.594						992.139	866.455	831.06	1246.17	966.82	768.477	823.408	1027.91	905.741	1144.49	999.113	1190.83	1001.74	845.319	980.861	1074.77	1057.68	730.045	911.507	846.603	780.617	895.894	884.007	685.565	929.431	928.824	990.107
M775T172			5.42845	1.75605	0.021937	774.542	172.193						592398	428128	78119.6	523078	703064	402727	127759	93824	559481	611746	398838	408343	497240	269471	319638	266363	349022	388535	566165	640064	707162	563119	867919	518854	55461.8	54062.7	64760.6
M1090T321			0.155618	0.774272	0.0220051	1089.63	321.242						2222.32	1241.43	1650.48	2239.9	1329.65	1420.2	1889.63	1657.57	2281.41	2660.85	2719.8	1912.67	1722.39	1421.53	1698.59	2601.69	2585.34	1892.84	1816.53	1679.16	1733.6	1671.42	1558.92	1700.31	2047.28	2046.89	1979.42
M607T446			1.46752	0.799239	0.0220271	607.172	446.303						222221	174343	157638	187754	139739	174760	182435	177424	242593	237158	238627	196389	218591	180804	198437	257104	257134	205563	206294	175683	159575	160861	135444	180873	213870	209836	213828
M401T359			0.278542	1.48628	0.0220364	400.923	358.924						3069.84	1397.02	1116.55	1358.49	7059.36	1002.41	1157.21	1358.84	1322.48	697.283	1870.62	1469.28	1217.75	1131.71	1199.91	2267.76	2369.76	3273.75	2284.45	1746.07	2066.9	2274.32	2163.96	1169.83	1548.69	1548.09	1667.17
M354T405			0.180832	0.748929	0.0220403	354.019	404.938						1828.19	1012.13	1753.5	2064.61	1360.56	1540.07	1519.09	1804.39	2144.14	1921.45	1759.72	2012.86	1638.09	1261.99	1694.87	1885.08	2708.74	1731.96	1933.74	1771.37	1166.13	1221.12	1086.31	1180.63	1947.27	1947.9	1973.7
M475T320			0.47333	1.46155	0.0220435	474.881	319.884						3404.65	2818.18	7175.07	3986.23	3522.31	7644.31	4584	7194.22	3056.67	5410	3047.93	7821.63	9995.25	7567.32	6586.56	9559.88	12976.4	1984.16	7454.6	9072.34	7183.93	7505.4	6861.99	7397.04	7332.38	7359.01	5965.96
M1074T351			0.0559785	0.835427	0.0221381	1074.24	351.073						772.585	603.856	680.649	715.323	828.525	760.68	728.953	946.013	681.546	765.747	822.398	831.839	764.503	694.378	807.684	872.95	888.815	726.204	790.358	621.046	644.316	611.072	605.251	718.371	718.103	707.997	715.019
M343T350_1			0.193247	0.868871	0.0221688	343.05	350.153						9441.36	8448.48	7838.94	9331.42	9846.57	9029.75	8832.85	9334.98	8837.98	9445.57	8847.52	11478.5	9083.04	9840.39	9024.83	10796	10434.6	9656.17	8815.01	8306.34	7813.33	8722.38	7865.61	7809.53	9337.08	9574.11	9337.58
M212T396			0.172578	0.83827	0.0222387	211.996	396.179						4278.83	4830.89	4580.6	4847.86	4063.09	5228.79	5326.27	4589.3	3975.79	4208.71	5039.98	5218.08	4355.1	4592.01	4303.98	5037.78	5887.56	4589.14	4120.06	4675.05	3931.95	3465.42	3862.37	3716.91	4514.15	4754.08	4644.36
M427T435			0.226815	1.50074	0.0222535	427.004	434.933						766.505	1051.23	1175.51	940.938	1618.19	1130.96	1045.72	1174.96	1139.82	1073.62	889.452	1015.77	1593.89	1053.25	2056.44	1211.59	1853.3	912.416	1860.65	1123.69	1040.78	1909.13	2193.32	1386.16	1059.97	1087.82	1060.19
M565T466			0.33007	0.78809	0.0222725	565.045	466.402						10244.8	8321.44	7659.65	10093.7	7394.47	8388.24	8161.92	9599.34	8449.86	9688.18	9877.08	10592.7	8171.61	7107.47	10852.9	11956	10576.1	9888.54	9408.05	9010.46	7072.71	6874.92	5216.13	6841.58	7890.84	7888.54	8302.57
M338T119			0.435128	0.686612	0.0223357	338.269	118.757						11019.5	7237.82	8267.59	10665	4367.36	6622.97	11450.5	8178.96	7960.7	8467.32	8631.3	6630.52	7835.25	11976	7725.97	12420.5	11417.9	5633.66	9071.98	5853.51	5766.94	5104.9	3398.82	6040.32	9901.04	9359.61	9369.18
M103T101_2			9.46456	0.563559	0.022353	103.004	101.251						2.05152e+06	462653	849352	963822	1.14546e+06	1.08937e+06	1.57322e+06	1.4424e+06	1.52034e+06	2.47923e+06	2.20418e+06	1.66762e+06	1.41848e+06	678703	814546	1.7912e+06	1.46905e+06	573780	2.04781e+06	695791	436034	825759	800426	1.32964e+06	1.75415e+06	1.66379e+06	1.7549e+06
M593T450			0.0954483	0.750231	0.0224822	593.155	449.545						706.494	670.042	796.226	735.643	608.45	712.571	722.979	783.47	1072.92	856.263	929.633	594.326	872.619	643.704	907.227	861.704	1062.09	812.917	776.224	608.104	581.313	579.39	526.619	649.189	924.289	897.078	923.563
M703T484			0.191533	1.28174	0.0224963	703.016	483.556						1583.01	2015.16	1769.33	1680.56	1920.1	2134.65	1547.48	1682.67	825.038	1572.08	1580.21	1850.99	1676.91	2024.71	1634.47	1043.05	2193.5	1875.44	1742.3	1820.47	2189.42	1974.41	1891.47	1992.55	1766.24	1804.53	1764.75
M226T446			0.209704	0.830904	0.0225463	226.035	445.722						7064.73	5610.2	5266.83	6284.4	4821.74	6776.99	6429.16	6345.93	8021.79	7411.35	8548.42	7475.65	7388.71	6777.44	7596.82	8025.56	9329.72	7136.55	7350.96	6176.81	5953.29	6069.75	5064.29	6137.7	7265.93	7215.05	7265.93
M996T158			0.51595	1.45982	0.0225661	995.613	158.234						13792	14892.4	3481.85	5381.55	9831.43	4503.74	5362.9	5162.02	6569.22	7400.52	7968.47	5522.23	6272.17	2623.75	5236.56	9984.52	4546.11	14648.1	7969.93	12311.5	10135.7	6686.41	6957.7	11390.6	1602.68	1697.83	1697.83
M798T435			0.179465	1.32832	0.022598	798.052	434.82						697.571	853.994	652.329	1102.37	935.766	1156.45	875.329	814.669	642.515	1256.56	1179.67	1181.21	960.611	764.311	1233.65	887.858	1057.91	1030.96	1450.14	1567.46	1140.61	1228.25	1303.97	1213.03	1297.41	1296.93	1279.58
M280T125			0.617444	0.478092	0.0226954	279.995	125.088						8124.36	4437.93	4801.77	5025.76	1542.68	4792.48	9524.79	4046.43	5019.94	6599.36	4912.65	12580.4	4049.28	4421.92	3247.77	19328.3	14929.1	8875.05	3957.03	3801.17	3286.76	3870.57	2043.71	3447.42	14781.2	14847.4	18329.8
M364T459			0.159212	1.31602	0.0227279	364.062	459.134						1437.3	1746.83	1451.9	907.449	1283.09	641.478	1230.8	867.018	1001.08	911.113	893.599	1323.84	895.638	1319.33	986.665	1181.36	2806.11	1693.12	1825.44	1252.11	1308.15	1251	1233.49	1325.26	1488.81	1412.29	1413.17
M159T156			0.625305	1.47362	0.0227593	159.065	156.315						9367.44	16047.7	13465.1	14395.2	6190.33	10578.7	17425.5	11247.7	8358.33	10551.6	8321.33	8994.8	13817.1	11114.9	28459.5	20452	20275.8	20765.1	12950.3	17778.2	15560.6	20824.8	16190.9	12331.7	50129.6	50611.1	31089.5
M561T28_1			0.133595	0.717023	0.022866	561.095	27.985						1030.57	1537.32	1466.33	2290.84	1261.57	1159.94	1355.65	1549.32	1847.97	1255.81	1158.04	1343.24	1316.37	948.409	961.068	1095.15	2064.44	835.624	781.484	733.697	816.219	1180.87	1354.94	1234.68	1961.75	1759.05	1957.69
M532T465			0.429014	0.747069	0.0229365	531.917	464.992						10268.7	8833.55	6819.75	7443.88	6706.09	7780.86	7823.9	7215.71	9694.23	11766.6	10228.8	8448.66	6953.94	8236.75	7112.92	11740.7	10931.3	10434.8	8380.73	8570.15	6367.14	6282.58	5470.83	6150.29	8888.48	9077.11	9081.98
M626T480			0.158132	1.25886	0.0229992	626.1	480.038						1199.06	1139.14	1248.25	959.705	1179.95	1762.35	1038.54	1050.23	1045.56	969.668	1006.5	1151.51	1274.9	1411.91	1204.61	1135.71	1687.3	1085.69	1455.58	1569.72	1136.77	1484.42	940.43	1296.06	1231.24	1186.22	1186.65
M755T162			0.306333	0.733742	0.0230663	754.515	162.133						5584.38	3021.07	3072.98	2781.65	3537.38	3236.78	6260.68	3994.62	4591.73	4932.67	5936.56	3751.25	3156.42	1826.3	1804.56	2682.22	6252.72	3584.31	4688.27	3268.21	2890.11	3685.51	3256.14	3833.3	3961.14	3464.97	3578.74
M244T448			0.378336	1.27274	0.0230694	244.022	447.592						6544.86	5688.88	7476.51	8366.29	9774.41	8845.25	9113.46	8393.85	7072.51	6687.43	6600.48	8776.41	11777.1	6697.45	13202.5	7423.03	8048.77	7380.48	11001.9	7864.94	7886.67	10933	11223.1	10456.1	9557.01	9556.17	9796.87
M459T447			0.482855	1.36837	0.0231322	459.064	446.933						4696.5	3389.7	4172.36	6347.08	5792.52	5126.99	5017.29	5899.47	4908.75	6998.41	5210.76	7287.11	6995.43	3554.37	8835.14	4740.33	4799.75	4722.55	10653.3	8190.99	5807.35	8321.39	8708.92	6651.25	7097.77	6911.54	7098.43
M108T27			0.108216	0.632086	0.023316	107.92	27.4365						329.765	409.323	480.37	517.916	570.446	472.234	485.448	498.472	571.782	779.686	737.135	651.158	239.894	274.941	592.808	1310.84	1397.03	699.1	145.035	219.324	474.517	483.2	573.685	457.928	343.163	381.992	380.217
M125T393			0.507888	0.796154	0.0233306	125.024	393.076						17236.5	12699.8	9517.53	12701.1	12372.9	12681.2	16066.3	14553.1	16720.2	16642.8	18521.4	15629.2	13225.2	13587.8	11346.7	16602.5	20564.3	16628	16933.3	15478.5	10351.3	10763.8	11023.2	13578.9	15458.7	16672.5	16676.7
M839T38_2			0.695068	0.709118	0.0233474	839.485	37.5435						43960.7	49812	25676	25369.6	28186.4	30481.7	42153.9	42751.5	40495.2	51655.3	67912.2	36142.8	27957.7	26131.6	47719.9	66391.6	60926.2	20319.8	26909.2	32997.5	41535.3	30544.3	34750.9	32603.7	35750.7	35710.1	36634.7
M362T402			0.0906607	0.872761	0.0233693	362.049	402.368						3501.83	2681.99	3478.85	3346.4	3219.65	3083.17	3439.21	2926.53	3135.33	3270.34	3451.39	3329.57	3319.17	3558.14	2740.03	2999.62	4033.22	1730.8	2651.84	2685.25	2714.63	3453.92	2955.84	2603.08	3168.02	3052.49	3062.7
M756T162			0.525893	0.5152	0.0233968	755.528	162.127						2533.88	756.318	4738.22	5114.67	1504.69	3616.46	4288.66	2062.7	4067.25	4473.23	7988.95	5214.12	3151.08	4360.79	4317.32	3812.46	3918	1760.66	3212.81	1988.87	1263.27	2010.71	3008.36	2990.48	2760.15	2951.55	3129.63
M687T126			0.212521	1.81743	0.0234781	686.57	126.481						161.428	607.664	998.888	593.013	918.603	1008.12	543.382	909.611	775.249	492.079	19.2168	254.099	313.139	542.043	702.053	401.312	213.497	519.503	877.261	1163.54	815.285	717.394	1092.09	775.148	89.8439	212.439	120.22
M631T459			0.0814426	0.832302	0.0235034	630.815	458.744						1950.23	2365.89	2185.49	1718.5	1829.71	1952.92	2212.28	1971.52	2057.2	2415.86	2055.8	1773.02	2166.89	2348.07	1726.48	2092.93	2808.29	2461.17	1718.66	1828.24	2123.35	1729.57	1471.57	1520.46	2009.46	1992.14	1982.47
M565T384			0.303091	0.754146	0.0236035	565.096	383.582						2905.21	2810.91	5108.34	5398.73	2969.75	4515.14	5803.39	4974.77	5135.87	5220.73	3640.45	6992.28	5016.17	4744.54	4926.26	5611.13	6655.34	5397.18	4209.03	4192.42	3465.53	3759.25	3592.76	4738.33	6999.28	6992.1	7168.58
M112T214			0.280062	1.53716	0.0237165	112.04	213.774						1839.08	1901.73	1319.36	1803.45	1022.61	1773.14	2068.35	2424.75	1248.13	1860.21	1475.01	930.269	2115.66	1405.03	1482.05	1262.16	2167.88	2257.67	2610.78	2519.39	2507.81	2260.27	1819.64	3664.08	1372.58	1283.26	1347.9
M569T462			0.190706	0.708976	0.0237867	569.016	462.099						1743.27	1355.94	871.955	1527	1083.98	1269.71	1187.35	1233.79	1695.21	1723.12	1701.11	1394.26	981.046	1420.85	1577.06	1847.43	2268.13	1833.27	1379.12	1502.1	937.427	954.312	717.659	843.961	1481.11	1489.64	1481.14
M327T378			0.242719	0.679049	0.0238682	327.013	378.471						4536.6	2664.1	1936.14	2106.89	2413.36	2020.78	2802.28	1990.17	2545.23	3460.32	3903.09	2430.98	1607.68	2135.47	1136.48	2602.38	2528.17	3197.52	1549.86	2537.59	2242.47	2038.33	1266.55	1998.71	3075.73	2620.5	3074.53
M303T406			0.38075	0.840394	0.0238962	303.022	406.025						21213.2	17100.9	15617.9	17715.3	14914.7	17535.8	17299.8	16628.1	18627.5	19435.4	19128.2	17274.5	18482.1	17404.1	17373.3	23849.8	24079.6	16880.8	19181.1	16826.6	13684.6	14817.4	12828.1	13755.5	21906.5	21416.3	21900.9
M398T350			0.158161	0.828279	0.023964	398.092	349.953						3224.2	2763.84	2413.9	3010.81	3146.27	2996.25	2630.3	2763.66	2543.43	2907.88	2864.98	3382.44	2850.62	2486.77	3421.88	3264.04	3633.96	3077.81	2991.25	2321.25	2001.47	2218.32	2426.66	2198.56	2872.39	2872.33	2898.83
M299T459			0.364342	0.542494	0.0241158	298.858	459.152						3577.48	2013.98	1703.92	1768.79	1350.48	1549.6	1835.31	1770.41	2577.01	3995.24	3736.79	2280.52	1278.08	1922.71	1320.61	3709.6	3063.71	2537	2317.24	2165.68	1146.16	1258.98	804.17	1093.61	2143.52	2139.8	1927.89
M626T490			0.234132	0.622366	0.024162	625.94	489.719						1113.36	1117.9	958.623	1216.98	1229.21	764.101	1150.18	1100.97	1895.21	2046.49	2036.24	1471.42	896.541	955.197	892.838	1384.56	1378.34	1176.81	1039.33	1648.92	981.915	546.665	928.495	891.945	1284.37	1293.59	1335.27
M146T463			0.426688	0.794771	0.0241745	146.045	462.507						13289.2	11821.6	10142	11895.1	9630.96	11472.5	11637.2	10843.8	13714.2	14301.2	14199.8	12015.2	12039.5	11704.1	12527	13396.9	20284.6	13865.2	12783.6	12252.5	9068.12	8749.22	8157.24	9957.43	13699.6	13373.2	13371.8
M935T448			0.0916252	0.788575	0.0242538	935.076	448.242						771.279	764.931	609.63	758.821	681.701	851.96	877.372	851.392	789.662	710.083	614.569	1032.78	886.914	756.012	638.126	902.41	1236.47	980.331	649.44	720.397	618.758	704.999	543.709	607.679	984.2	995.35	991.563
M465T321			0.113469	0.81008	0.0242779	464.897	320.532						523.223	1003.08	798.159	1112.83	709.085	844.443	999.199	969.245	1243.93	1092.36	1016.89	1002.41	826.185	934.051	748.979	1468.66	1642.62	730.221	985.316	970.415	613.935	933.081	708.208	912.025	1194.98	1194.13	1150.98
M766T481			0.195228	1.18152	0.0242954	766.123	480.55						1995.18	2228.24	1824.07	1841.38	1854.7	1949.24	1703.98	1744.1	1790.26	2339.88	2117.39	2018.9	2155.27	2025.24	1687.65	2115.46	2999.14	2155.54	2499.17	2594.4	2327.76	2249.78	2110.56	2059.24	2305.68	2273.35	2273.08
M645T35_2			0.397927	1.35425	0.0245263	644.595	35.496						3033.74	4701.97	5797.84	4334.22	5584.25	6664.63	3957.4	4947.51	5864.33	4424.16	2891.73	3410.09	3722.6	3377.77	5941.01	2490.94	2066.31	7002.47	4805.33	5392.76	5539.68	5631.82	7446.66	5710.71	1142.34	1142.42	1227.55
M151T337			0.36662	0.553611	0.02462	150.947	337.396						1884.71	2388.13	1844.97	4316.51	4398.32	2137.22	4716.88	5783.48	4546.77	3275.12	2931.05	4405.45	5407.22	4465.87	4792.19	3969.06	2295.01	3891.44	2376.8	4367.04	2011.68	585.36	1211.97	3652.13	4351.15	3697.57	4305.72
M707T459			0.197178	0.637399	0.0246901	706.81	458.606						1913.62	1566.56	922.002	1066.35	793.577	991.983	1020.48	1112.37	1646.97	2009.48	1988.14	1593.33	1083.47	1257.04	931.156	1958.29	2395.78	1746.66	1370.98	1266.65	1166.21	850.082	618.696	700.295	1322.4	1408.08	1320.8
M206T436			0.289308	1.34392	0.0247794	206.03	435.558						2451.75	2233.93	2435.26	2703.5	2446.6	2082.8	2974.18	2827.22	2675.52	2652.28	2454.58	2536.08	3726.9	2494.86	2905.17	2345.26	2361.54	2092.89	3066.6	3090.87	4980.14	3540.75	2777.43	4208.01	2570.38	2571.66	2516.49
M332T473			0.33053	0.744301	0.0247852	332.02	472.831						5607.43	3962.14	3254.68	3410.35	3648.18	3555.7	4331.34	3341.2	5775.48	6224.74	5008.02	5994.47	3096.17	3453.86	4709.86	6370.2	7008.36	4530.28	4617.12	4029.6	3231.13	3810.99	3595.52	3547.27	4505.94	4605.7	4506.95
M416T159			0.096745	0.713865	0.0249317	416.22	159.189						439.869	1012.23	1354.73	941.687	1018.75	620.246	708.525	779.82	1081.26	765.71	506.991	910.802	972.253	692.763	925.32	1350.7	1177.98	1133.15	487.258	538.357	618.64	493.905	706.929	547.988	1283.65	1273.87	1378.27
M307T48			0.427839	1.84688	0.0250108	307.227	47.695						999.843	1888.95	2142.16	2659.79	3306.66	2657.92	4084.04	1786.93	5942.69	2399.33	1979.18	1933.4	3895.76	3083.54	3765.49	3772.62	2877.32	2145.35	3439.41	5057.42	4438.64	5434.55	7050.47	8055.22	3745.55	4424.95	3110.39
M949T85			0.679046	2.2628	0.0250172	948.639	84.688						7729.02	5538.47	3639.12	3407.69	1242.39	2543.33	1850.87	1553.45	2556.71	3390.46	6679.59	2854.45	2928.1	2946.39	3167	2138.21	3425.53	5325.39	3415.26	7754.43	9964.05	10110.6	8592.29	2897.6	2275.3	2546.45	2547.41
M447T461			0.236466	1.87079	0.0250339	446.946	461.14						1044.13	476.425	506.342	983.26	648.097	744.446	887.798	997.262	1059.12	489.14	361.984	1289.51	965.856	825.066	1798.02	559.475	878.51	277.823	1957.68	1216.92	673.359	2049.09	2200.36	1415.22	799.545	746.502	741.464
M442T489			0.416149	0.735402	0.0251493	442.05	488.92						9367.67	7343.85	6667.79	7312.59	5634.41	5742.4	6312.62	5750.57	8695.76	10790.2	9409.65	7500.84	4872.83	5929.62	5513.54	10378	10159.9	7964.6	6581.92	6286.52	5203.44	5860.26	6258.68	5446.48	7304.04	7562.07	7305.85
M669T253			0.196026	0.624555	0.0251587	669.453	253.459						1222.37	1191.68	1019.77	1173.42	712.418	875.965	662.434	1315.77	1454.98	1802.47	1922.71	1540.2	778.063	475.536	953.164	1113.18	1433.35	1333.77	1191.47	1216.41	828.787	638.138	740.616	817.325	695.591	728.763	728.363
M215T314_2			0.181643	1.42349	0.0251736	215.128	313.544						526.799	1524.32	895.043	607.771	786.266	933.656	1072.01	919.833	1239.75	825.014	1093.8	801.483	1141.09	1042.31	1208.75	3185.79	3114.08	1162.31	1680.02	1707.87	828.666	1140.24	1526.07	1589.61	912.876	893.223	893.388
M1137T351_2			0.0850483	0.780829	0.0252038	1137.3	350.678						610.244	478.514	443.348	488.101	592.025	551.478	537.471	597.54	525.404	753.564	547.665	732.176	481.152	551.262	614.989	749.272	815.001	600.109	509.194	607.045	477.65	453.043	450.022	387.288	596.514	619.418	595.676
M437T459			0.118639	0.802994	0.0252656	436.826	459.041						2118.03	2243.92	2119.36	1662.53	1480.98	1629.14	1658.77	1554.28	2047.71	2222.17	1945.92	1890.02	1522.87	2022.38	1674.62	2372.51	1836.41	2184.5	1443.9	1804.14	1659.2	1407.08	1120.86	1653.81	2100.77	2108.61	2330.44
M231T365			0.380883	1.8488	0.0254027	231.087	364.858						2449.28	2844.22	2062.11	1456.8	2164.39	936.414	1510.79	2681.26	3220.39	1570.27	1794.41	1746.92	1950.04	2304.9	2678.64	3133.84	2707.64	1477.45	4542.95	5223.74	990.477	4105.52	4620.2	3671.5	1768.81	1463.93	1766.34
M367T33_1			0.212824	1.65916	0.0254995	367.121	33.2555						604.435	943.727	2047.11	751.183	2281.61	2197.03	1638.48	576.649	603.205	889.378	847.522	1239.65	1489.42	1375.42	1702.18	834.996	1078.77	1043.09	1804	2151.23	1399.13	1657.26	870.955	1732.04	2053.56	1953.16	2048.99
M422T36_2			0.372237	1.53497	0.0254995	422.333	35.512						1437.02	1786.68	1462.88	971.021	1289.14	1968.67	1714.95	2971.81	3667.06	2646.36	2409.26	1737.94	1255.05	1805.04	4701.23	964.585	3210.83	3083.1	2704.34	4309.27	2882.43	3437.8	5141.75	4775.14	2834.34	2830.81	2961.01
M363T463			0.490553	1.54948	0.0255926	362.995	463.42						3476.32	4007.38	7285.07	7761.53	7801.54	6055.24	8350.61	6330.51	5245.47	4053.97	4200.01	5619.35	9715.48	4553.94	9193.75	3934.37	3948.87	4301.57	6172.97	7148.17	8224.69	8878.15	13200.4	8748.06	8495.39	8281.99	8491.06
M151T707			0.675711	1.48216	0.0258493	151.014	707.021						33851.7	11961.3	35124.9	18133.3	15974.6	11627	13815.2	6625.24	18326.5	8994.77	15766.8	19840.2	22312.2	40289.1	18418.2	10384.9	14342.4	19029.2	21977.2	19257.3	18025.6	15838.7	25295.5	23171.2	22847.8	21015.3	21270.9
M111T580			4.30497	1.63067	0.0258909	111.009	580.064						332076	307052	341251	169417	336464	448881	204324	266047	349527	153496	305954	240775	299598	287180	498378	368437	122602	156785	400522	564729	448396	536051	308131	220994	164863	256767	263157
M886T712			0.374561	2.68179	0.0259874	885.547	712.388						1085.89	146.474	524.844	1918.47	2190.63	672.283	325.434	637.102	1503.7	1803.12	1036.12	1752.69	310.112	175.274	296.558	372.51	156.257	398.365	3630.83	5015.39	366.274	4499.22	3626.11	1790.69	65.2302	107.372	62.3544
M572T218_2			0.220238	0.41932	0.0260227	572.216	217.597						528.906	428.128	834.429	681.19	274.223	871.302	1268.38	1055.7	1111.18	662.579	435.219	2088.03	710.455	810.321	1126.45	1876.2	1737.14	929.474	679.027	278.417	680.671	469.819	276.911	391.51	1040.85	1042.1	1081.52
M932T193			0.224935	0.545034	0.0260525	931.612	193.399						1492.45	1033.42	1089.36	465.118	1045.76	689.842	1422.96	1945.26	1225.17	2709.16	2506.25	1229.37	795.028	1186.04	1202.13	2651.85	1564.56	1449.73	1777.46	876.475	1243.31	749.317	613.192	756.418	2022	1811.77	1809.97
M204T48			0.915285	0.595546	0.0261256	204.051	47.956						23014.2	15478.5	14951	24558.8	16408	10205.8	13456.1	17455.9	29154.3	30059	20923.8	32448.6	15505.9	24716.5	16610.1	30390.8	39531.7	19725	22367.4	15587.1	11396.5	11301.6	8993.74	15813	26039.1	28875.8	28900
M771T466			0.321644	0.742532	0.0262679	770.913	466.291						4463.18	3781.8	2940.22	3381.5	3038.25	3346.76	3292.88	3224.28	4154.48	5106.06	4513.63	4187.67	2777.82	3660.15	3159.31	5231.06	4536.93	4491.24	3856.71	3905.39	2395.04	2767	2525.91	2726.39	3943.19	3977.37	3943.22
M458T406			0.150083	0.887486	0.0263802	458.04	406.217						4724.86	5267.39	5091.08	6258.58	5267.34	6803.05	6038.88	5906.55	6057.09	5646.08	5160.9	5728.54	6614.6	7140.1	5824.72	7327.16	7615.63	6247.03	5745.01	5460.82	4643.43	4899.94	4472.16	5430.64	7532.4	7005.55	7529.77
M418T356			0.115214	0.813217	0.0264288	417.984	355.838						2798.97	2732.07	2632.49	2879.83	2618.02	2984.12	2964.48	2878.34	2561.72	2132.8	2871.39	3358.78	2579.5	2577.02	2891.94	3401.38	2554.62	2673.94	2488.5	2170.69	2410.52	2220.6	2531.05	1814.26	3013.43	3019.31	3013.38
M215T261			0.362748	1.58535	0.0265425	215.032	261.076						1524.64	1372.46	2020.35	2309.19	1857.33	1790.51	2475.13	2420.46	2252	1947.36	1658.23	2602.85	3504.46	995.321	6003.93	1034.68	788.757	3292.66	2519.83	2279.71	4685.85	4834.29	4219.82	2634.5	2834.59	2823.71	2575.12
M304T349			0.149224	0.813797	0.0266528	304.054	348.936						4058.32	5116.96	3829.49	4465.72	3158.26	2857.92	4401.21	3755.89	5138.87	4525.77	3830.27	5178.84	4219.3	4859.24	5293.14	5293.99	6490.2	5675.67	3290.81	3617.8	4304.62	4004.31	2926.58	3690.76	5853.98	5458.23	5457.94
M392T455			0.202167	1.27355	0.0266814	391.956	454.612						1630.59	1643.65	1852.96	2011.93	1808.95	1793.01	1429.97	1544.84	1965.89	1835.95	1519.29	2114.79	1797.77	1344.81	1898.81	2028.82	2302.49	2040.84	1740.06	1782.25	2494.1	2334.56	2471.02	2436.54	2418.69	2319.18	2319.21
M328T482			0.143615	0.778128	0.0267072	328.047	482.45						2461.44	1575.75	1348	1546.94	1506.39	1416.64	1666.4	1764.39	1994.21	2689.91	2051.76	1797.72	1890.11	1378.3	1680.68	2192.23	2491.6	1830.44	1925.96	1394.03	1546.92	1541.88	1442.41	1458.62	1890.46	1689.25	1693.08
M292T446			0.144076	1.39633	0.0268035	291.989	445.692						539.04	503.483	651.881	1016.53	672.694	677.501	739.224	504.902	464.953	701.306	744.169	433.603	620.986	515.601	762.144	795.757	900.561	628.547	921.098	517.826	790.886	920.875	1000.29	859.282	805.368	805.732	759.504
M364T37			0.802167	2.00494	0.0268187	364.329	37.378						6320.1	4929.16	2047.96	2522.53	3756.46	2468.88	2364.15	6138.9	9790.76	2951.96	9451.96	957.627	680.19	3565.95	8028.34	6146.79	8380.67	4163.33	10611	15733.2	6755.57	12675.5	10020.2	7671.54	4297.9	4293.1	4488.52
M294T529			0.843546	0.653124	0.0268964	293.996	529.272						22701.2	29462.6	24856	37452.3	37503	35399.4	38819.5	35512.6	42332	38502.4	43127	35564.1	29714.7	37046.7	36246.2	18882.5	25086.4	34112.2	19985.1	7833.43	27242	19230.8	40416.8	38029.9	18299.5	18540.1	22638.3
M506T308			0.104185	0.744072	0.0269038	505.912	307.981						510.7	502.104	584.067	644.894	563.607	632.019	648.362	507.342	672.084	656.08	511.949	843.011	541.832	576.979	717.436	829.557	978.424	565.139	464.816	614.346	500.699	458.005	325.165	493.333	676.477	675.569	749.291
M431T335_2			0.17761	1.57355	0.0269324	430.825	335.315						1530.37	1127.12	651.501	761.35	1458.42	1068.04	1336.05	314.565	696.08	925.463	1090.6	920.84	451.89	1461.97	824.41	1399.6	1486.06	1085.04	1241.1	1640.68	1464.11	842.33	1763.83	1361.93	1224.2	1247.5	1320.95
M353T390			0.196766	1.57675	0.0269457	353.058	389.885						1404.73	404.272	1233.26	839.685	341.694	1323.24	559.977	591.429	511.577	962.883	924.999	945.161	1151.37	1217.17	1371.82	1206.35	1291.75	1348.22	1425.02	864.078	1426.22	638.174	1271.48	1464.13	780.863	835.375	772.31
M743T175			0.988705	2.93881	0.0269619	743.466	174.874						8373.8	3976.33	1303.22	34024.5	1225.58	1363.8	12214.3	4224.68	1874.6	2208.89	4810.46	20181.6	2068.88	3466.87	1043.61	16437.5	1575.91	3179.51	21032.5	26462.5	20984.4	1256.88	37248.5	26773.5	3232.92	3195.21	2115.4
M429T432			0.251678	0.806891	0.0270287	429.056	432.273						5313.46	3914.66	3527.72	4768.8	3765.3	4216.19	4594.12	4271.38	4410.55	5631.57	5793.15	5039.9	4014.81	4038.86	4192.78	5656.17	7685.62	4677.78	4559.17	4876.42	3608.87	3797.34	3124.94	4030.73	4711.98	4711.92	4747.35
M377T459_2			0.234735	0.647107	0.0271058	376.925	459.087						1718.25	1590.22	1216.97	1203.2	997.876	950.702	1059.56	1312.34	1617.47	2137.87	2261.42	1644.59	1194.85	1703.41	1195.61	1745.66	2142.4	1330.8	1353.43	1584.97	937.294	838.101	828.074	950.715	1578.56	1514.9	1578.54
M459T473			0.0411825	0.83937	0.0271944	458.851	472.788						495.401	627.859	1007.95	907.43	685.077	858.721	740.415	868.438	861.221	711.071	716.396	836.733	854.914	839.678	748.337	704.864	1025.9	823.012	479.845	675.9	664.987	707.55	752.638	692.885	872.755	816.421	818.11
M313T463_1			0.765197	1.74244	0.0272335	312.918	463.291						4240.15	8012.44	12209.2	12454.7	11717.7	14138	12581.3	12245.6	7418.38	4868.97	5044.17	9455.23	16273.7	8437.96	13337.5	5800.7	5270.6	6233.63	7944.61	10586.7	17522.4	16894	21797.6	15188.2	13693	13599.2	14684.3
M329T173_2			0.265893	0.764604	0.0272563	329.482	172.861						4149.15	4651.33	5147.39	7838.4	5109.69	5254.7	5412.68	5289.35	4796.36	5950.63	3505.63	5690.13	5473.02	5438.25	6424.94	5409.18	6336.71	5186.34	3547.23	3919.39	3452.71	3540.83	3614.06	5356.92	5939.52	5679.87	5938.04
M284T167			0.287283	1.70864	0.0273521	284.186	167.074						933.217	1421.76	950.306	677.832	403.019	637.803	594.558	1548.78	1295.61	1009.43	1252.89	742.688	1454.59	1625.02	1998.48	1322.1	1781.69	1560.67	2127.24	2863.52	1087.39	1354.99	1687.13	1890.14	1470.14	1453.31	1470.36
M260T314			0.208064	0.641467	0.0274305	260.106	314.015						1093.65	868.187	779.397	1350.2	1077.22	767.49	1497.68	1030.78	1565.23	2214.59	1692.86	1021.44	1000.65	826.416	1215.11	853.583	1473.84	1846.5	1245.5	771.051	863.729	813.87	1317.34	776.181	1117.1	1117.56	1037.74
M179T303			0.14186	0.684651	0.0275044	179.019	303.411						1090.48	1450	2189.39	1583.25	2179.27	2323.34	2171.78	2009.59	2053.35	1719.78	1668.1	2714.64	2671.11	1722.36	3494.11	1299.49	1979.49	1232.9	1195.1	1560.45	2315.15	1256.73	941.866	1177.42	1971.15	1920.71	1575.6
M528T490			0.266928	0.626831	0.0276502	527.965	489.65						1444.71	1478.12	1380.46	1441.18	983.505	1062.77	1383.62	1469.79	2169.87	2673.69	2792.02	1888.28	1371.36	1315.53	1195.9	1480.52	2070.29	1195.5	1388.4	2115.02	1196.25	1003.67	992.535	1062.57	1583.49	1557.98	1558.01
M645T455			0.383267	1.46335	0.0276707	645.07	455.348						3515.64	8506.84	6556.93	3638.89	2957.87	3386.57	3156.23	3267.36	2416.62	2708.71	3504.03	4977.24	4637.52	3309.58	2176.7	3197.95	5378.95	3910.37	6173.66	6013.79	4003.13	5620.53	3722.6	3777.49	6160.99	5040.5	6150.58
M310T34			0.393865	0.636252	0.0276951	310.225	34.0925						4857.12	16375.4	5207.86	5368.74	4941.96	4497.5	4298.5	4437.14	2809.7	6236.5	4447.54	4431.5	4502.75	4286.6	2968.58	9560.26	4913.54	14704.7	4885.48	2323.57	1876.72	2236.38	2520.41	3120.47	8968.21	5546.37	5794.93
M347T29			0.712694	2.50126	0.0276997	347.15	28.828						3469.17	13307.4	3871.53	3832.15	3626.58	2174.81	3159.97	2785.76	5305.69	3008.95	1894.3	2684.25	4053.91	5217.27	2596.92	2445.39	4602.04	9115.53	7193.82	12698.1	12193	9229.14	3338.27	2468.66	4556.35	4757.41	4765.47
M279T377			0.579179	0.650368	0.0277174	279.052	377.241						13312	6935.92	13727.6	9570.93	10668.3	8112.35	9639.51	13522.4	11411.2	16590.5	8747.11	18058	10097.7	8749.18	8300.2	14879	16835.8	10226.8	7445.22	10110.6	5791.63	11668.9	7168.64	8523.4	13734.8	12968.7	13007.3
M525T230			0.327558	0.432199	0.0278372	525.243	230.312						2738.23	2251.65	1463.1	1216.77	1222	809.601	770.908	716.538	2793.49	2849.5	3132.39	1803.73	642.219	874.584	850.85	2308.16	2797.13	1643.39	982.992	981.253	723.206	1000.64	734.507	792.554	1584.81	1453	1452.09
M855T300			0.170209	0.692183	0.0279471	854.602	300.121						1758.65	908.391	1155.51	768.231	791.376	735.141	1212.47	834.283	1471.93	1205.39	1639.82	920.55	1767.83	647.935	852.339	758.759	1063.72	956.857	623.555	798.382	702.097	817.358	1056.45	1044.32	435.688	682.052	789.153
M499T169			0.163462	0.772101	0.0279848	499.244	169.05						3664.33	3737.79	4178.12	3978.15	2930.82	4602.69	4515.99	6006.09	3598.44	4346	4258.55	4008.38	4854.24	4452.33	4018.75	7099.84	5425.22	8431.32	4214.39	3354.61	3760.53	3413.84	2720.56	3177	4949.67	5207.63	4952.99
M257T19			0.99694	0.642621	0.0280234	256.96	19.013						29344.5	36615.3	46794.5	38508.5	30243.2	31564.2	49552.6	52731.7	56192.6	76068.1	44786	39051.8	38138.3	21966.9	68717.9	42117.5	55925.7	23581.9	13572.5	44928.7	35178.8	49309.7	27073.6	34536.3	41244.4	35380.5	41102.5
M210T444			0.614554	0.579437	0.0281695	210.028	444.373						7742.57	8583.58	6320.67	8332.15	5643.34	5907.79	7560.3	10489	14663.5	14234.1	16386	8702.43	5854.88	6536.5	4124.32	9087.41	10101.2	8911.78	7397.38	13044.6	6791.73	4897.71	3984.7	5623.79	8911.94	8829.13	8911.91
M302T125			0.381465	0.696726	0.0282	302.051	124.591						4720.95	2508.63	3325.26	4167.35	1594.89	4198.85	5669.5	3783.96	4150.47	4842.74	4315.77	4271.36	4478.39	5087.5	2854.49	3757.77	7351.12	2503.08	4815.05	3430.23	1838.94	2943.11	2013.88	3793.94	3941.3	4737.62	4755.49
M200T66			1.1668	2.05805	0.0282712	200.002	65.8595						12330.6	14836.8	20345.2	21867.7	20205.1	15059.7	12336.7	17884.5	12669.9	7305.51	11061	15615.3	23865.6	18371.9	9897.25	19282.1	20538.6	8274.76	41429	42515.6	16034.5	14725	21927.8	21576.3	27195.6	26384.1	26387.2
M433T125			0.372542	0.444453	0.0283101	433.217	124.516						3180.47	3963.2	1427.97	1302.15	618.311	1879.9	5770.07	2909.5	4542.59	1465.13	2703.4	2512.91	2571.91	2005.17	4261.4	1304.41	2056.14	3165.5	486.518	1145.63	1421.88	900.704	2658.01	2233.46	5187.24	4905.08	5180.48
M373T462			0.73978	0.695399	0.0283563	373.063	462.412						20781.8	14365.3	11819	13312.8	10183.1	13292.1	13472	13669.5	18505.6	21496.1	20190.7	16727.5	12082.3	12923.2	15571.5	20162.2	28372.4	20569.9	16517.2	17283.5	9427.08	9998.15	8729.73	10408.5	15973.2	16188.2	16190
M463T434			0.216804	1.29626	0.0283622	462.974	434.108						1970.99	2203.07	2427.06	2811.78	2851.02	2142.48	2305.17	2240.98	1813.78	2641.21	1737.37	2972.36	2809.59	1919.87	2653.38	2137.81	2017.04	2127.7	2485.11	2829.51	2509.66	3628.04	3193.19	3127.27	3019.78	2968.24	2997.28
M298T447			0.759901	0.446675	0.0283661	298.068	446.933						11245.7	3588.18	5003.38	4494.56	7020.88	2428.47	4300.51	4230.28	14734.7	9512.84	16274.2	11644.5	3309.95	1765.85	22570	8616.39	8643.03	9827.56	3468.03	6677.31	2109.81	5629.26	4316.68	4910.75	7401.08	7400.21	7627.05
M353T34			1.03773	1.84154	0.0283741	353.142	34.087						13679.9	9851.04	13364.5	13845.2	15520.7	21355.5	14169.6	13508.4	11407.9	19264.3	8551.37	2610.5	19282.8	16913.6	16216.2	14618.8	16905.7	7346.62	32690.4	22586	14062.3	26699.9	17799.6	14171.3	19275.2	19296.9	17659.2
M116T411			0.0755326	0.834305	0.0287733	116.071	411.359						1606.07	1485.09	1364.83	1408.18	1681.92	1272.7	1013.85	1375.79	1449.93	1531.84	1386.17	1498.86	935.437	1439.01	927.923	1535.81	2199.63	1454.18	1138.38	1369.41	1112.9	1079.44	1058.42	1129.83	1452.44	1489.67	1452.9
M601T355			0.094282	0.810354	0.0289425	601.004	355.152						1191.35	1190.91	1062.97	1099.63	1476.08	1019.09	1005.6	1293.56	1041.29	1297.52	1077.85	1242.91	1178.29	1057.97	1228.93	999.592	1277.64	902.656	1195.46	792.494	775.34	846.256	1037.97	991.507	1172.45	1150.65	1149.73
M232T444			0.27034	0.652605	0.028956	232.01	443.807						2676.75	3533.38	2833.41	2893.96	2073.09	2571.48	2833.85	3679.33	4564.29	4008.66	4994.39	2799.48	2553.21	2521.42	1699.91	3099.97	3746.99	3565.04	2347.26	4194.61	2698.62	1821.84	1743.33	2125.93	3079.49	3027.5	3080.34
M314T455			0.238079	1.77151	0.0289759	313.955	454.558						1747.17	695.033	888.127	1752.27	1059.86	948.291	607.974	784.814	858.782	670.542	586.538	1110.94	732.201	1302.75	990.055	543.761	631.059	937.386	670.261	895.791	1295.41	1870.37	2052.33	1399.51	1045.06	995.698	1043.74
M479T458			0.30056	1.55467	0.0289774	478.92	457.882						1512.63	887.487	1055.5	1670.92	1436.75	1171.4	1156.94	1107.89	1163.51	1714.41	1456.43	1524.71	1641.71	818.28	2029.42	1717.9	1552.51	1564.86	3333.22	2350.09	1439.88	1869.5	2007.27	1630	1732.96	1877.7	1879.77
M189T479			1.26848	1.65274	0.0289977	189.004	479.179						16715.6	39094.8	22671.8	16418.4	25476.3	25522.7	27410.6	39808.6	34970.6	16023	18098	17421.4	27562.9	32068.4	44646	22823.4	49246.9	42566.6	40000.4	62541.5	27909.1	51186.9	33943.3	38498.3	33275.5	33390.8	33275.4
M550T505			0.142141	0.715128	0.0291599	549.986	505.125						768.126	695.883	590.372	519.907	564.692	585.52	739.956	656.163	1137.97	1065.53	883.82	958.312	567.194	630.072	445.266	902.1	845.439	653.614	601.519	977.292	567.072	645.016	569.212	531.435	741.815	758.722	766.353
M101T451			0.383036	1.37021	0.0291703	101.024	451.345						5719.22	9814.2	12396.8	8844.59	8247.41	11227.9	10602.3	7125.38	6175.7	6841.16	4739.05	8327.19	10367	10328.4	8443.44	5256.59	8158.73	5338.76	7648.01	10230.7	9271	9282.47	11186.8	12411.1	7926.74	7732.64	7929.8
M350T176			0.39395	0.629967	0.0292254	349.912	175.518						3742.53	6289.35	4424.1	6157.08	2933.95	3167.45	6012.22	3760.05	5270.08	5873.51	2472.91	6226.11	5054.56	4343.97	3129.78	4832.87	5726.95	3932.99	3505.05	4277.82	3608.44	3091.04	1666.59	2507.44	6172.11	6259.24	6266.52
M440T443			0.189863	0.597254	0.0292343	440.045	443.135						1154.69	2171.48	1068.29	1564.64	2157.51	1222.4	1739.56	2827.98	1839.68	1961.48	1756.51	1187.73	1010.47	930.009	2174.02	1137.51	1473.13	1292.68	1552.87	1906.41	1027.43	916.894	620.205	732.895	1413.1	1334.69	1410.07
M254T349			0.0772982	0.778177	0.0292938	253.997	348.66						933.1	1070.12	1014.57	1010.24	694.465	1011.03	1008.54	1145.46	989.375	1031.85	736.706	1269.37	943.356	832.017	911.056	1142.36	795.528	1150.15	675.351	843.276	1022.97	816.005	673.468	779.073	1033.12	994.916	995.343
M363T408			0.209281	0.625909	0.0292946	362.96	408.08						895.788	1201.1	1188.98	867.952	1572.3	1696.75	1484.88	1555.41	1016.97	1611.15	1453.63	1646.4	1844.95	1257.35	1685.38	1329.7	2334.93	1881.3	1532.62	1439.08	820.79	630.852	740.127	324.769	1495.31	1485.2	1734.41
M519T473			0.312452	2.29322	0.0293013	519.051	472.964						1385.19	1640.25	672.562	758.243	2672.97	844.927	735.853	905.676	1141.52	769.387	1219.24	1110.46	2446.46	613.81	6972.8	1429.4	598.652	703.208	1623.6	982.777	1172.6	4076.56	2572.39	3061.12	1606.3	1760.82	1761.33
M161T180			0.536	1.86053	0.0294768	161.081	180.309						2476.78	3748.43	3639.17	3375.91	3766.53	3497.74	4767.22	5348.42	6727.36	2421.82	1986.99	3658.47	4273.18	5929.23	6183.53	2666.58	5908.21	5033.1	7883.95	8494.11	3053.83	7614.06	12222.1	7078.21	5526.7	5528.26	5707.73
M149T178			0.853041	0.76863	0.0295188	149.045	177.685						32313.4	26984.8	34589.4	34552.9	27327.8	28298.1	39195.3	27292.8	42466.3	42134.8	32086.7	41520.1	36114.3	31319.3	39494.1	45551.4	48778.2	38666.2	34557.7	31457	23866.5	26898.8	21571.3	34356.9	51128.9	50606.7	51136.3
M288T351			0.845421	0.807384	0.0295957	288.08	350.886						51102.7	51307.5	51307.3	55650	47858.3	43620.9	54865.3	45913.6	62592.5	63568.6	48096.1	65836.4	53525.6	52640.5	57573.3	73049	93097.9	66960.8	51642.5	51522.4	41641	46814.5	35371.3	48223.3	70485.9	69086.2	70507.5
M552T49			0.748809	1.57959	0.0295994	552.27	48.955						11692.5	10112.9	6787.76	6091.37	15569.3	18493.8	4521.53	9908.73	10785.4	11903.8	8049.05	9169.42	9285.78	2859.15	5345.49	3790.82	4099.52	8577.28	19050.6	17840.9	7438.4	11484.3	16431.9	13585.5	1796.67	1949.73	1834.1
M587T400_2			0.167938	0.519441	0.0296894	587.204	400.405						656.733	542.628	278.799	390.808	314.489	321.312	439.372	337.413	654.325	1027.08	576.289	471.033	303.939	254.643	458.939	759.898	894.62	480.236	453.233	458.634	250.129	257.714	197.964	203.231	410.14	422.101	409.878
M106T28			0.2891	0.685584	0.0298841	105.919	27.841						3251.16	3129.14	2874.23	3554.21	3432.15	3259.45	2640.83	3084.82	5672.79	4954.47	4543.01	4424.58	2062.62	1941.47	3080.83	7506.93	5951.27	5103.24	2315.51	2714.7	2652.52	3282	3873.64	2520.97	3580.51	3432.32	3579.11
M912T112			0.97851	0.664218	0.0300171	911.582	112.202						36558.3	37274.7	21278.2	33464.6	36481	17941.4	32320.4	35959.6	42546.3	40117.1	45782.1	72139.4	30857.2	27891.3	28099.3	27546.6	123784	61536.5	35821.8	27662.6	28027.7	29178.1	30996	26898.7	38092.4	28598.6	38105.8
M349T449			0.199949	0.696128	0.0300682	349.043	448.86						1395.92	1288.68	1179.02	930.64	2133.72	845.004	1493.6	1246.55	1322.66	2223.25	1449.46	1505.51	1225.31	1207.42	1464.11	2304.54	2306.75	1608.5	1510.31	762.191	891.618	1017.41	915.217	1336.2	1415.25	1474.2	1415.67
M503T446_2			0.333979	1.28475	0.0300758	503.09	446.342						4211.53	2538.92	2735.32	4500.88	4300.81	3844.63	4252.59	3887.39	4227.86	4776.18	4475.46	5301.33	5432.73	3109.93	8024.97	4643.87	4227.41	4045.7	7420.77	5711.09	3939.33	6266.19	5822.04	5427.17	5355.32	5355.34	5470.94
M228T304			0.220404	1.3569	0.0300894	227.96	303.962						1573.29	1128.66	1036.34	789.445	1131.68	685.618	607.719	813.705	989.9	1050.41	1287.82	715.755	498.919	919.281	639.696	723.455	491.453	723.899	1493.88	1188.35	1209.28	1051.13	1444.13	1029.11	707.927	707.902	690.529
M253T30			0.300538	0.578342	0.0301242	253.017	29.917						6281.23	3723.35	3029.78	7099.72	3315.32	4917.3	2499.75	8219.52	4953.5	3890.94	7661.42	6791.97	6532.32	1586.36	3211.48	6900.49	2451.7	3727.42	3786.04	2335.25	2965.4	3569.97	3504.26	3512.62	4883.82	4883.79	4840.16
M707T34_1			0.289863	0.692979	0.0301906	706.524	34.329						7558.34	9187.01	8202.99	6995.28	8841.55	4079.08	6265.95	5272.36	4603.8	8021.99	7169.21	5969.91	7244.28	8729.19	4436.75	5866.58	2993.82	4453.74	1983.42	4586.95	5309.77	5728.6	3463.19	4778.41	2929.16	2838.67	3051.15
M495T171			0.537985	0.573549	0.0302851	495.271	170.965						6611.61	7595.06	11124.1	8392.58	4855.88	9829.9	10820	12386.2	6705.33	7833.02	6860.73	14256.9	12167.6	13273.7	9668.68	11098.5	6108.26	11956.6	5702.91	7886.85	6575.77	6212.08	606.705	6776.06	9057.74	9184.82	9657.23
M878T322			0.100221	0.838478	0.0303539	877.682	322.47						2260.36	2661.19	1793.39	1640.15	2051.7	1949.73	2191.04	2096.46	2546.2	2684.58	2844.09	2297.2	2121.63	2310.71	2559.76	2744.65	2700.59	2459.51	1855.78	2432.21	2035.11	2176.24	2059.56	1732.82	2413.86	2388.8	2378.19
M238T394			0.267593	0.75278	0.0303798	238.325	393.668						3374.83	4801.42	906.895	3571.17	1795.15	2621.96	3046.18	2898.62	3539.73	3658.55	3381.85	3302.26	2740.65	2405.03	1959.5	1594.98	5000.48	4298.55	3546.85	2899.04	1930.71	2622.08	1431.75	2495.09	3093.99	3155.27	3091.63
M272T28			0.166564	0.600577	0.0303929	271.935	27.85						1318.61	2443.69	1249.25	2268.82	937.164	1755.58	2409.64	2002.68	2304.28	2059.49	977.495	1464.11	2442.55	2606.8	667.192	2801.58	2948.55	1398.8	517.761	683.32	1736.31	1564.02	1048.11	1187.56	1934.14	2039.42	2037.71
M239T451			0.427327	0.689252	0.0304852	239.003	450.656						7579.26	5791.51	4297.52	4758.85	3990.26	3678.93	7301.56	3555.2	5401.42	6971.85	6450.66	5374.12	4290.04	5679.45	6723.18	5294.78	6255.2	5136.3	5087.18	5036.14	3289.46	2600.11	3223.46	4925.24	6338.5	5661.12	5651.34
M1121T351			0.0746137	0.834072	0.0306614	1121.33	350.829						871.018	572.698	532.947	590.525	631.423	758.99	654.937	623.594	648.791	830.469	692.371	819.039	717.793	677.908	702.046	938.863	1041.8	775.886	680.352	634.103	588.383	637.77	503.28	516.931	845.901	860.556	845.756
M820T435			0.098785	1.19189	0.0307342	820.035	435.06						510.035	602.538	532.179	712.221	772.935	804.46	746.79	725.768	714.816	656.764	618.961	555.041	725.631	502.515	605.434	697.952	639.1	665.979	768.032	892.081	627.863	861.211	882.287	757.72	902.28	902.231	831.161
M467T350			0.0783836	0.90029	0.0308201	467.05	350.246						2734.17	2544.53	2557.57	2564.4	2791.94	2741.54	2920.3	2864.86	2746.67	3158.42	2740.24	3417.79	3273.68	2892.24	3249.65	2976.29	2754.06	3062.7	2521.18	2628.01	2714.68	2675.52	2657.81	2871.44	3018.29	3038.94	3039.19
M479T384			0.176282	0.768658	0.0309024	479.048	383.642						1789.28	1348.4	1461.8	1421.68	1815.97	1309.69	1993.2	1420.53	1788.3	2357.56	1564.22	2303.4	2106.25	1928.2	1446.96	1757.95	2693.71	2714.62	1530.88	1719.01	1391.76	1389.96	1591.42	1160.6	2485.44	2484.83	2473.2
M855T480			0.143099	0.798977	0.0309502	855.007	479.671						2045.29	2374.69	2144.5	2144.99	1971.43	2263.32	2082.16	2046	2772.83	2853.52	2816.53	3097.92	1872.65	2675.35	2354.48	3331.76	2685.78	2545.19	1655.49	2391.27	2101.03	1955.7	2318.34	2097.33	2675.09	2675.3	2729.4
M298T104			0.476257	0.591961	0.0309675	298.023	104.166						6906.9	5062.6	9481.26	5658.97	820.384	6755.77	9376.85	10757.3	10429.8	6092.71	5371.36	6188.62	12651.1	7430.29	5373.09	16597.9	13350.5	4317.72	7747.99	6926.42	2389.09	3670.46	4153.85	3654.56	10506	11257.5	10460.4
M561T207			0.182314	0.591749	0.0310064	561.229	206.71						1076.05	1287.48	864.601	903.02	618.051	437.986	709.8	665.237	1289.15	1285.47	769.302	1531.43	854.108	895.231	999.861	2154.38	3179.38	1565.22	698.063	890.137	671.996	582.973	330.481	525.012	590.627	592.838	630.148
M580T36			0.726414	1.66149	0.0310069	579.532	36.343						9489.98	11666.5	5072.02	6349.48	8134.05	5396.79	6743.95	7539.04	15631	5312.55	9259.88	4516.25	3471.31	6591.68	11170	3877.31	9115.67	6607.77	11343.7	15107.5	7962.88	14310	17697.6	14995.6	7384.17	7384.56	6311.04
M650T446			0.259674	0.697432	0.0310383	650.144	446.303						2792.72	2118.17	1704.25	2357.31	1849.88	2320.61	3456.03	2268.45	2688.38	2396.87	1774.5	3281.15	2823.37	2443.04	3161.46	4452.39	3422.94	2354.11	2734.91	1549.35	1512.81	1731.11	1684.99	1851.86	2835.35	2753.71	2835.36
M189T449			0.284175	1.63564	0.0310402	189.04	448.892						838.005	2053.18	1115.41	1798.18	1933.01	1156.28	1693.84	2451.09	2275.76	1315.04	637.704	1055.71	1758.89	2285.88	2403.57	761.686	1798.9	1607.43	2235.91	3171.84	1359.06	2742.59	2997.43	2915.87	1954.1	1885.85	1891.55
M393T48			1.23436	1.97813	0.031042	393.372	48.461						26030.2	18645.3	17754.3	16614.5	34974.7	14962.4	1560.66	11144.4	28423.2	12365	21525	21105.6	38899.8	10490.3	17241.8	9957.93	13320.7	18155.8	26887.8	28947.9	15191.2	36167.8	51500.9	31450.1	1161.78	1268.46	1269.45
M145T480			0.353501	1.23789	0.0310727	145.014	479.891						5787.04	7291.74	5781.18	5486.61	6342.25	6224.99	6866.4	7512.3	6155.45	4543.14	5508.67	5746.97	7009.1	7457.11	7316.85	5207.62	8309.2	8055.72	6930.39	8498.75	7411.09	8731.7	6306.22	7097.86	6790.51	6875.32	6876.17
M302T431			0.0372806	0.884067	0.0310882	301.982	431.478						1017.16	1412.54	1229.38	1210.39	1116.75	1404.69	1435.52	1188.19	1372.83	1156.96	1391.17	1183.75	1126.37	1375.43	911.045	1153.88	1110.28	1457.06	1037.22	1166.28	1245.1	1185.48	1075.02	1123.35	1153.03	1099.31	1150.24
M369T454			0.312124	1.74275	0.0311649	368.998	454.465						3084.87	799.741	1200.44	3277.59	3594.37	1557.25	3088.89	1425.98	1079.47	1540.52	1407.97	3508.46	3360.41	3070.57	3318.33	1068.58	3430.29	844.282	4792.82	3479.3	2323.78	3519.87	4533.39	2353.16	2155.96	1987.72	2156.34
M644T435			0.133522	0.813334	0.0313007	644.027	434.648						1835.1	1308.83	1132.55	1534.95	1331.68	1625.65	1499.68	1489.4	1358.18	1863.23	1712.48	1592.59	1240.47	1192.24	1630.88	1941.44	2221.94	1714.11	1441.72	1622.98	1197.52	1080.63	1032.33	1364.15	1689.54	1682.74	1684.38
M314T182			0.167786	1.35825	0.0314646	314.08	182.294						1555.74	749.448	1850.81	1693.78	890.063	1047.83	1452.35	1103.73	962.613	1203.56	829.053	1290.27	1267.28	1580.41	2094.92	2036.49	1826.58	1554.19	1439.35	1945.51	1092.88	1929.91	1477.43	1407.48	1992.79	1977.84	2136.7
M294T454_1			0.398762	1.54631	0.0315011	293.981	454.052						2169.72	3065.95	3452.8	3957.2	4459.33	3804.99	3314.64	3382.53	3206.24	2604.14	2380.45	4485.78	3624.52	2529.43	4133.55	3165.3	3523.18	4314.66	2774.44	3512.08	5831.91	6431.67	6518.67	4889.14	3480.89	3745.94	3747.31
M1126T322_1			0.133078	0.829744	0.0315628	1125.6	321.844						2550.34	2523.68	2269.37	2523.48	2134.66	2527.06	2430.03	2384.72	2782.1	2430.02	2758.3	2611.88	2357.58	1939.56	2137.87	3638	2857.98	2648.5	2812.51	2326.05	2072.68	1929.08	1719.72	1915.58	2707.95	2769	2705.4
M579T319			0.253202	0.66318	0.0316906	578.906	319.211						1358.25	1399.7	812.893	1240.78	588.886	927.903	1293.75	1033.97	1684.15	2009.51	1575	1569.81	1318.38	1193.88	1483.8	2410.53	1610.02	1737.35	1516.34	1409.53	539.752	920.067	752.278	940.873	1980.77	1893.41	1982.34
M77T125			1.26193	1.80833	0.0317031	77.0396	124.614						4500.49	5680.69	30020.9	21752.4	25939.5	30706.9	29144	29712.5	27977	17374	3928.09	20064.2	25308.8	28125.6	44663.2	17371.7	31677.1	26935.6	51341	56754.2	24003.3	38224.4	23221.6	38283.4	30376.8	30403.3	32274.5
M822T180			0.667094	1.50474	0.0317131	821.602	180.147						15648.4	11445.3	11060.8	10030.5	17967.5	11346.3	7820.13	11933.1	9413.94	9448.07	7946.49	5778.7	12207.8	9370.59	10401.3	5539.57	5958.09	8394.36	12106.6	10820	8361.17	14794.6	19464.4	13211.7	3717.19	3861.07	3716.55
M278T163			0.464945	0.814792	0.0317153	278.16	163.209						20712	13434.5	15908.4	19849.4	12679.9	21664	22656.1	18066.5	19788	22647.5	17069.2	23874.1	20282.3	21778.3	25687.3	30484.8	32307.8	19428.5	13884.1	19335.4	15493.3	18536.9	14443.3	19423.8	28803.3	28922.4	27864
M287T363			0.502531	0.757825	0.0317635	286.915	362.875						19276.7	21524.6	22173.8	20742.7	18512.4	23913	17938.5	21835.2	22628.1	25791.4	20271.3	25787.9	20442.8	18427.5	16061.1	26768	25038.9	15810.1	21539.4	12518.1	16472.8	14547.4	13678	22984	21182.3	17623.9	17993.6
M552T513			0.288416	0.630441	0.0318535	552.002	512.746						2237.41	1500.1	1079.01	1216.84	1370.12	1051.97	1604.98	1462.85	2553.48	3221.31	2659.16	2683.11	1064.65	1441.83	865.459	1856.89	2222.49	2008.73	1673.01	2454.31	1273.65	1254.05	1271.53	1016.18	1540.96	1542.67	1612.32
M499T468			0.102537	0.855315	0.0320274	498.963	467.893						2118.68	1919.92	2206.06	2011.66	1714.51	2105.19	2105.25	2084.08	1998.59	2136.97	1863.66	1844.04	1965.83	1852.21	1644.5	1801.58	2405.09	1842.83	1817.01	2186.83	1665.28	1534.34	1517.78	1570.42	2031.05	2029.96	2097.43
M969T151			0.57118	2.37197	0.0320769	968.639	151.464						6894.22	6227.57	1816.44	5218.02	1505.77	1269.77	1586.9	1057.4	1700.1	1355.77	6951.1	2397.67	1404.61	5785.8	1686.31	1319.41	1514.57	1698.93	6618.77	7790.34	7264.76	838.212	6304.24	6879.38	3215.73	2681.06	3225.91
M368T392			0.435499	1.20549	0.0321585	368.107	392.49						9413.51	6760	7531.05	8865.45	9857.98	9182.55	7227.58	8188.64	9148.09	8677.4	8581.09	5361.67	11231.2	8299.84	7261.17	7931.86	15187.3	7733.44	9178.88	10912	9154.12	9663.88	9373.02	8598.44	10341.1	9668.11	9673.36
M455T458_2			0.686425	1.82715	0.0321653	454.974	457.779						5116.4	3548.49	3698.14	5641.48	6214.87	4255.72	4231.92	4305.65	4056.53	6076.38	5079.68	5612.34	7362.3	3002.26	8228.09	5421.46	6743.81	6594.54	16229.1	10275.4	5748.62	7508.9	7627.41	6260.3	7500.87	7606.25	7501.57
M708T36			0.757752	1.83082	0.0321673	707.639	35.704						11868.6	11611	6524.57	4034.34	7784.84	6673.63	4722.87	4747.15	10949.3	9255.28	4992.63	4895.89	8546.55	7726.98	10844.8	7513.65	2315.38	10671.1	11264.4	12611.9	20565.5	6590.38	11078.7	10321.9	4233.87	3405.69	4220.76
M262T245			1.4181	1.7358	0.0322973	262.092	245.304						33146.3	54146.7	68725	81298.6	18084.5	82181.5	46859.8	25635.3	34056.1	22595.6	25996.5	52217	18474.7	81006.1	78936	81292.5	20559.7	45038.8	44166.6	28052.9	84309.4	76635.1	52859.5	73913	63380	63352.5	64350.4
M703T175			0.454219	0.481115	0.0323981	703.468	174.713						4627.12	6296.96	1397.49	2770.1	1881.32	2376.33	5000.22	2903.4	4049.4	1943.59	5545.13	3606.95	3971.23	2457.77	2732.33	4747.94	2029.56	2600.06	4154.89	3177.35	668.369	1154.86	969.054	964.566	2203.44	2543.44	2260.22
M651T446			0.254729	0.783183	0.0324727	651.132	446.332						5739.23	4359.59	3921.97	4057.34	3103.5	4855.18	5539.7	4974.6	6129.19	5755.96	4980.93	6772.53	4923.37	5469.87	5069.94	8820.1	8154.52	6194.2	6290.81	4123	4681.8	4271.55	3315.57	4065.26	5655.65	5653.26	5748.82
M209T153			0.328844	0.812758	0.0325263	209.066	152.769						6031.5	7305.66	9966.57	10777.2	9254.48	9179.58	11689.6	11090.2	10289.9	10644.2	8456.69	11405	9866.07	8873.59	12921	14229.6	15710.8	12016.3	10519.2	9880.15	8670.8	8279.85	5965.67	8355.84	17288.9	17044	17290.4
M627T446			0.276137	0.708424	0.0326227	627.117	445.665						3790.17	2336.35	1854.66	2795.03	1887.22	3644.14	3522.92	3154.08	2825.11	2974.32	2049.85	4010.41	2855.47	2688.06	3555.17	4907.97	3720.85	3763.38	3333.67	2177.61	1720.51	1991.57	1754.94	2153.51	3384.75	3190.49	3385.1
[truncated: 10,475 more rows]

## Sheet: Inac Mito_vs_SE
ID	adduct	Name	VIP	Fold change	p-value	m/z	rt(s)	HMDB	KEGG	SuperClass	Class	SubClass	Control1	Control2	Control3	Control4	Control5	Control6	SE1	SE2	SE3	SE4	SE5	SE6	DeMito1	DeMito2	DeMito3	DeMito4	DeMito5	DeMito6	Mito1	Mito2	Mito3	Mito4	Mito5	Mito6	QC-1	QC-2	QC-3
[truncated: 11,685 more rows]
